# Supplementary material for: Molecular epidemiology of peste des petits ruminants virus emergence in critically endangered Mongolian saiga antelope and other wild ungulates
Source: Virus Evol. 2021 Jun 25;7(2):veab062. doi: 10.1093/ve/veab062 (PMC8570150; doi:10.1093/ve/veab062)
Supplement: veab062_Supp [file veab062_supp.zip]

Archive with 2 entries (2 files):
- S1 File_Alignment.doc
- Supplementary Figs and Tables.pdf
