# Supplementary material for: Molecular epidemiology of peste des petits ruminants virus emergence in critically endangered Mongolian saiga antelope and other wild ungulates
Source: Virus Evol. 2021 Jun 25;7(2):veab062. doi: 10.1093/ve/veab062 (PMC8570150; doi:10.1093/ve/veab062)
Supplement: veab062_Supp [file veab062_supp.zip › S1 File_Alignment.doc]

>KR781450.1/goat/Benin/1969
ACCAAACAAAGTTGGGTAAGGATAGATCTTATAATAACTATAGACTGGCAAACTTAGGAGTAAAGATCCTACTGTCGGGG
AGAGGAGGAGGAGCAAGATCTTTGACCATGGCGACTCTCCTTAAAAGCTTGGCATTGTTCAAGAGGAACAAAGACAAAGC
GCCTACTGCGTCGGGTTCAGGAGGGGCCATCCGGGGGATTAAGAATGTTATCATAGTCCCTATTCCCGGGGACTCATCCA
TCATTACCCGTTCAAGACTGCTCGACAGGCTTGTTAGATTGGCCGGAGATCCTGACATCAACGGGTCAAAGCTGACCGGC
GTGATGATCAGCATGTTATCTTTGTTCGTGGAGTCACCCGGGCAATTGATACAGCGGATCACAGATGATCCAGATGTTAG
CATCCGCCTTGTTGAGGTAGTTCAAAGTACTAGGTCCCAGTCCGGGTTGACCTTTGCATCACGTGGTGCTGATTTGGACA
ATGAGGCAGATATGTATTTTTCAACTGAAGGACCCTCGAGTGGAAGTAAGAAAAGGATCAACTGGTTTGAGAACAGAGAA
ATAATAGACATAGAGGTGCAAGATGCAGAAGAGTTCAATATGTTGTTAGCCTCCATCTTAGCACAAGTTTGGATCCTCCT
GGCCAAGGCGGTTACGGCACCGGATACGGCAGCTGACTCAGAACTGAGAAGGTGGGTTAAATACACACAACAAAGGAGAG
TGATTGGGGAATTTCGCCTTGACAAAGGGTGGCTGGACGCAGTCCGCAACAGGATTGCAGAAGATCTATCACTTCGGCGG
TTCATGGTATCTCTCATACTTGACATCAAAAGGACCCCCGGCAACAAGCCAAGGATTGCAGAAATGATCTGCGACATTGA
CAACTATATTGTCGAAGCCGGACTCGCCAGTTTCATTCTTACTATCAAGTTTGGTATTGAAACCATGTATCCTGCATTAG
GCCTTCACGAGTTCGCCGGGGAATTGTCCACTATTGAATCCTTGATGAACTTGTATCAACAGCTAGGAGAGGTTGCACCC
TACATGGTAATTCTAGAGAACTCAATTCAGAACAAGTTTAGTGCAGGAGCCTATCCCCTCCTCTGGAGCTATGCGATGGG
TGTCGGAGTCGAGTTGGAGAACTCAATGGGGGGCCTGAACTTTGGCAGGTCATATTTTGACCCGGCCTATTTCCGTCTCG
GACAGGAGATGGTCAGAAGATCTGCAGGAAAGGTCAGCTCTGTAATCGCGGCTGAGCTTGGCATCACAGCAGAGGAAGCC
AAACTAGTCTCGGAAATCGCCTCGCAGACTGGAGATGAACGAACCGTTAGAGGGACTGGGCCTCGACAGGCGCAGGTTTC
CTTCCTCCAGCATAAAATAGATGAGGGAGAGTCGCCTACACCAGCGACCAGAGAAGAAGTCAAAGCTGCGATCCCAAATG
GGTCTGAAGGAAGGGACATAAAGCGAACACGCTCAGGAAAGCCCAGAGGAGAAACTCCCGGCCAACTGCTTCTGGAGATC
ATGCCAGAGGATGAAGTCTCGCGAGAGTCTAGTCAAAACCCTCGTGAGGCTCAAAGATCGGCTGAGGCACTCTTCAGGCT
GCAGGCCATGGCCAAGATTCTGGAGGACCAGGAGGAGGGAGAAGACAACAGTCAGATCTACAACGACAAGGATCTCCTCA
GCTGAGCAGACGCACCCTCCGTCTAAATCAGTGACAAGACATCGCCCGCCAGTATTATAAAAAACTTAGGACCCAGGTCC
AAGCAACCACACATCGACACCCCAGTCAATCGAGCAGAGACCACCGATGGCAGAAGAACAAGCATACCATGTCAACAAGG
GACTGGAATGTATCAAGTCTCTCAAAGCCTCTCCCCCGGATCTATCCACCATCAAAGATGCCCTTGAGAGCTGGAGAGAG
GGGCTTAGCCCCTCAGGCCGTGCAACACCGAACCCTGATACGTCCGAGGGAGACCATCAGAATATCAACCAATCATGCTC
ACCAGCAATCGGATCAGACAAAGTCGACATGTCTCCTGAAGATAATCTCGGATTTAGAGAGATCACTTGTAATGACAGTG
AGGCTGGGCTCGGAGGAGTTCAGGACAAAGGATCCAACTCTCAAGTACAGCGTTACTATGTTTATAGCCACGGGGGTGAA
GAGATTGAAGGACTCGAGGATGCTGACTCTCTCGTGGTTCAAGCAAATCCTCCAGTTGCTAACACCTTCAATGGAGGAGA
GGATGGATCTGACGACAGCGATGTGGACTCTGGCCCAGATGATCCCGGCAGAGATCCTCTATCTGACCGGGGATCTGCTG
CCGGCAATGATGTCTCTAGGTCAACAGATGTCGAAAAATTAGAAGGTGATGACATTCAAGAAGTTCTTAACTCCCAGAAG
AGTAAAGGAGGAAGATTCCAAGGCGGGAAAATCTTGCGGGTCCCGGAAATACCCGATGTCAAGAACTCCAGACCATCAGC
CCAATCAATTAAAAAGGGCACAGACGGGAACTCAGTCTTATCTGGAACGGTGACAGAGTGTTCATCGATAAGTGGTGCAA
CCCAAGCTGTGCCAGAGTCCAGATGGGAGTCATCAGGGCGAAATGCGTCTGTGGGGAGTGTCCCCAAATCTGCGAGGAGT
GCAAAGACGATCCAGGGGTTGACACAAGAATCTGGTACCATAGCATCACTGACTCAGCCTAAAGAGAATGACTCCGAGTA
TGAGTATGAGGATGATCTATTCACAGAGATGCAGGAGATTCGTGCAAGCATTGCTAAGATCCATGATGACAACAAAACTA
TCCTCTCAAAACTTGATTCTCTACTGTTATTGAAAGGAGAAATCGATACTATCAAGAAACAAATCAGCAAACAAAATATA
AGTATATCTACCATTGAGGGGCATCTATCCAGTATAATGATAGCCATCCCGGGCTTTGGGAAGGACATCAAGGACCCAAC
ATCTGAGGTTGAGTTGAACCCGGATTTGAGACCTATAATCAGCCGTGATTCTGGCAGGGCTCTTGCGGAGGTCCTCAAGA
AACCCGCTGTTGATAGGTCTCAGAAAAGCGGAATCAAAGTCAACTCCGGTTCAAAGGGTCAGCTCCTTAAGGATCTCCAG
CTAAAACCTGTCGACAAACAGGCAAGCTCTGCAATCGGGTTTGTTCCATCTGACCATGAATCATCCAGGAGTGTCATCCG
CTCCATAATCAAGTCGAGCAAGCTTAACATTGATCACAAGGACTATCTTCTAGATTTACTGAATGATGTGAAAGGCTCTA
AGGATCTTAAGGAATTCCACAAGATGCTAACAGCCATTCTTGCCAAGCAGCCGTAACACATCCTATAATCAACATCTCAT
ACTCGGTTGAAAACATCCTCTCAATCAGGCTATTACAAAAAACTTAGGAGCAAGGGCAACTGAGCTTCACAGACAAGATG
ACCGAGATCTACGATTTCGATAAATCAGCATGGGATGTCAAAGGGTCAATTGCTCGCATAGAACCCACCACCTATCACGA
CGGCCGACTGATACCCCAGGTGAGGGTCATCGATCCTGGTCTGGGAGACAGAAAAGATGAGTGCTTCATGTACCTGTTTC
TTCTAGGAGTGATTGAGGATAACGACCCCCTGTCTCCCCCAGTCGGGAGAACCTTCGGGTCTTTACCTCTAGGGGTCGGT
AGATCAACCGCTAAGCCAGAAGAACTACTAAGGGAGGCCACAGAACTAGATATAGTGGTGAGGCGCACGGCAGGACTAAA
TGAGAAACTGGTATTTTACAACAACACTCCGCTGTCTTTGTTAACACCTTGGAGGAAAGTCTTGACAACCGGAAGTGTGT
TTAGCGCTAACCAGGTTTGCAATGCAGTCAACCTAGTCCCACTTGATACTCCCCAGAGATTCAGGGTTGTGTACATGAGT
ATAACTAGATTGTCAGATAATGGTTATTATAGTGTCCCCAGAAGAATGTTGGAGTTCCGCTCAGCCAATGCAGTCGCCTT
CAATATCTTGGTTACACTGAGAATTGAAAATGGCACAAACCCTAGAAGATACATAGTCGGCTCATGGGAGAATCCAGAAG
TCACATTTATGGTACACGTGGGCAACTTTAGAAGAAAGAAGAACGAAGTATACTCTGCTGATTATTGCAAAATGAAGATT
GAAAAGATGGGTCTAGTTTTTGCCTTGGGAGGAATAGGTGGAACAAGTCTCCATATTCGAAGCACAGGGAAAATGAGCAA
GACCCTCCATGCACAGCTGGGGTTCAAGAAAATCCTATGCTACCCCCTAATGGATATTAATGAGGATCTTAACCGATATC
TCTGGCGGGCAGAGTGCCGAATAGTCAAAATCCAGGCCGTCTTACAGCCATCAGTACCCCAAGAATTCCGTGTCTATGAT
GATGTCATCATCAACGATGATCAAGGCCTGTTCAAGATCCTGTAATTCACTTGCAGGGCCACGGACCCACCTCCAGGGAG
AGGCCCTCCTCTCTCCCGTCCAAAACATACACCCCAAGGTTCCCCGAAACAGCACTGACACAGCCACTCTCCCGGCGGGA
CGAGGCCGACT-CCCCTAACAAACTCGCTCCGGGGGGGGGCCCCCCCCCACGACCCGCCGGGCGGCGACCGCGCGAGCCG
GCGAGACACCCCCAAGAGGTCCCGACGAAGACCGGGCAACC--CCCCCCA-GAAAAGGCCCCCC-AACACACCCGAGGCC
AGGCGCCGGGCACCCCCAGCCCCGCCACCGGCGGGACAGGAGGACAAGACGGGGTCCCCCCAACCAAAGGGACCACCAGG
GAAGGCTCTGCCGACCCAGCACAAACCCGGCCCAAACATGTCAGACCCCCAAGACGAAATGCCCCAGCACACCCCATTCA
TCATCAAACAAAACTTAGGGGCCAAGTCCAGACGATAGACCCCAGTCCGCCAGGCAGCAAGCCGCAGAAAGGAAGGAGAC
AAGACCGGCCCGGAAGGAGGACACCCAACCACAGAAACCCCCAACCCCAGGGGAGGAG-CCCCCCCTCCGCACGGCGGAG
GAACGGGCGAGGGACACCGAGGAGAACCCGATCGGGAGCCAGGAGCCGGAGACGCCAGCGGCAAACAGGCCGGGCACACA
CCCGACACCACCGGAGGACCAGAGAAGAGCCCGACCCCGCGTGGACCCGACGGCAGGGGACCCAACCCCGCCACAAAGAG
AGGCGAGAACCCTC-------CCCCCCCGCACACAACCGGCAGACAGACCGAGGGAGGGCCGCCTCCCAACAAGACAGGC
GGCTCCCCCGCAGCCGAGCCGCAGGTCCCAAGAAGAGGACACCCCCGAAACCTCCCAGAACCCCTCCGCTCCCGGCCGCC
GGGACAGGAGCTCCGCCGCCAAAGACCAGAGCCACCGAGAGCCAACCAGGGGCCCCCCCCAGTCCCCCCCGGCGCCCTCC
CACAGAGGCCCCAGCAAAGTCCCCCGGCCCGACGACCCCTGCATGCGCCGAAAGAGAAACCCACCAAAGGACGTCCAGCA
CATCCATGTATAAACATCATGACACGGGTCGCAACCTTGGTATTTCTGTTTCTTTTCCCAAACACTGTCGCGTGCCAGAT
TCACTGGGGCAATCTATCCAAGATCGGGATTGTAGGAACAGGGAGTGCCAGTTACAAGGTGATGACTAGGCCAAGCCACC
AAACTCTGGTCATAAAGTTGATGCCAAATATAACAGCCATCGACAATTGTACGAAATCAGAGATTTCAGAGTACAAAAGA
TTGCTGATCACAGTGTTAAAGCCTGTAGAGGATGCCCTGTCAGTGATAACCAAGAATGTAAGACCAATTCAAACTCTAAC
ACCTGGGCGCAGGACCCGCCGTTTTGCCGGAGCTGTTCTGGCCGGAGTAGCACTTGGAGTCGCGACGGCTGCTCAAATAA
CTGCCGGAGTCGCACTCCATCAGTCATTGATGAATTCCCAAGCAATTGAAAGTTTAAAAACCAGTCTTGAGAAGTCGAAT
CAGGCAATAGAAGAAATCAGACTTGCAAATAAGGAGACCATACTGGCGGTACAGGGCGTCCAAGATTATATCAACAATGA
GCTTGTCCCCTCTGTTCATAGAATGTCATGTGAGCTGGTAGGTCACAAACTCAGTCTCAAGCTCCTTAGGTATTATACCG
AGATCCTGTCTATATTCGGGCCTAGCCTTCGAGACCCGATAGCTGCTGAAATATCAATCCAGGCACTCAGCTATGCATTA
GGCGGAGACATCAATAAAATTCTGGACAAGCTTGGGTATAGCGGCGGGGATTTCCTTGCTATCCTAGAAAGCAAGGGGAT
AAAGGCCCGGGTCACATATGTGGACACAAGAGATTACTTTATAATTCTTAGCATAGCCTACCCAACCTTATCTGAGATCA
AAGGGGTGATAGTTCATAAGATAGAAGCTATATCATACAACATTGGGGCACAGGAATGGTATACTACTATCCCTAGATAT
GTAGCCACTCAGGGATATCTGATATCGAATTTCGATGAGACGTCATGTGTCTTCACTCCAGAGGGGACAGTCTGCAGCCA
GAATGCGTTGTATCCAATGAGCCCATTGCTTCAGGAATGCTTCAGGGGGTCGACAAAATCGTGCGCCAGAACCCTAGTTT
CAGGGACCACAAGTAATAGATTTATCCTATCAAAAGGGAACTTGATTGCAAATTGTGCGTCAGTTTTGTGCAAGTGTTAC
ACAACGGAGACAGTTATCAACCAAGATCCTGATAAACTACTAACTGTTATAGCCTCCGATAAGTGTCCCGTAGTCGAGGT
GGATGGAGTGACAATACAGGTCGGCAGTCGAGAGTACCCAGATTCTGTATACCTACATAAAATAGACTTAGGCCCAGCCA
TCTCCCTGGAAAAACTGGATGTAGGCACCAATTTAGGCAATGCAGTCACAAGACTGGAGAATGCAAAGGAGCTACTAGAT
GCATCAGACCAGATACTGAAGACTGTTAAAGGGGTACCTTTCAGTGGCAATATGTACATAGCACTGGCAGCTTGCATTGG
GGTATCCCTAGGGCTTGTCACATTGATATGCTGCTGTAAGGGGAGATGTAGGAACAAGGAGATTCCTGCCTCCAAAATCA
ACCCAGGGCTCAAACCCGACCTGACCGGGACTTCAAAGTCGTACGTGAGATCACTGTAGTCAGAATAACCCGAATCATCC
AGCATCACACATATACATGTGCGACACAAGCAGTCAGAGGACGCAGAAGATTCAACTTCCGATCACCGACCAGACCCCAC
TCTACGCCCTATTACACATTGGTCATCAAACAAAACTTAGGACGAAAGGTCAATCACCATGTCCGCACAAAGGGAAAGGA
TCAATGCCTTCTACAAAGACAATCTTCATAATAAGAACCATAGGGTAATCCTGGATAGGGAACGCTTAACTATTGAAAGA
CCCTACATCTTACTTGGAGTCCTGCTGGTAATGTTCCTGAGTCTAATCGGGCTGCTGGCCATTGCAGGGATCAGGCTTCA
CCGGGCCACCGTTGGAACTGCGGAGATCCAGAGTCGGCTGAATACCAACATTGAGTTGACCGAATCCATTGATCATCAAA
CTAAGGATGTCTTAACTCCCCTGTTTAAAATCATTGGTGATGAAGTCGGCATCAGAATTCCACAGAAGTTCAGTGATCTT
GTCAAGTTCATCTCCGATAAGATTAAGTTCCTCAACCCTGACAGAGAATATGATTTTAGGGATCTCCGGTGGTGTATGAA
CCCCCCTGAGAGAGTCAAAATTAACTTTGACCAGTTTTGTGAATACAAAGCCGCGGTCAAGTCAGTTGAACATATATTTG
AGTCATCACTCAACAGGTCAGAAAGGTTGCGATTATTGACTCTTGGGCCCGGAACAGGCTGTCTCGGCAGGACAGTAACA
AGAGCTCAGTTCTCAGAGCTTACGCTGACCCTGATGGACCTGGATCTCGAGATGAAGCACAACGTGTCCTCAGTGCTTAC
CGTAGTCGAAGAGGGATTATTCGGAAGAACATATACTGTCTGGAGATCCGACACCGGAAAACCGAGCACCAGTCCAGGTA
TTGGCCATTTTTTAAGAGTCTTCGAGATCGGGCTGGTGAGAGATCTCGAGCTGGGTGCCCCTATTTTCCATATGACCAAC
TACCTCACAGTGAACATGAGTGATGACTATCGGAGCTGTCTTTTAGCAGTAGGGGAGTTGAAGCTGACAGCCCTATGCAC
CCCATCTGAGACTGTGACTCTGAGTGAGAGAGGAGTTCCAAAGAGAGAGCCTCTTGTGGTTGTGATACTCAACCTAGCTG
GGCCTACTCTAGGGGGCGAACTATACAGTGTATTGCCTACCTCTGACCCCACGGTGGAGAAACTCTATTTATCCTCACAT
AGGGGGATTATCAAAGATAACGAGGCCAATTGGGTAGTACCGTCTACCGATGTTCGTGATCTTCAAAACAAAGGAGAATG
TCTGGTGGAAGCATGCAAGACTCGACCTCCTTCATTTTGCAATGGCACAGGAATAGGCCCATGGTCAGAGGGGAGAATCC
CTGCCTACGGGGTGATCAGGGTCAGTCTTGACTTAGCTAGTGACCCGGGTGTAGTTATCACTTCAGTGTTTGGCCCATTG
ATACCTCACCTATCCGGCATGGATCTTTACAACAATCCGTTTTCAAGAGCTGCATGGTTGGCTGTACCACCTTATGAGCA
GTCATTTCTAGGAATGATAAATACAATTGGCTTCCCGGACAGAGTAGAGGTTATGCCGCACATTTTGACCACAGAGATCA
GAGGGCCTCGGGGTCGTTGTCATGTTCCTATAGAGTTGTCCCGCAGGATTGATGATGATATCAAGATCGGGTCCAACATG
GTTGTATTGCCGACGAAGGACCTGAGGTACATAACAGCCACTTATGATGTTTCCAGGAGCGAGCATGCAATCGTGTACTA
TATCTATGACACGGGTCGCTCATCATCTTACTTCTACCCAGTTCGATTGAATTTCAAGGGCAATCCTCTCTCTCTGAGGA
TAGAGTGTTTTCCCTGGTATCATAAGGTGTGGTGCTACCATGATTGTCTTATATACAACACCATAACAAACGAAGAAGTC
CATACGAGAGGGCTGACCGGTATAGAGGTAACATGTAATCCAGTCTGAGTAGAGCTGCAACCATCGCTCAAGCAGGCCTC
CGAGCTATCCCCTAGTCCAAGCAGCATAGCCTGGGACACTCAGCAGCACAACCCAGCCAACAATGTTATAAAAAACTTAG
GAGCCAAGGTTGTAGGAGCCATGGACTCACTATCAGTCAATCAGGTCTTGTACCCTGAGGTCCATCTAGATAGCCCTATT
GTCACAAACAAACTAGTTGCCATCCTTGAATACTCGGGGATCGACCACAACTATGTTCTTGAAGACCAGACCCTTATCAA
GAATATTAGATATAGACTGGGGTGCGGTTTTTCAAATCAAATGATCATCAATAATAGGGGGGTAGGTGAAACAGTCAATT
CCAAACTTAAAAGTTACCCCCGTAATTGTCATATCATATACCCAGACTGCAATAAGGATTTGTTTTGTATCAAAGATAGC
TGCATATCTAGGAAGCTCTCGGAGCTATTCAAGAAGGGTAATTCCTTGTACTCTAAGATAAGTCACCAGGTACTGGATTG
TCTTAAGAGAGTCAACGGGAAATTAGGCCTGGGCACAGATCTTACTCACGGCCTGAAGGAGGGTATCCTCGACTTGGGGT
TGCACATGCATAGCTCTCAATGGTTCGAGACCTTTCTGTTCTGGTTCACTATCAAGACAGAGATGAGATCAATGATCAAA
GAACAGTCCCATATATGCCACAAGAGGAGGTATAACCCAATTTTTGTGTCGGGGGATGCCTTCGAGGTGCTCGTATCACG
AGACCTCGTTGTGATAATTGATAAGAACACCCAGTATGTCTTCTACCTGACATTTGAGCTGGTCCTTATGTATTGTGATG
TCATAGAGGGCAGACTTATGACGGAGACAGCCATGGCTATAGACCAGAGATATTCAGAGCTTCTAAACCGGGTCAGATAC
TTGTGGGATCTTATTGATGGGTTCTTCCCAACACTGGGTAACACCACATACCAAGTTGTTGCTCTGCTTGAACCACTGTC
ATTGGCTTATCTTCAACTTCAGGATGTCACTCTAGAGTTAAGAGGTGCTTTTTTGGACCACTGCTTCAAAGAACTTTATG
AGATACTGGAGCATTGTGGCATTGACACGGAAGGTACCTACAATTCCATCACTGAAGGATTGGATTACGTATTTATCACC
CACGATATACACTTAACTGGGGAGATTTTTTCATTTTTTCGGAGTTTCGGACACCCCCGCCTCGAAGCGGTCACCGCTGC
AGAGAATGTCAGAAAACATATGAACCAACCGAAGGTAATCAGTTATGAGACTATGATGAAAGGGCATGCAGTATTTTGCG
GGATAATCATAAATGGTTTTAGGGACCGGCACGGCGGCAGCTGGCCCCCTGTTGCATTGCCAGAACATGCTTCTGCTGCG
ATCCGGAATGCGCAGGCATCCGGTGAAGGACTGACCCATGACCTGTGTATAGACAACTGGAAGTCCTTTGTTGGATTCAG
ATTTGGCTGCTTCATGCCGCTCAGCCTAGATAGTGATTTGACCATGTACCTCAAAGACAAAGCACTGGCTGCACTGAAGA
ATGAGTGGGATTCAGTTTACCCGAAAGAATACCTCCGTTATAATCCACCTAGAGGGACAGAGTCAAGGCGACTGGTAGAG
GTGTTCCTGAATGACTCCAGCTTTGATCCTTATAACATGATAATGTACGTGGTGAATGGCTCCTACCTTAAAGACCCTGA
GTTTAATCTCTCATACAGCTTAAAGGAGAAGGAGATAAAAGAGACAGGGCGATTGTTTGCCAAAATGACCTACAAGATGC
GGGCCTGTCAGGTAATTGCTGAAAATCTGATATCAAATGGTGTTGGGAAGTATTTCCGAGACAATGGGATGGCAAAAGAC
GAGCATGACCTAACAAAAGCCCTTCACACTCTGGCAGTCTCAGGTGTTCCTAAGAATAACAAAGATAACCACCGAGGTGG
ACCTCCCAGAAGGACCACAAGCCGAGAGATGAGATCAAGCCAAGACATCAACACACAAAATAGAGACAAGATCCAAGGGG
GCCCTATGTACAACTACTTGCGATGCCAACCGACCAGCCCTGATCAGGGTGAGTCATACGAGACTGTTAGTGCATTCATC
ACCGCTGACCTTAAGAAGTATTGCCTAAATTGGAGATACGAGACAATCAGCATATTTGCACAGAGACTGAATGAAATATA
TGGGTTGCCATCCTTCTTTCAATGGTTACACAGGATATTGGAAAAATCCGTGCTCTACGTCAGTGATCCGCATTGCCCTC
CCGACTTAGATGATCATATCCCTCTGGACAGTGTCCCTAATGCCCAAATATTCATCAAGTACCCAATGGGCGGAATAGAA
GGTTATTGTCAAAAACTATGGACAATCAGTACTATACCTTACTTGTATCTGGCAGCCTATGAGAGCGGAGTAAGAATCGC
CTCACTAGTGCAAGGTGACAATCAGACAATTGCAGTGACAAAAAGAGTTCCAAGTTCTTGGCCTTATTCACTAAAAAAGA
GGGAGGCATCCAAAGCAGCTCAAAATTACTTCGTGGTCTTAAGGCAAAGGTTGCACGATGTAGGTCATCACTTAAAGGCT
AATGAGACCATAGTATCTTCTCATTTTTTTGTATACTCTAAAGGGATTTATTATGACGGCCTGTTAGTCTCACAATCACT
AAAGAGCATCGCCAGATGTGTCTTCTGGTCCGAGACCATTGTGGATGAAACCAGAGCGGCCTGCAGCAATATTGCAACAA
CTATCGCCAAGAGTATAGAGAGGGGTTATGATAGGTACCTCGCATACTCTTTGAATATCCTCAAAATTTTCCAACAGATC
CTTATATCTCTTGACTTCACGATTAACACAACAATGACTCAAGATGTCGTGGCACCGATCATCGAGAACGGTGATTTACT
AATAAGGATGGCACTCTTGCCAGCACCCATTGGGGGTCTCAATTATCTTAACATGAGCAGGTTATTTGTGAGAAATATCG
GTGACCCGGTCACTTCCTCCATAGCCGACCTGAAGAGGATGATAGACGCTGGGCTAATGCCAGAAGAAACATTGCATCAA
GTGATGACCCAGACCCCGGGAGAATCATCCTACCTCGATTGGGCAAGTGACCCTTATTCTGCCAACCTAACCTGCGTACA
GAGTATAACTCGCCTTCTCAAGAACATCACTGCACGGTATATCTTAATCAGCAGCCCAAATCCGATGCTGAAAGGATTGT
TTCATGAGGGGAGTAGAGATGAAGACGAGGAGCTTGCGAGTTTCTTGATGGATCGGCATATAATTGTTCCGAGAGCTGCA
CATGAAATCTTAGACCATAGCATAACCGGAGCAAGAGAAGCTATAGCCGGGATGTTGGACACCACCAAGGGTCTGATTAG
AACAAGTATGAAGCGGGGTGGCCTCACCCCTCGAGTATTAGCCCGCCTTTCCAATTATGATTATGAACAATTCAGATCCG
GGATAACGTTATTGACAAAGAAAGGGCAGTGTTATCTCATTGACAAGGACTCGTGCTCGGTGCAGCTCGCTATAGCTCTG
AGGGGCCACATGTGGGCCAGGTTAGCTCGCGGGAGACCTATCTATGGGTTGGAGGTGCCTGATATACTGGAATCGATGAA
CGGCTACCTTATCAAACGCCACGAGTCTTGTGCCATCTGTGAAACGGGCTCAAGTCACTACGGGTGGTTTTTCGTCCCTG
CAGGGTGCCAGCTTGACGATGTCTCAAGAGAGACTTCGGCTCTTCGTGTACCTTATGTCGGATCAACCACTGAGGAAAGG
ACAGATATGAAACTTGCTTTCGTTAGATCTCCAAGCCGATCCCTCAAATCAGCAGTCAGAATTGCCACAGTTTACTCATG
GGCCTACGGGGATGATGAGAAATCATGGAGTGAAGCTTGGATGCTAGCTAGGCAGAGAGCTGATATCACCTTAGATGAAT
TGAGAATGATCACTCCAGTCTCTACATCCACCAACCTAGCCCATCGGTTGAGGGACCGGAGCACCCAGGTGAAATATTCG
GGGACATCCCTTGTGAGGGTTGCAAGATACACAACCATCTCCAATGACAATTTGTCATTTGTGATATCTGAGAAAAAAGT
AGATACCAACTTCATTTACCAGCAAGGGATGCTGCTCGGTCTTGGGATCCTTGAGAATCTCTTCAGGTTAGAGGCCACCA
CAGGGGTATCCAACACAGTGCTACACCTGCACGTGGAAACAGAATGTTGTGTTGTACCCATGGTTGATCACCCAAGGATA
CCGAGTCTCCGTAATATTAAAGTTACGAATGAGCTATGCACAAACCCTCTGATCTACGACAGGTCCCCCATCATAGAACA
CGATGCAACTCGATTATACTCACAAAGCCACAGGAGACATTTGGTGGAGTTTGTTACCTGGTCAACAAGCCAGCTTTATC
ATATACTGGCCAAATCTACAGCAATGTCCATGATTGAGTTGATCACAAGATTTGAGAAAGATCACATGAATGAAATAGCC
GCCCTGATTGGCGATGACGACATCAACAGTTTCATCACAGAATTTTTGCTAGTAGAGCCCAGACTGTTTATAGTTTACCT
TGGCCAGTGTGCTGCCATCAATTGGGCTTTTGATATACATTATCATCGGCCCTCGGGCAAGTACCAGATGGGGGAACTCC
TCTACTCTTTACTCTCTCGGATGAGCAAAGGAGTATATAAGATCTTCACTAATGCTTTGAGCCACCCCAAAGTTTACAAG
AAATTTTGGCGAAGTGGTGTAATTGAGCCGATTCATGGCCCATCCCTAGATACACAGAATTTACATGTCACTGTCTGTGA
CATGATATACGGATCATACGTCACCTATCTGGATCTTTTGCTGAATGATGAGCTAGATGATTACCCGTATTTGCTCTGCG
AGAGTGATGAGGACGTGGTCACAGACAGGTTCGACAACATTCAAGCCAAACATCTCTGTGTACTGGCCGATGTATACTGC
AGCTCCAAGAGATGTCCCTCGATAATTGGGATGTCTCCTATAGAAAAATGCACCATCCTCACACATTACATCAAGGGAGA
ATCGGTACAATCCCCGTCCGGGATCTCATGGAACACTGACCCCCTTGTAGTAGATCATTACTCATGCTCTCTGACCTACC
TTCGCCGCGGTTCCATCAAACAAATCAGGTTGAGAGTGGATCCTGGGTTTGTATTCGAGGCGTTGACAGACATCGACTTC
AAACAGCCTCGCAAGGCTAAGTTGGATGTATCGGTTGTGGGGTTGACTGATTTTTCTCCCCCTTGGGATAACGTCGGTGA
TTTTCTAGGGACTATCAACACATTGAGGCACAATCTGCCCGTCACCGGAACCGGGGTCTCGAACTATGAAGTCCACGCTT
ATCGTAGAATCGGCCTGAATTCATCAGCATGTTATAAAGCTGTAGAGATCTCCACGTTAATCAAGTCATCTTTAGAAGTC
GGAGAGAATGGATTGTTCTTAGGAGAAGGTTCCGGTTCTATGCTGGCTGCGTACAAGGAAGTTCTTAAATTGGCAAGCTG
TTATTACAACAGCGGGGTAACAGCGGAGGGCAGAGCCGGACAGAGGGAAATCTCTCCCTATCCCTCAGAGATGAGCCTAG
TAGAGAATCAGATGGGGATAGAGAGGAGTGTTAAAGTGCTGTTCAATGGCAAACCTGAAGTAACCTGGGTAGGGACCACC
GATTGCTACAAGTATATAATCAGTAACATTCAGACCTCTAGTCTGGGTTTCATACACTCAGATATTGAGACACTCCCAAC
CAAGGATGCCGTTGAGAAGTTAGAAGAATTTGCCTCTATCCTATCCCTATCCCTAATTTTGGGAAAAATCGGCTCTATTA
CAGTTGTCAAAATTATGCCCATTAGCGGAGATTTTACCCAAGGCTTCATAGCCTATGCCATTCAATATTTTAGGGAGAGC
CTGCTTGCCTACCCGAGATATAGTAACTTCATCTCGACTGAGTGTTACCTTATTATGATAGGATTAAAGGCCAATCGGTT
GATAAACCCAGAAGCCATTAAGCAAAGCATAATCAGAGTGGGGACTAGGACTGCACCAGGACTTGTGAGCCACATATTAT
CAGAGAAACAGAAAGGTTGTATTCAATCTTTTCTGGGTGATCCTTATATCCAAGGAGACTTCAATAAGCACCTTAAAGCT
CTAACCCCTATTGAGAAAATCCTAGTAAATTGTGGTCTCTCGATCAATGGCACAAAAATCTGTAGGGATCTAATCCACCA
TGATATCGCCTCCGGTCCAGACGGTCTGATGAGCTCCACAATTATTTTATATAGGGAACTGGCCCATTTCAAAGACAATA
TAAGAAGTCAGCACGGTATGTTCCACCCCTACCCAGTATTGGCCAGTAGCAGGCAACGTGAATTAATCCTTCGAATAGCC
AAGAAATTCTGGGGGTATGTCTTGCTATATTCTGATGACCCGGCACTAATCAAACAAACGATCAAGAACTTGAAGCGGAA
TCACCTAACCTTTGACTTACACAGTAATCCGTTTATTAAGGGCTTATCCAAAGCTGAGAAACTGCTAGTGCGGACAAGTT
CACTCAGAAGGGAATGGTTGTTCACTCTCGATACGAAAGAAGTGAAAGAGTGGTTCAAATTGGTGGGTTACAGTGCACTC
GTCAGAGGTTAATTCGCGATACATCTGCCCCCTTCTCCTCCTCCATGAGACTCTACTGGCAATCTAAAAGATTAAAGAAA
ACTACATATTGGATAAGTATCTATTCCCAGCTTTGTCTGGT
>EU267274.1/goat/Nigeria/1976
ACCAAACAAAGTTGGGTAAGGATAGATCTTATAATAACTATGGACTGGCAAACTTAGGAGTAAAGATCCTACTGTCGGGG
AGAGGAGGAGGAGCAAGATCTTTGACCATGGCGACTCTCCTTAAAAGCTTAGCATTGTTCAAGAGGAACAAAGACAAAGC
GCCTACTGCGTCGGGTTCAGGAGGGGCCATCCGGGGGATTAAGAATGTTATCATAGTCCCTATCCCCGGGGACTCATCCA
TCATTACCCGTTCAAGACTGCTCGACAGGCTTGTCAGATTGGCCGGAGATCCTGACATCAACGGGTCAAAGCTGACCGGC
GTGATGATCAGCATGTTATCTTTGTTCGTGGAGTCACCCGGGCAATTGATACAGCGGATCACAGATGATCCAGATGTCAG
CATCCGCCTTGTTGAGGTAGTTCAAAGTACTAGGTCCCAGTCCGGGTTGACCTTTGCATCACGTGGTGCTGACTTGGACA
ATGAGGCAGATATGTATTTTTCAACTGAAGGACCCTCGAGTGGATGTAAGAAAAGGATCAACTGGTTTGAGAACAGAGAA
ATAATAGACATAGAAGTGCAAGATGCAGAAGAGTTCAATATGTTGTTAGCCTCCATCTTAGCACAAGTTTGGATCCTCCT
GGCCAAGGCGGTTACGGCACCAGATACGGCAGCCGACTCAGAACCGAGAAGGTGGGTTAAATACACACAACAAAGGAGAG
TGATTGGGGAATTTCGCCTTGACAAAGGGTGGCTGGACGCAGTCCGCAACAGGATTGCAGAAGATCTATCACTCCGGCGG
TTCATGGTATCTCTCATACTTGACATCAAGAGGACCCCCGGTAACAAGCCAAGGATTGCAGAAATGATCTGCGACATTGA
CAACTATATTGTCGAAGCCGGACTCGCCAGTTTCATTCTTACTATCAAGTTTGGTATTGAAACCATGTATCCTGCACTGG
GCCTTCACGAGTTCGCCGGGGAATTGTCCACTATTGAATCCTTGATGAACTTGTATCAACAGCTAGGAGAGGTTGCACCC
TACATGGTAATTCTAGAGAACTCAATTCAGAACAAGTTTAGTGCAGGAGCCTATCCCCTCCTCTGGAGCTATGCGATGGG
TGTCGGAGTCGAGTTGGAGAACTCAATGGGGGGCTTGAACTTTGGCAGGTCATATTTTGACCCGGCCTATTTTCGTCTCG
GACAGGAGATGGTCAGAAGATCTGCAGGAAAGGTCAGCTCCGTAATCGCGGCTGAGCTTGGCATCACAGCAGAGGAAGCC
AAACTAGTCTCGGAAATCGCCTCGCAGACTGGGGAAGAACGAACCGTTAGAGGGACTGGGCCTCGTCAGGCGCAGGTTTC
CTTCCTCCAGCATAAAATGGATGAGGGAGAGTCGCCTACACCAGCGACCAAAGAAGAAGTCAAAGCTGCGATTCCAAATG
GGTCTGAAGGAAGGGACATAAAGCGAACACGCTCAGGGAAGCCCAGAGGAGAAACTCCCGGCCAACTGCTTCCGGAGATC
ATGCCAGAGGATGAAGTCTCGCGAGAGTCCAGTCAAAACCCTCGTGAGGCTCAAAGATCGGCTGAGGCACTCTTCAGGCT
GCAGGCCATGGCCAAGATTCTGGAGGACCAGGAGGAGGGAGAAGACAACAGTCAGATCCACAACGACAAGGATCTCCTCA
GTTGAGCAGATGCACCCTCCGTCTGAATCAGTGACAAGACATCACCTGCCAGTATTATAAAAAACTTAGGACCCAGGTCC
AAGCAACCGCACATCGACACCCCAGTCAATCGAGCGGAGACCACCGATGGCAGAAGAACAAGCATACCATGTCAACAAGG
GACTGGAATGTATCAAGTCTCTCAAAGCCTCTCCCCCGGATCTATCCACCATCAAAGATGCCCTTGAGAGCTGGAGAGAG
GGGCCTAGCCCCCCAGGCCGTGCAACACCGAACCCTGATACGCCCGAGGGAGACCATCAGAATATCAACCAATCATGCTC
ACCAGCAATCGGATCAGACAAAGTCGACATGTCTCCTGAAGATAATCTCGGATTTAGAGAGATCACTTGTACTGACAGTG
AGGCCGGGCTCGGAGGAGTTCAGGACAAACGATCCGACTCTCAAGTACAGCGTTACTATGTTTATAGCCACGGGGGTGAA
GAGATTGAAGGACTCGAGGATGCTGACTCTCTCGTGGTTCAAGCAAATCCTCCGGTTGCTAACACCTTCAATGGAGGAGA
GGATGGATCTGACAACAGCGATGTGGACTCTGGCCCAGATGATCCCGGCAGAGATCCTCTATATGACCGGGGACCTGCTG
CCGGCAATGATGTCTCTAGGTCAACAGATGTCGAAAAATTAGAAGGTGATGACATTCAAGAAGTTCTTAACTCCCAGAAA
AGTAAAGGAGGAAGATTCCAAGGCGGGAAAATCTTGCGAGTCCCGGAAATACCCGATGTCAAGAACTCCAGACCATCAGC
CCAATCAATTAAAAAGGGCACAGACGGGAGCTCAGCCTTATCTGGAACGGTGACAGAGTGTTCATCGATAAGTGGTGCAA
CCCAAGCTGTGCCAGAGTCCAGATGGGAGTCATCAGAGCGAAATGCGTCTGTGGGGAGTGTCCTCAAATCTGCGAGGAGT
GCAAAGACGATCCCGGGGTTAACACAAGAATCTGGTACCATAGCATCACTGACTCAGCCTAAAGAGAATGACTCCGAGTA
TGAGTATGAGGATGACCTATTCACTGAGATGCAGGACATTCGTGCAAGCATTGCTAAGATCCATGATGACAACAAAACTA
TCCTCTCTAGACTTGATTCTCTACTGTTATTGAAAGGAGAAATCGATACTATCAAGAAACAAATCAGCAAACAAAATATA
AGTATATCTACCATTGAGGGCCATCTATCCAGTATAATGATAGCCATCCCAGGCTTTGGGAAGGACATCAAGGACCCAAC
ATCTGAGGTTGAGTTGAACCCAGATTTGAGACCTATAATCAGCCGTGATTCTGGCAGGGCTCTTGCGGAGGTCCTCAAGA
AACCCGCTGTTGATAGGTCTCAGAAAAGCGGAATCAAAGTCAACTCCGGTTCAAAGGGTCAGCTCCTTAAGGATCTCCAG
CTAAAACCTGTCGACAAACAGGCAAGCTCTGCAATCGGGTTTGTTCCATCCGACCATGAATCATCCAGGAGTGTCATCCG
CTCCATAATCAAGTCGAGCAAGCTTAACATTGATCACAAGGACTATCTTCTAGATTTACTGAATGATGTGAAAGGCTCTA
AGGATCTTAAGGAATTCCACAAGATGCTAACAGCCATTCTTGCGAAGCAGCCGTAACACATCCCATAATCAACATCTCAT
ACTCGGTTGAAAACATCCCCTCAATCAGGCTATTACAAAAAACTTAGGAGCAAGGGCAACTGAGCTTCACAGACAAGATG
ACCGAGATCTACGATTTCGATAAATCAGCATGGGATGTCAAAGGGTCAATTGCTCGCATAGAACCCACCACCTATCACGA
CGGCCGACTGATACCCCAGGTGAGGGTCATCGACCCTGGTCTGGGAGACAGAAAAGATGAGTGCTTCATGTACCTGTTTC
TTCTAGGAGTGATTGAGGATAACGACCCCCTGTCTCCCCCAGTCGGGAGAACCTTCGGGTCTTTACCTCTAGGGGTCGGT
AGGTCAACTGCTAAGCCAGAGGAACTACTAAGGGAGGCCACAGAACTAGATATAGTGGTGAGGCGCACGGCAGGACTAAA
TGAGAAACTGGTATTTTACAACAACACTCCGCTGTCTTTGTTAACACCCTGGAGGAAAGTCTTGACAACCGGAAGTGTGT
TCAGCGCCAACCAGGTTTGCAATGCAGTCAACCTAGTCCCACTTGATACTCCCCAGAGATTCAGGGTTGTGTACATGAGT
ATAACTAGATTGTCAGATAATGGTTATTATAGTGTTCCCAGAAGAATGTTGGAGTTCCGCTCAGCCAATGCAGTCGCCTT
CAATATCTTGGTTACACTGAGAATTGAAAATGGCACAAACCCTAGGAGATACATAGTCGGCTCATGGGAGAATCCAGAAG
TCACATTTATGGTACACGTGGGCAACTTTAGAAGAAAGAAGAACGAAGTATACTCTGCTGATTATTGCAAAATGAAGATT
GAAAAGATGGGTCTAGTTTTTGCCTTGGGAGGAATAGGTGGAACAAGTCTCCATATTCGAAGCACAGGGAAAATGAGCAA
GACCCTCCATGCACAGCTGGGGTTCAAGAAAATCCTATGCTACCCCCTAATGGATATCAATGAGGATCTTAACCGATATC
TCTGGCGGGCAGAGTGCCGAATAGTTAAAATCCAGGCCGTCTTACAGCCATCAGTACCCCAAGAATTCCGTGTCTATGAT
GATGTCATCATCAACGATGATCAAGGCCTGTTCAAGATCCTGTAATTCACCTGCGGGGCCACGGACCCACCTCCAGGAAG
AGGCCCTCTCCTCTCCCGTCCAAAACACACACCCCAAGGCTCCCCGAAACAGCGCCGACACAGCCACTCTCCCGGCGGGA
CGAGGCCGACT-CCCCCAACAAACTCGCTCCGGGGGGGGG-CCCCCCCCACGACCCGCCGGGCGTTGACCGCGCGAGCCG
GCGAGACACCCCCAAGAGGCCCCGACGAAGACCGGGCAACCCTCCCCCCA-AAAAAAGCCCCCC-AACACACCCAAGGCC
AGGCGCCGGGCACCCCCAGCCCCGCCATCGGCGGGACAGGAGGCCAAGACGGGGTCCCCCCAACCAAAGGGACCACCAGG
GAAGGCTCTGCCGACCCAGCACAGACCCGGCCCAAACAAGGCAGACCCCCAAGACGAAATCTCCCAGAGCACCCCATTCA
TCATCAAACAAAACTTAGGGGCCAAGTTCAGACGACAGACCCCAGTCCGCCAGGCAGCAAGCCGCAGAAAGGAAGGAGAC
AAGACCGGCCCGGAAAGAGGACACCCAGCCACAGAAACCCCCAACTCCAGGGGAGGAG-CCCCCCCTCCACACGGCGGAG
GAACGGGCGAGAGACACCGGGGAGAACCCGATCGGGAGCCAGGAGCCGGAGACGCCAGCGGCAAACAGGCCGGGCACACA
ACCGACACCACCGGAGGATCAGAGAAGAGCCCGACCCCGCGTAGACCCGACGGCAGAGGACCCAACCCCGCCACTAAGAG
GGGCGAGAACCCT--------CCCCCCCGCACACAACCGGCAAGCAGACCGAGGGAGGACCACCTCCCAGCAAGACAGAC
GGCTCCCCCGCAGCCGAGCCGCAGCTCCCCAGAAGAGGACACCCCCGAAACCTCCCAGAACCCCTCCGCTCCCGGCCGCC
GGGACAGGAGCTCCGCCGCCAAAGACTAGAACCACCGAGAGTCAACCAGGGGTCCCCCCCAGTCCCTCCCGGCGTTCTCC
CGCAGAGGCCCCAGCAAGGTCCCCCGGCCCGACGACCCCTGCATGCGCCGAAAGAGAAACCCACCAAAGGACGTCCAGCA
CATCCATGTATAAACATCATGACACGGGTCGCAACCTTGGTATTTCTGTTTCTTTTCCCAAACACTGTCGCGTGCCAGAT
TCACTGGGGCAATCTATCCAAGATCGGGATTGTAGGAACAGGGAGTGCCAGTTACAAGGTGATGACTAGGCCAAGCCACC
AAACCCTGGTCATAAAGTTGATGCCAAATATAACAGCCATTGACAATTGTACGAAATCAGAGATTTCAGAGTACAAAAGA
TTGCTGATCACAGTGTTAAAGCCTGTAGAGGATGCTCTGTCAGTGATAACCAAGAATGTAAGACCAATTCAAACTCTAAC
ACCTGGGCGCAGGACCCGCCGTTTTGCCGGAGCTGTTCTGGCCGGAGTAGCACTTGGAGTCGCGACGGCTGCTCAAATAA
CTGCCGGAGTCGCACTTCATCAGTCATTGATGAATTCCCAAGCAATTGAAAGTTTAAAAACCAGTCTTGAGAAGTCGAAT
CAGGCAATAGAAGAAATCAGACTTGCAAATAAGGAGACCATACTGGCAGTACAGGGCGTCCAAGATTATATCAACAATGA
GCTTGTCCCCTCTGTTCATAGAATGTCATGTGAGCTGGTAGGTCACAAACTCAGTCTCAAGCTCCTTAGGTATTATACCG
AGATCCTGTCTATATTCGGGCCTAGCCTTCGAGACCCGATAGCTGCTGAAATATCAATCCAGGCACTCAGCTATGCACTA
GGCGGAGACATCAATAAAATCCTGGACAAGCTTGGGTATAGCGGCGGGGATTTCCTTGCTATTCTAGAAAGCAAGGGGAT
AAAGGCCCGGGTGACATATGTGGACACAAGAGATTACTTTATAATTCTTAGCATAGCCTACCCAACCTTATCTGAGATCA
AGGGGGTGATAGTTCATAAGATAGAAGCTATATCATACAACATTGGGGCACAGGAATGGTATACTACTATCCCTAAATAT
GTAGCCACTCAGGGATATCTGATATCGAATTTCGATGAGACGTCATGCGTCTTCACTCCAGAGGGGACAGTCTGCAGCCA
GAATGCGTTGTATCCAATGAGCCCATTGCTTCAGGAATGTTTCAGGGGGTCGACAAAATCGTGCGCCAGAACCCTAGTTT
CAGGGACCACAAGTAATAGATTTATCCTATCAAAAGGGAACTTGATTGCAAATTGTGCGTCAGTTTTGTGCAAGTGTTAC
ACAACGGAGACAGTCATCAACCAAGATCCTGATAAACTACTAACTGTTATAGCCTCCGATAAGTGTCCCGTAGTTGAGGT
GGATGGAGTGACAATACAGGTCGGCAGTCGAGAGTACCCAGATTCTGTATACCTACATAAAATAGACTTAGGCCCAGCCA
TCTCTCTGGAAAAACTGGATGTAGGCACCAATTTAGGCAATGCAGTCACAAGACTGGAGAATGCAAAGGAGCTCCTAGAT
GCATCAGACCAGATACTGAAGACTGTTAAAGGGGTACCCTTCAGTGGCAATATGTACATAGCACTGGCAGCTTGCATTGG
GGTATCCCTAGGGCTTGTCACATTAATATGCTGCTGTAAGGGGAGATGTAAGAACAAGGAGATTCCTGCCTCCAAAATCA
ATCCAGGGCTCAAACCCGACCTGACCGGGACTTCAAAGTCGTACGTGAGATCACTGTAGTCAGAGTAACCCGAATCATCC
AGCATCACACGTATACATGTGCGACACAAGCAGTCAGAGGACACAGAAGACCCAACTTCCGATCACCGATCAGACCCTTC
TCTACGCCCTACTACACATTGGTCATCAAACAAAACTTAGGACGAAAGGTCAATCACCATGTCCGCTCAAAGGGAGAGGA
TCAATGCCTTCTACAAAGACAATCCTCACAATAAGAACCATAGGATAATCCTGGATAGGGAACGCTTAACTATTGAAAGA
CCCTACATCTTACTTGGAGTCCTGCTGGTAATGTTCCTGAGTCTAATCGGGCTGCTGGCCATTGCAGGGATCAGGCTTCA
CCGGGCCACCGTTGGAACTGCGGAGATCCAGAGTCGGCTGAAGACCAACATTGAGTTGACCGAATCCATTGATCATCAAA
CTAAGGATGTCTTAACTCCCCTGTTTAAAATCATTGGTGATGAAGTCGGCATCAGAATTCCACAGAAGTTCAGTGATCTT
GTCAAGTTCATCTCCGATAAGATTAAGTTCCTCAACCCTGACAGGGAATACGATTTTAGGGATCTCCGGTGGTGTATGAA
CCCCCCTGAGAGAGTCAAAATTAACTTTGATCAGTTTTGTGAATACAAAGCCGCGGTCAAATCAGTTGAACATATATTTG
AGTCATCACTCAACAGGTCAGAAATGTTGCGACTATTGACTCTTGGGCCCGGAACAGGCTGTCTCGGCAGGACAGTAACA
AGAGCTCAGTTCTCAGAGCTCACGCTGACCTTGATGGACCTGGATCTCGAGATGAAGCACAACGTGTCCTCAGTGTTTAC
CGTAGTCGAAGAGGGATTATTCGGAAGAACATATACTGTCTGGAGATCCGACACCGGGAAACCGAGCACCAGTCCAGGTA
TTGGCCATTTTTTAAGAGTCTTCGAGATCGGGCTGGTGAGAGATCTCGAGCTGGGTGCCCCTATTTTCCATATGACCAAC
TACCTCACAGTGAACATGAGTGATGACTATCGGAGCTGTCTTTTAGCGGTAGGGGAGTTGAAGCTGACAGCCCTATGCAC
CCCATCTGAGACTGTGACTCTGAGTGAGAGAGGAATTCCAAAGAGAGAGCCTCTTGTGGTTGTGATACTCAACCTGGCTG
GGCCTACTCTAGGGGGCGAACTATACAGTGTCTTGCCTACCTCTGACCTCATGGTGGAGAAACTCTATTTATCCTCACAT
AGAGGGATTATCAAAGATAACGAGGCCAATTGGGTAGTACCGTCTACCGATGTTCGTGATCTTCAAAACAAAGGAGAATG
TCTGGTGGAAGCATGCAAGACTCGACCTCCTTCATTTTGCAATGGCACAGGAATAGGCCCATGGTCAGAGGGGAGAATCC
CTGCCTACGGAGTGATCAGGGTCAGTCTTGACTTAGCTAGTGACCCAGGTGTGGTTATCACTTCAGTGTTTGGCCCATTG
ATACCTCACCTATCCGGCATGGATCTTTACAACAATCCGTTTTCAAGAGCTGCATGGTTAGCTGTACCACCTTATGAGCA
GTCATTTCTAGGAATGATAAATACAATTGGCTTCCCGGACAGAGTAGAGGTTATGCCGCACATTTTGACCACAGAGATCA
GAGGGCCTCGAGGTCGTTGTCATATTCCTATAGAGTTGTCCCGCAGGATTGATGATGATATCAAGATCGGGTCCAACATG
GTTGTATTGCCGACGAAGGACCTGAGGTACATAACAGCCACTTATGATGTTTCCAGGAGCGAGCATGCAATCGTGTACTA
TATCTATGACACGGGTCGCTCATCATCTTACTTCTACCCAGTTCGATTGAATTTCAGGGGCAATCCTCTCTCTCTGAGGA
TAGAGTGTTTTCCCTGGTATCATAAGGTGTGGTGCTACCATGATTGCCTTATATACAACACCATAACAAACGAAGAAGTC
CATATGAGAGGGCTGACCGGTATAGAGGTAACATGTAATCCAGTCTGAGTAGAGCTACAACCATCGCTCAAGCAGGCCTC
CGAGCCATCCCCTAGTCCAAGAAGCATAGCCTGGGACACTCAGCAGCACAACCCAGCCAACAATGTTATAAAAAACTTAG
GAGCCAAGGTTGTAGGAGCCATGGACTCACTATCAGTCAATCAGGTCTTGTACCCTGAGGTCCATCTAGATAGCCCTATT
GTCACAAACAAACTAGTTGCCATCCTTGAATACTCGGGGATCGACCACAACTATGTTCTTGAAGACCAGACCCTTATCAA
GAATATTAGATATAGACTGGGGTGCGGTTTTTCAAATCAAATGATCATCAATAATAGGGGGGTAGGCGAAACAGTCAATT
CCAAACTTAAAAGTTACCCCCGTAATTGTCATATCATATACCCAGACTGCAATAAGGATTTGTTTTGTATCAAAGATAGC
TGCATATCTAGAAAGCTCTCGGAGCTATTCAAGAAGGGTAATTCCTTGTACTCTAAGATAAGTCACCAGGTACTGGATTG
TCTTAAGAGAGTCAACGGGAAATTAGGCCTGGGCACAGATCTTACTCACGGCCTGAAGGAGGGTATCATCGACTTGGGGT
TGCACATGCATAGCTCTCAATGGTTCGAGACCTTTCTGTTCTGGTTCACTATCAAGACAGAGATGAGATCAATGATTAAA
GAACAGTCCCATATATGCCACAAGAGGAGGTATAACCCAATTTTTGTGTCGGGAGATGCATTCGAGGTGCTCGTATCACG
AGACCTCGTTGTGATAATTGATAAGAACACCCAGTATGTCTTCTACCTGACATTTGAGCTGGTCCTTATGTATTGTGATG
TCATAGAGGGCAGACTTATGACGGAGACAGCCATGGCTATAGACCAGAGATATTCAGAGCTTCTAAACCGGGTCAGATAC
TTGTGGGATCTCATTGACGGGTTCTTCCCAACACTGGGTAACACCACATACCAAGTTGTTGCTCTGCTTGAACCACTGTC
GTTAGCTTATCTTCAACTTCAGGATGTCACTCTAGAGTTAAGAGGTGCTTTTTTGGACCACTGCTTCAAAGAACTTTATG
AGATACTGGAGCATTGTGGCATTGACACGGAAGGTACCTACAATTCCATCACTGAAGGATTGGATTACGTATTTATCACC
CACGATATACACTTAACTGGGGAGATTTTTTCATTTTTCCGGAGTTTCGGACACCCCCGCCTCGAAGCGGTCACCGCTGC
AGAGAATGTCAGAAAACATATGAACCAACCGAAGGTAATCAGTTATGAGACTATGATGAAAGGGCATGCAGTATTTTGCG
GGATAATCATAAATGGTTTTAGGGACCGGCACGGCGGCAGCTGGCCCCCTGTTGCATTGCCAGAACATGCTTCTGCTGCG
ATCCGGAATGCGCAGGCATCCGGTGAAGGACTGACCCATGACCTGTGTATAGACAACTGGAAGTCCTTTGTTGGATTCAA
ATTTGGCTGCTTCATGCCGCTCAGCCTGGATAGTGATTTGACCATGTACCTCAAAGACAAAGCACTGGCTGCACTGAAGA
ATGAGTGGGATTCAGTTTACCCGAAAGAATACCTCCGTTATAATCCACCTAGAGGGACAGAGTCAAGGCGACTGGTGGAG
GTGTTCCTGAATGACTCCAGCTTTGATCCTTATAACATGATAATGTACGTGGTGAATGGCTCCTACCTTAAAGACCCTGA
GTTTAACCTCTCATACAGCTTAAAAGAGAAGGAGATAAAAGAGACAGGGCGGTTGTTTGCCAAAATGACCTACAAGATGC
GGGCCTGTCAGGTAATTGCTGAAAATCTAATATCAAATGGTGTCGGGAAGTATTTCCGAGACAATGGGATGGCAAAAGAC
GAGCATGACCTAACAAAGGCCCTTCACACTCTGGCAGTCTCAGGTGTTCCCAAGAACAACAAAGATAACCACCGAGGTGG
GCCTCCCAGAAGGACCGCAAGCCGAGAGATGAGATCAAGCCAAGCCATCAACACACAAAATAGAGACAGGATCCAAGGGG
GCCCTATGTACAACTACTTGCGATGCCAACCGACCAGCTCTGATCAGGGTGAGTCATACGAGACTGTTAGTGCATTCATC
ACCGCTGACCTTAAGAAATATTGCCTAAATTGGAGATACGAGACAATCAGCATATTTGCACAGAGACTGAATGAAATATA
TGGGTTGCCATCCTTCTTTCAATGGTTACACAGGGTATTGGAAAAATCCGTGCTCTACGTCAGTGACCCGCATTGCCCTC
CCGACTTAGATGATCATATCCCCCTGGACAGTGTCCCTAATGCCCAAATATTCATCAAGTACCCAATGGGCGGAATAGAA
GGTTATTGTCAAAAACTATGGACAATCAGTACTATACCATACCTGTATCTGGCAGCCTATGAGAGCGGAGTAAGAATTGC
CTCACTAGTGCAAGGTGACAATCAGACAATTGCAGTGACAAAAAGAGTTCCAAGTTCTTGGCCTTATTCACTAAAAAAGA
GGGAGGCATCTAAAGCAGCTCAAAATTACTTCGTGGTCTTAAGGCAAAGGTTGCACGATGTAGGTCATCACTTAAAGGCT
AATGAGACCATAGTATCTTCTCACTTTTTTGTATACTCTAAAGGGATTTATTATGACGGCCTGTTAGTCTCACAATCACT
AAAGAGCATCGCCAGATGTGTCTTCTGGTCCGAGACTATTGTAGATGAAACCAGAGCGGCCTGCAGCAATATTGCAACAA
CTATCGCCAAGAGCATAGAGAGGGGTTATGATAGGTACCTCGCATACTCTTTGAATATCCTCAAAATTTTCCAACAGATC
CTTATATCCCTTGACTTCACGATTAACACAACTATGACTCAAGATGTCGTGGCACCGATCATCGAGAACGGTGATTTACT
AATAAGGATGGCACTCTTGCCAGCACCCATTGGGGGTCTCAATTATCTTAACATGAGCAGGTTGTTTGTGAGAAATATCG
GTGACCCGGTCACTTCCTCCATAGCCGACCTGAAGAGGATGATAGACGCTGGGCTAATGCCAGAAGAAACATTGCATCAA
GTGATGACCCAGACCCCGGGAGAATCATCTTACCTCGATTGGGCAAGTGACCCTTATTCTGCCAACCTAACCTGCGTACA
GAGTATAACTCGCCTTCTCAAGAACATCACTGCACGGTACATCTTAATCAGCAGCCCAAATCCGATGCTGAAAGGATTGT
TTCATGAGGGGAGTAGAGATGAAGACGAGGAGCTTGCGAGTTTCTTGATGGATCGGCATATAATTGTTCCGAGAGCCGCA
CATGAAATCTTAGACCACAGCATCACCGGAGCAAGAGAAGCTATAGCCGGGATGTTGGACACCACCAAAGGTCTGATTAG
AACAAGTATGAAACGGGGTGGCCTCACCCCTCGAGTATTAGCCCGCCTTTCCAATTATGATTATGAACAATTCAGATCCG
GAATAACACTATTGACAAAGAAAGGGCAATGTTATCTCATTGACAAGGACTCGTGCTCGGTGCAGCTCGCTATAGCTCTG
AGGGGCCACATGTGGGCCAGGTTAGCTCGCGGGAGACCTATCTATGGGTTGGAGGTGCCTGATGTACTGGAATCGATGAA
CGGCTACCTTATCAAACGCCACGAGTCTTGTGCCATCTGCGAAACGGGCTCAAGTCACTACGGGTGGTTTTTCGTCCCTG
CAGGGTGCCAGCTTGACGATGTCTCAAGAGAGACTTCGGCTCTTCGTGTACCTTATGTCGGATCAACCACTGAGGAAAGG
ACAGATATGAAACTTGCTTTCGTTAGATCTCCAAGCCGATCCCTCAAATCAGCAGTCAGGATTGCCACAGTTTACTCATG
GGCCTACGGGGATGATGAGAAATCATGGAGTGAAGCTTGGATGCTAGCTAGGCAGAGAGCTGATATCACCTTAGATGAAC
TGAGAATGATCACTCCAGTCTCTACATCCACCAACCTAGCCCATCGGTTGAGGGATCGGAGCACCCAGGTGAAATATTCG
GGGACATCCCTTGTGAGGGTTGCAAGATACACAACCATCTCCAATGACAATTTGTCATTTGTGATATCTGAGAAAAAAGT
AGATACCAACTTCATTTACCAGCAAGGGATGCTGCTCGGTCTTGGGATCCTTGAGAATCTCTTCAGGTTAGAGGCCACCA
CAGGGGTATCCAACACAGTGCTACACCTGCACGTGGAAACAGAATGTTGTGTTGTACCTATGGTTGATCACCCAAGGATA
CCGAGTCTCCGTAATATTAAAGTTACGAATGAGCTATGCACAAACCCTCTGATCTACGACAGGTCCCCCATCATAGAACA
CGATGCAACTCGATTATACTCACAAAGCCACAGGAGACATTTGGTGGAGTTTGTTACCTGGTCAACAAGCCAGCTTTATC
ATATACTGGCCAAATCTACAGCAATGTCCATGATTGAGTTGATCACAAGATTTGAGAAAGATCACATGAATGAAATAGCC
GCCCTGATTGGCGATGACGACATCAACAGTTTCATCACAGAATTTTTGCTCGTGGAGCCCAGACTGTTTATAGTCTACCT
TGGCCAGTGTGCTGCCATCAATTGGGCTTTTGATATACATTATCATCGGCCCTCGGGCAAGTACCAGATGGGGGAACTCC
TCTACTCTTTACTCTCTCGGATGAGCAAAGGAGTATATAAGATCTTCACTAATGCTTTGAGCCACCCCAAAGTTTACAAG
AAATTTTGGCGAAGTGGTGTAATTGAGCCGATTCATGGCCCATCCCTAGATACACAGAATTTACATGTCACTGTCTGTGA
CATGATATACGGATCATACGTCACCTATCTGGATCTTTTGCTGAATGATGAGCTAGATGCTTACCCGTACTTGCTCTGCG
AGAGTGATGAGGACGTGGTCACAGACAGGTTCGACAACATTCAAGCCAAACATCTCTGTGTATTGGCCGATGTATACTGC
AGCTCCAAGAGATGTCCCTCGATAATCGGGATGTCTCCTATAGAAAAATGTACCATCCTCACACATTACATCAAGGGAGA
ATCGGTACAATCCCCGTCCGGGATCTCATGGAACACTGATCCCCTTGTAGTAGATCATTACTCATGCTCTCTGACCTACC
TTCGCCGCGGTTCCATCAAACAAATCAGGTTGAGAGTGGATCCTGGGTTTGTATTCGAGGCGTTGACAGACATCGACTTC
AAACAGCCTCGCAAGGCTAAGTTGGATGCATCGATTGTGGGGTTGACTGATTTTTCTCCCCCTTGGGATAACGTCGGTGA
TTTTCTAGGGACTATCAACACATTGAGGCACAATCTGCCCGTCACCGGAACCGGGGTCTCGAACTATGAAGTCCACGCTT
ATCGTAGAATTGGTCTGAATTCATCAGCATGTTACAAAGCTGTAGAGATCTCCACGTTAATCAAGTCATCCTTAGAAGTC
GGAGAGGATGGATTGTTCTTAGGAGAAGGTTCCGGTTCTATGCTGGCTGCGTACAAGGAAGTTCTTAAATTGGCAAACTG
TTATTACAACAGCGGGGTAACAGCGGAGGGTAGAGCCGGACAGAGGGAAATCTCTCCCTATCCCTCAGAGGTGAGCCTGG
TAGAGAGTCAGATGGGGGTAGAGAGAAGTGTTAAAGTGCTGTTCAATGGCAAACCTGAAGTAACCTGGGTAGGGACCACC
GATTGCTACAAGTATATAATCAGTAACATTCAGACCTCTAGTCTGGGTTTCATACACTCAGATATTGAGACACTCCCAAC
CAAGGATGCCGTTGAGAAGTTAGAAGAATTTGCCTCTATCCTATCCCTATCCCTAATTTTGGGAAAAATCGGCTCTATTA
CAGTTGTCAAAATTATGCCCATTAGCGGAGATTTTACCCAAGGCTTCATAGCCTATGCCATTCAATATTTTAGGGAGAGC
CTGCTTGCCTATCCGAGATATAGTAACTTCATCTCGACTGAGTGTTACCTTATTATGATAGGATTAAAGGCCAATCGGTT
GATAAACCCAGAAGCCATTAAGCAAAGCATAATCAGAGTGGGGACTAGGACTGCACCAGGGCTTGTGAGCCACATATTAT
CAGAGAAACAGAAAGGTTGTATTCAATCTTTTCTGGGTGATCCTTATATCCAAGGAGACTTCAATAAGCACCTTAAAGCT
CTAACTCCTATTGAGAAAATCCTAGTAAATTGTGGTCTCTCGATCAATGGCACAAAAATCTGTAGGGATCTAATCCACCA
TGATATCGCCTCCGGTCCAGACGGTCTGATGAGCTCCACAATTATTTTATATAGGGAACTGGCCCATTTCAAAGACAATA
TAAGAAGTCAGCACGGTATGTTCCACCCCTACCCAGTATTGGCCAGTAGCAGGCAACGTGAATTAATCCTTCGAATAGCC
AAGAAATTCTGGGGGTATGTCTTGCTATATTCTGATGACCCGGCACTAATCAAACAAACGATCAAGAACTTGAAGCGGAA
TCACCTAACCTTTGACTTACACAGTAATCCGTTTATTAAGGGCTTATCCAAAGCTGAGAAACTGCTAGTGCGGACAAGTT
CACTCAGAAGGGAATGGTTGTTCACTCTCGATACGAAAGAAGTGAAAGAGTGGTTCAAATTGGTGGGTTACAGTGCACTC
GTCAGAGGTTAATTCGCGATACATCTGCCCCCTTCTCCTCCACCATGAGACTCTACTGGCAATCTAAAAGATTAAAGAAA
ACTACATATTGGATAAGTTTCTATTCCCAGCTTTGTCTGGT
>MF741712.1/goat/SierraLeone/2011-12-17
ACCAAACAAAGTTGGGTAAGGATAGATCTTACAATGACTATAGACTAGCAAACTTAGGAGTAAAGATCCTACTGTCGGGG
AGAGGAAGAGGAGCAGGATCTTTGACCATGGCGACTCTCCTTAAAAGCTTAGCACTGTTCAAGAGGAACAAAGACAAAGC
GCCTACGGCGTCAGGTTCAGGAGGGGCCATCCGGGGGATTAAGAATGTTATCATAGTCCCTATCCCCGGGGACTCATCCA
TCATTACCCGTTCAAGACTGCTCGACAGGCTTGTCAGACTGGCCGGAGATCCTGACATCAACGGGTCAAAGCTGACTGGC
GTGATGATCAGCATGTTATCTTTGTTCGTGGAGTCACCCGGGCAATTGATACAGCGGATCACAGATGATCCAGATGTTAG
CATCCGTCTTGTTGAGGTAGTTCAAAGTACCAGGTCCCAGTCCGGATTGACCTTTGCATCACGTGGTGCTGATTTGGACA
ATGAGGCAGATATGTATTTTTCAACTGAAGGACCCTCGAGTGGAAGTAAGAAAAGGATCAACTGGTTTGAGAACAGAGAA
ATAATAGACATAGAAGTGCAAGATGCAGAAGAGTTCAATATGTTGTTAGCCTCCATCTTAGCACAAGTTTGGATCCTCCT
GGCCAAGGCGGTTACGGCACCAGATACAGCAGCCGACTCAGAACTGAGAAGGTGGGTTAAATACACACAACAAAGGAGAG
TGATTGGGGAATTTCGCTTTGACAAAGGGTGGCTGGACGCAGTCCGCAACAGGATTGCAGAAGATCTATCACTCCGGCGG
TTCATGGTATCCCTGATACTTGACATCAAGAGGACCCCCGGCAACAAGCCAAGGATTGCAGAAATGATCTGCGACATTGA
CAACTATATTGTCGAGGCCGGACTCGCAAGTTTCATTCTTACTATCAAGTTTGGTATTGAAACCATGTATCCTGCACTAG
GCCTTCACGAGTTCGCTGGGGAATTGTCCACTATTGAATCCTTGATGAACTTGTATCAACAGCTAGGAGAAGTTGCACCC
TATATGGTAATTCTAGAGAACTCAATTCAGAACAAGTTTAGTGCAGGAGCCTATCCTCTCCTCTGGAGCTATGCGATGGG
TGTCGGAGTCGAGCTGGAGAACTCAATGGGGGGCTTGAACTTTGGCAGGTCATATTTTGACCCGGCCTATTTTCGTCTCG
GACAGGAGATGGTCAGAAGATCTGCAGGAAAGGTCAGCTCTGTAATTGCGGCTGAGCTTGGCATTACAGCAGAGGAAGCC
AAACTAGTCTCGGAAATCGCCTCGCAGACTGGGGAAGAACGAACCGTTAGAGGGACTGGGCCTCGACAGGCGCAGGTTTC
CTTCCTCCAGCACAAAATAGGTGAGGGAGAGTCGCCTACACCAGCGACCAAAGAAGAAGTCAAAGCTGTGATCCCAAACG
GATCTGAAGGAAGAGACATAAAACGAACACGCCCAGGGAAGCCCAGAGGAGAAACTCCCGGGCAACTGCTTCTGGAGATC
ATGCCAGAGGATGGAGTCTCGCGAGAGTCTGGTCAAAACCCTCGTGAGGCTCAAAGATCGGCTGAGGCACTCTTCAGGCT
GCAGGCCATGGCCAAAATTCTGGAGGACCAGGAGGAGGGAGAAGACAACAGTCAGATCTACAACGACAAGGATCTCCTCA
GCTGAGCAGATACACCCTCTGTCCAAATCAGTGACAAGACATCACCTGCCAGTATTATAAAAAACTTAGGACCCAGGTCC
AACCAACCGCACATCGACACCCCAGCCAATCGAGCGGAGACCACCGATGGCAGAAGAACAAGCATACCATGTCAACAAGG
GGCTGGAATGTATCAAGTCCCTCAAAGCCTCTCCCCCGGATCTATCCACCATCCAAGATGCCCTTGAGAGCTGGAGAGAG
GGGTTCAACCCCTCAGGCCGTGCAACACCGAACCATGATATGTCCGAGGGGGACCATCAGAATATCAACCAATCATGCTC
ATCAGCAATCGGATCAGACAAAGTCGACATGTCTCCTGAAGGTAATCTCGGATTTAGAGAGATCACTTGTGATGACAATG
AGGCTGGGCTCGGAGGAGTTCAGGACAAAAGATCCGACTCTCAAGTACAGCGTTACTATGTTTATAACCACGGGGGTGAA
GAGATTGAAGGACTCGAGGATGCTGACTCTCTCGTGGTTCAAGCAAATCCTCCGGTTGCTAACACCTTCGATGGAGGAGA
GGATGGATCTGACAACAGCGATGTGGACTCTGGCCCGGATGATCCCGGCAGAGATCCTCTATATGACCGGGGACCTGCTG
CCGGCAATGATGTCTCTAGGTCAACAGATGTCGAAAAATTAGAAGGTGATGACATTCAAGAAGTTCTTAACTCCCAGAAG
AGTAAAGGAGGAAGATTCCAGGGCGGGAAAATCTTGCGAGTCCCGGAAATACCCGATGTCAAGAACTCCGGACCGTCGGC
CCAATCAATTAAAAAGGGCACAGACGGGAGCTCAGTCTTATCTGGAATGGTGACAGCGTGTTCATCGATAAGTGGTGCAA
CCCAAGCTGTGCTAGAGTCCAGATGGGAGTCATCAGAGCGAAATGCATCTGTGGGGAGTGTCCCCAAGTCTGTGAGGAGT
GCAAAGACGATCCAGGGGTTAACACAAGAATCTGGTACCATAGCATCACTGACTCAGCCTAAAGAAAATGACTCCGAGTA
TGAGTATGAGGATGATCTATTCACTGAGATGCAGGACATTCGTGCAAGCATTGCTAAGATCCATGATGACAACAAAACTG
TCCTCTCAAAACTTGATTCTCTACTGTTATTGAAAGGAGAAATCGATACTATCAAGAAACAAATCAGCAAACAAAATATA
AGTATATCTACCATTGAGGGCCATCTATCCAGTATAATGATAGCCATCCCAGGTTTTGGGAAGGACATCAAGGACCCAAC
ATCTGAGGTTGAGCTGAACCCAGATTTGAGACCTATAATCAGCCGCGATTCTGGCAGGGCTCTTGCGGAGGTCCTTAAGA
AACCCGCTGTTGATAGGTCTCAGAAGAGCGGAATCAAAGTCAACTCCGGTTCAAAGGGTCAGCTCCTCAAGGATCTCCAG
CTAAAACCCGTCGACAAACAAGCAAGCTCTGCAATGGGGTTTGTTCCATCCGACCATGAATCATCCAGAAGTGTCATCCG
CTCCATAATCAAGTCGAGCAAGCTTAACATTGATCACAAAGACTATCTTCTAGATTTACTGAATGATGTGAAAGGCTCTA
AGGATCTCAAGGAATTCCACAAGATGCTAACAGCCATTCTTGCCAAGCAGCCGTAACACATCCCATAATTTACATCTCAT
ACTCGGTTGAAAGCATCCTCTCAATCAGGCTATTACAAAAAACTTAGGAGCAAGGGCAACTGAGCTTCACAGACAGGATG
ACCGAGATTTACGATTTCGATAAATCAGCATGGGATGTCAAAGGGTCAATTGCTCGCATAGAACCCACCACCTATCACGA
CGGCCGACTGGTACCCCAGGTGAGGGTCATCGACCCTGGTCTGGGAGACAGAAAAGATGAGTGCTTCATGTACCTGTTCC
TTCTAGGAGTGATTGAGGATAACGACCCCCTTTCTCCCCCAGTCGGGAGAACCTTCGGGTCTTTACCTCTAGGTGTCGGC
AGGTCAACTGCTAAGCCGGAGGAACTACTAAGGGAGGCTACAGAACTAGATATAGTGGTGAGGCGCACGGCAGGACTAAA
TGAGAAACTGGTGTTTTACAACAACACTCCGCTATCTTTGTTAACACCCTGGAGGAAAGTCTTGACGACCGGAAGTGTGT
TCAGCGCCAACCAGGTTTGCAATGCGGTCAACCTAGTCCCACTCGATACTCCCCAGAGATTCAGGGTTGTGTACATGAGT
ATAACTAGATTGTCAGATAATGGTTATTATAGTGTCCCCAGAAGAATGTTGGAGTTCCGCTCAGCCAATGCAGTCGCTTT
CAATATCTTGGTTACACTGAGAATTGAAAATGGCACAAACCCTAGAAGATACATAGTCGGCTCATGGGGAAATCCAGAAG
TCACATTTATGGTACACGTGGGCAACTTTAGAAGAAAGAAGAACGAAGTATACTCTGCTGATTATTGCAAAATGAAGATT
GAAAAGATGGGTCTAGTTTTTGCCTTGGGAGGAATAGGTGGAACAAGTCTCCATATTCGAAGCACAGGGAAAATGAGCAA
GACCCTCCATGCACAGCTGGGGTTCAAGAAAATTCTATGCTACCCTCTGATGGATATCAATGAGGATCTTAACCGATATC
TCTGGCGGGCAGAGTGCCGTATAGTCAAAATCCAGGCCGTCTTACAGCCATCAGTACCCCAAGAATTCCGTGTCTATGAT
GATGTCATCATCAACGATGACCAAGGCCTGTTCAAGATCCTGTAAGTCACCTGCAGGGCCATGGACCCACCTCCAGGAAG
AGGCCCTCCCACCTCCCGCCCAAAACACACACCCCAAGACTCCCCGAAACAGCGCCGGCAAAACCACTCTCCCGGCGGAA
CGAGGCCGACC-CCCCCAACAAACCCGCTCCGGAAGGGGG-CCCCACCCGCGACCCACCGGGCGCCGACCGCGCGAGCCG
GCGAGACACCCCCAAGAGGTCTCGACGAAGACCGGGGAACCCTTTCCCCA-AAAATGGCCCCCC-AACACACCCAAGGCC
ATGCGCTGAGCACCCCCAGCCCCCCCACTGGCGGGACAGGAGGCCAGGACGGGGTTCCCCAGAACGGGGGGACCACCAGG
GAGGACTCCGCCGACCCAGCACGGACCCGGCCCAAACAAAGCAGACCCCCAAGACGAAATCTCCCAGAGCACCCTACTCA
TCATCAAACAAAACTTAGGGGCCAAGTCCAGACGACAGACCCCGGCCCGCCAGGCAGCAAGCCACAGAAAAGAAGGAGAC
AAGATCGGCCCGGGAAGAGGACACCCAACCACAGAAACCCCCAGCCCCAGGGGAAGAG-CCCCCCCTCCACACAACGGAG
GAACGGGCGAGAGACACCGAGGAGAACACGATCGGGAGCCGAGAGCCGGAGACGCCGGCGGCAAACAGGCCAGGCACTCA
ACCGACACCACCGGAGGACCCGAGGAGAGCCCGACCCCGCGCAGACTCGACGGCAGAGGACCCAATCCCGCCACAAAGAG
AGGTGAGAACCCT--------CCCTCCTGCACACAACCGGCAAACAGACCGCGGGAGGACCACCTCCCAGCAAGGCTGAC
GTCTCCCCCGCAGCCGAGCCGCAGCTCCTCAGAAGAGGGCACCCCCGAAACCTCCCAGAATCCCTCCGCTCACGGCCGCC
GGGACAAGGGCTCCGCCGCCAAAGACCAGAGCCACCGAGAGTCAACCAGGGATCCCCCCCAGTCCCTCCCGGCGATCCCC
CACAGAGGCCCCAGCAAGGTCCCCCGGCCCGACGACCCCTGCATGCGCCGAAAGGGAAACCAACCAGAGGACGTCCAGCA
CATCCGTGTACAGACATCATGACACGGGTCGCAACCTTGGTATTGCTGGTTCTTTTCCCAAACACTGTCGCGTGCCAAAT
TCACTGGGGCAATCTATCCAAGATAGGGATTGTCGGAACAGGGAGTGCCAGTTACAAGGTGATGACCAGACCAAGCCACC
AAACTCTGGTTATAAAGTTGATGCCAAATATAACAGCCATCGACAATTGTACAAAATCAGAGATTTCAGAGTACAAAAGA
TTGCTAATCACAGTGTTAAAGCCTGTAGAGGATGCTCTGTCAGTAATAACCAAGAATGTAAGACCAATTCAAGCTCTAAC
ACCTGGGCGCAGGACCCGCCGTTTCGCCGGAGCGGTTCTGGCCGGAGTAGCACTTGGAGTCGCGACGGCTGCTCAAATAA
CTGCCGGAGTCGCACTCCATCAGTCATTGATGAATTCCCAAGCAATTGAAAGTTTAAAAACCAGTCTTGAGAAATCAAAT
CAGGCAATAGAAGAAATCAGACTTGCAAATAAGGAGACCATACTGGCAGTACAGGGCGTCCAAGATTATATCAACAGCGA
GCTTGTCCCCTCTGTTCATAGAATGTCATGTGAACTAATAGGTCACAAACTCAGCCTCAAACTCCTTAGGTATTATACCG
AGATCCTGTCTATATTCGGGCCTAGCCTTCGAGACCCGATAGCTGCTGAAATATCAATCCAGGCACTCAGCTATGCACTA
GGCGGAGACATCAATAAAATTCTGGACAAGCTTGGGTATAGCGGCGGGGATTTCCTTGCTATTCTAGAAAGCAAGGGGAT
AAAGGCCCGGGTCACATATGTGGACACAAGAGATTACTTTATAATTCTTAGCATAGCCTACCCAACCTTATCTGAGATCA
AAGGGGTGATAGTTCATAAGATAGAAGCTATATCATACAACATTGGGGCACAGGAATGGTATACTACTATCCCTAAATAT
GTAGCCACTCAGGGATATTTGATATCGAATTTCGATGAGACATCATGTGTCTTCACTCCAGAGGGGACAGTCTGCAGCCA
GAATGCGCTGTATCCAATGAGCCCATTGCTTCAGGAATGCTTCAGGGGGTCGACAAAATCGTGTGCCAGAACCCTAGTTT
CAGGGACCACAAGTAATAGATTTATCCTATCAAAAGGGAACTTGATTGCAAATTGTGCGTCAGTTCTGTGCAAGTGTTAC
ACAACGGAGACAGTCATCAACCAAGATCCTGATAAACTACTAACTGTTATAGCCTCAGATAAGTGTCCCGTAGTTGAGGT
GGATGGAGTGACAATACAAGTCGGCAGTCGAGAGTACCCAGATTCTGTATACCTACATAAAATAGACTTAGGCCCAGCCA
TCTCTCTGGAAAAACTGGATGTAGGCACCAATTTAGGCAATGCAGTCACAAGACTGGAGAATGCAAAGGAGCTCCTAGAC
GCATCAGACCAGATACTGAAGACTGTTAAAGGGGTACCCTTCAGTGGCAATATGTACATAGCACTGGCAGCTTGCATTGG
GGTATCCCTAGGGCTTGTCACATTAATATGCTGCTGTAAGGGGAGATGTAGGAACAAGGAGATTCCTGCCTCCAAAATCA
ACCCAGGGCTCAAACCCGACCTGACCGGGACTTCAAAGTCTTACGTGAGATCACTGTAGTCAGAATAACCCGAATCACCC
GGCATCACGCGTATACATGTGCGACACAACCAGTCAGAGGACGCAGAAGACTCAACCTCCGATCACCGACCAGACCCCAA
TCTACGCCCTACTGCACATTGGTCATCAAACAAAACTTAGGACGAAAGGTCAATCACCATGTCCGCACAAAGGGAGAGGA
TCAATGCCTTCTACAAAGACAACCCTCACAATAAAAACCATAGGATAATCCTGGATAGGGAACGCTTAACTATTGAAAGA
CCCTACATCTTACTTGGAGTCCTGCTGGTAATGTTCCTGAGTCTAATCGGGCTGCTAGCCATTGCAGGGATCAGGCTTCA
CCGGGCCACCGTTGGAACTGCGGAGATCCAGAGTCGGCTGAATACCAACATTGAGTTGACCGAATCCATTGATCATCAAA
CTAAGGATGTCTTAACACCCCTGTTCAAAATCATTGGTGATGAAGTCGGTATCAGAATTCCACAGAAGTTCAGTGATCTT
GTCAAGTTCATCTCCGATAAGATTAAGTTCCTCAACCCTGACAGAGAATACGATTTTAGGGATCTCCGGTGGTGTATGAA
CCCCCCTGAGAGAGTCAAAATTAACTTTGATCAATTCTGTGAATACAAAGCCGCGGTCAAGTCAGTTGAACATATATTTG
AGTCATCATTCAACAGGTCAGAAAGATTGCGACTATTGACTCTTGGGCCCGGAACAGGCTGTCTCGGCAGGACAGTGACA
AGAGCTCAGTTCTCAGAACTTACGCTGACCCTGAGGGACCTGGATTCCGAGATGAAGCACAACGTGTCCTCAGTGTTTAC
CGTAGTTGAAGAGGGATTATTCGGAAGAACATATATTGTCTGGAGATCTGACACCGGGAAACCGAGCACCAGTCTAGATA
TTGGCCAGTTTTTAAGAGTCTTCGAGATCGGGTTGGTGAGGGATCTCGAGCTGGGTGCCCCCATTTTCCATATGACCAAC
TACCTCACAGTGAACATGAGTGATGACTATCGGAATTGCCTTTTAGCGGTAGGGGAGTTGAAGCTGACAGCCCTATGCAC
CCCATCTGAGACTGTGACTCTGAGTGAGAGAGGAGTTCCAAAGAGAGAGCCTCTTGTGGTTGTGATACTCAACCTAGTTG
GGCCTACTCTAGGGGGCGAACTATACAGTGTCTTGCCTGCCTCTGACCTCATGGTGGAGAAACTCCATCTATCCTCACAT
AGAGGGATCATCAAAGACAACGAGGCCAATTGGGTAGTACCGTCTACCGATGTTCGTGATCTCCAAAACAAGGGAGAATG
TCTGGTGGAAGCATGCAAAACTCGACCTCCTTCATTTTGCAATGGCACAGGAATAGGCCCATGGTCAGAGGGGAGAATCC
CTGCCTACGGAGTGATCAGGGTCAGTCTTGACTTAACTAGTGACCCAGGTGTGGTTATCACTTCAGTGTTTGGCCCACTG
ATACCTCACCTATCTGGCATGGATCTTTACAACAATCCGTTTTCAAGAGCTGCATGGCTGGCTGTACCACCCTACGAGCA
GTCATTTCTAGGAATGATAAATACAATTGGCTTCCCGGACAGAGCAGAGGTCATGCCGCACATTTTGACCACAGAGATCA
AAGGGCCTCGAGGTCGTTGTCATGTTCCTATAGAGTTGTCCCGCAGGATTGATGATGATATCAAGATCGGGTCCAATATG
GTTGTATTGCCGACGAGGGATCTGAGGTACATAACAGCCACTTATGATGTTTCCAGGAGCGAGCATGCAATCGTGTACTA
TATCTATGACACGGGTCGCTCATCATCTTACTTCTACCCAGTTCGATTGAATTTCAAGGGCAATCCTCTCTCTCTGAGGA
TAGAGTGTTTCCCCTGGTCTCATAAGGTGTGGTGCTACCATGATTGTCTTATATACAACACCATGACAAACGAAGAAGTC
CATACGAGAGGGCTGACCGGTATAGAGGTAACATGCAATCCAGTCTGAGTCGAGCTGAAACCATCGCTCAAGCAGGCTTC
CGAGCCATCCCCCAGTTCAAACAGCATAGTCTGGGACACTCAGCAGCACAACCTAGCCAACAATGTTATAAAAAACTTAG
GAGCCAAGGTTGTAGGAGCCATGGACTCACTATCAGTCAATCAGGTTTTGTACCCTGAGGTCCATCTAGATAGCCCTATT
GTCACAAACAAACTAGTTGCTATCCTTGAATACTCGGGGATCAACCACAACTATGTTCTTGAGGACCAGACTCTTATCAA
GAATATTAGATATAGATTGAGTTGCGGTTTCTCAAATCAAATGATCATCAATAATAGGGGGTTAGGTGAAACAGTCAATT
CCAAGCTTAAAAGTTACCCCCGTAACTGTCATATCATATACCCAGACTGCAATAAGGAGTTGTTTTGTATCAAAGATAGC
TGCATATCTAGAAAGCTCTCGGAGCTATTCAAGAAGGGTAATTCCTTGTACTCTAAGGTAAGTCACCAGGTACTAGATTG
TCTTAAGAGAGTCAACGGGAAATTAGGGCTGGGCACAGATCTTAATCACGGCCTGAAGGATGGTATCCTCGACTTGGGGT
TGCACATGCATAGCTCTCAGTGGTTCGAGACCTTTCTATTCTGGTTCACTATCAAGACAGAGATGAGATCAATGATCAAA
GAACAGTCCCATATATGCCACAAGAGGAGGTATAACCCAATTTTTGTGTCGGGGGATGCATTCGAGGTGCTTGTATCACG
AGACCTCGTAGTGATAATTGATAAGAACACCCAGTATGTCTTCTACCTGACGTTTGAGCTGGTCCTTATGTATTGTGATG
TCATAGAGGGTAGACTTATGACGGAGACAGCCATGGCTATTGACCAGAGATATTCAGAGCTTCTAAACCGGGTCAGATAC
TTGTGGGACCTTATCGATGGGTTCTTCCCAACACTGGGTAACACCACATACCAAGTTGTTGCTCTGCTTGAACCACTGTC
GTTGGCTTATCTTCAACTTCAGGATGTCACTCTAGAGTTAAGAGGTGCCTTTTTGGACCACTGCTTCAAAGAACTTTATG
AGATACTGGAGCATTGTGGCATTGACACGGAAGGTACCTACAATTCCATCACTGAGGGATTGGATTACGTATTTATCACT
CACGATATACACTTAACTGGGGAGATTTTTTCATTTTTCCGGAGTTTCGGACACCCCCGCCTCGAAGCGGTCACCGCTGC
AGAGAATGTCAGAAAACATATGAACCAACCGAAGGTAATCAGTTATGAGACTATGATGAAAGGGCATGCAGTATTTTGCG
GGATAATCATAAATGGTTTTAGGGACCGGCACGGCGGCAGCTGGCCCCCTGTTGCATTGCCAGAACATGCTTCTGCTGCG
ATCCGGAATGCGCAGGCATCCGGCGAAGGACTGACCCACGACCTGTGTATAGACAACTGGAAGTCCTTTGTAGGATTCAG
ATTTGGCTGCTTCATGCCGCTCAGCCTAGATAGTGATTTGACCATGTACCTCAAAGACAAAGCATTGGCTGCATTGAAGA
ATGAGTGGGATTCAGTTTACCCGAAAGAATACCTCCGTTATAATCCACCTAGAGGGACAGAGTCAAGGCGACTAGTAGAG
GTGTTCCTGAATGACTCCAGCTTTGATCCTTATAACATGATAATGTACGTGGTGAATGGCTCCTACCTTAAAGACCCTGA
GTTTAATCTCTCATACAGCTTAAAAGAAAAGGAGATAAAAGAGACAGGGCGGTTGTTTGCCAAGATGACCTACAAGATGC
GGGCCTGTCAGGTGATTGCTGAAAATCTGATATCAAATGGTGTTGGGAAGTATTTCCGAGACAATGGGATGGCAAAAGAC
GAGCATGACCTAACAAAAGCCCTTCACACTCTGGCAGTCTCAGGGGTTCCCAAGAACAACAAAGACAACCACCGAGGTGG
GCCCCCCAGAAGGAACGCAAGCCGAGAGATGAGATCAAGCCAAGCCGCCAACACACAAAATAGGGACAAGATCCAAGGGG
GCCCTATGTACAACTACTTGCAATGCCAACCAACCAGCCCTGATCAAGGTGAGTCATACGAGACTGTTAGTGCATTCATC
ACCGCTGACCTTAAGAAGTATTGCCTAAATTGGAGATACGAGACAATCAGCATATTTGCACAGAGATTGAATGAAATATA
TGGGTTGCCATCCTTCTTTCAATGGTTACATAAGGTATTGGAAAAATCCGTCCTCTACGTCAGTGATCCGCATTGCCCTC
CCGACTTAGATGATCATATCCCTCTGGACAGTGTCCCTAATGCCCAAATATTCATCAAGTACCCAATGGGCGGAATAGAA
GGTTATTGTCAAAAGCTATGGACAATCAGTACTATACCATACTTGTATCTAGCAGCCTATGAGAGTGGAGTAAGAATCGC
CTCACTAGTGCAAGGTGACAATCAGACAATTGCAGTGACAAAAAGAGTTCCAAGTTCTTGGCCTTATTCACTAAAAAAGA
GGGAGGCATCTAAAGCAGCTCAAAATTACTTTGTGGTCTTAAGGCAAAGGTTGCACGATGTAGGTCATCACTTGAAGGCT
AATGAGACCATAGTATCTTCTCACTTTTTTGTATACTCTAAAGGGATCTATTATGACGGCCTGTTAGTTTCACAATCACT
AAAGAGCATCGCCAGATGTGTCTTCTGGTCCGAGACTATCGTGGATGAAACTAGAGCGGCCTGCAGCAATATTGCAACAA
CTATCGCTAAGAGTATAGAGAGGGGTTATGATAGGTACCTCGCATACTCTTTGAATATCCTCAAAATTTTCCAACAGATC
CTTGTATCCCTTGACTTCACGATTAATACAACAATGACTCAAGATGTCGTGGCACCGATCATCGAGAACGGTGATTTACT
GATAAGGATGGCACTCTTGCCAGCACCCATTGGGGGTCTCAATTATCTCAACATGAGCAGGTTGTTTGTGAGAAATATCG
GTGACCCGGTCACTTCCTCTATAGCCGACCTGAAGAGGATGATAGACGCTGGGCTAATGCCAGAAGAAACATTGCATCAA
GTGATGACCCAGACCCCGGGAGAATCATCCTACCTTGATTGGGCAAGTGATCCTTATTCTGCCAACCTACCCTGCGTACA
GAGTATAACTCGACTTCTCAAGAACATCACTGCACGGTATATTTTAATCAGCAGCCCAAATCCGATGCTGAAAGGGTTGT
TCCACGAGGGGAGCAGAGATGAAGACGAGGAGCTTGCGAGTTTCTTAATGGATCGGCATATAATTGTTCCGAGAGCTGCA
CATGAAATCTTAGACCACAGCATAACCGGGGCAAGAGAAGCTATAGCCGGGATGTTGGACACCACCAAGGGTCTGATTAG
AACAAGTATGAAACGGGGTGGCCTCACCCCTCGAGTATTAGCCCGCCTTTCCAATTATGATTATGAACAATTCAGATCCG
GGATAACACTATTGACAAAGAAAGGGCAGTGTTATCTCATTGACAAGGACTCGTGCTCGGTGCAGCTCGCTATAGCTCTG
AGGAGCCATATGTGGGCAAGGTTGGCTCGCGGGAGACCTATCTATGGCTTGGAGGTGCCTGATGTACTGGAATCAATGAA
CGGCTACCTTATCAAACGTCATGAGTCTTGTGCCATCTGTGAAACGGGCTCAAGTCACTACGGGTGGTTCTTCGTCCCTG
CAGGGTGTCAGCTTGACGATGTCTCAAGAGAGACTTCAGCTCTTCGTGTGCCTTATGTCGGATCAACCACTGAGGAAAGG
ACAGATATGAAACTTGCTTTCGTTAGATCTCCAAGCCGATCCCTCAAATCAGCAGTCAGGATTGCCACAGTCTACTCATG
GGCCTACGGGGATGATGAGAAATCATGGAGTGAAGCTTGGATGCTAGCTAGGCAGAGAGCCGATATCACCTTAGATGAAC
TGAGAATGATCACTCCAGTCTCTACATCCACCAACCTAGCTCATCGGTTAAGGGATCGGAGCACTCAGGTGAAATATTCG
GGGACATCCCTTGTGAGGGTTGCAAGGTACACAACCATCTCCAATGACAATTTGTCATTTGTAATATCTGAGAAAAAAGT
AGATACCAACTTCATTTACCAGCAAGGGATGCTGCTCGGTCTTGGGATCCTTGAGAATCTATTCAGGTTAGAGGCCACCA
CAGGGGTATCCAACACAGTGCTACACCTGCACGTAGAGACAGAATGTTGTGTTGTACCTATGGTTGATCACCCAAGGATA
CCGAGTCTCCGCAATATCAAAGTCACGAACGAGCTATGCACAAACCCTCTTATCTACGACAAGTCCCCCATCATAGAACA
CGATGCAACTCGATTATACTCACAAAGCCACAGGAGACATTTGGTGGAGTTTGTTACCTGGTCAACAAGCCAGCTCTATC
ATATACTGGCCAAATCTACAGCAATGTCCATGATTGAGCTGATCACGAGATTTGAGAAAGATCACATGAATGAAATAGCC
GCTCTGATTGGCGATGACGACATCAACAGTTTCATCACAGAATTTTTACTTGTGGAGCCCAGACTGTTTATAGTTTACCT
CGGCCAGTGTGCTGCCATCAATTGGGCTTTTGATATACATTATCATCGGCCCTCGGGCAAGTACCAGATGGGGGAACTCC
TCTACTCTTTACTCTCTCGGATGAGCAAGGGAGTATATAAGATCTTCACTAATGCTCTGAGCCACCCCAAAGTTTACAAG
AAATTTTGGCGAAGTGGTATAATTGAGCCGGTTCATGGCCCATCCCTAGATACACAAAATCTACATGTCACTGTCTGTGA
CATGATATACGGATCATACGTCACCTATCTGGATCTTTTGCTGAATGATGAGCTGGATGCTTACCCGTATTTGCTCTGCG
AGAGTGATGAGGACGTGGTCACAGACAGGTTCGACAACATTCAAGCCAAACATCTCTGTGTACTGGCCGATGTATACTGC
AGCTCCAAGAGGTGTCCCTCGATAATCGGGATGTCCCCTATAGAAAAATGTACCATCCTCACACATTACATCAAGGGAGA
ATCGGTACAATCCCCGTCCGGGATCTCATGGAACACTGATCCCCTTGTAGTAGATCATTACTCATGCTCTCTGACCTACC
TTCGCCGTGGTTCCATCAAACAAATCAGATTGAGAGTGGATCCTGGGTTTGTGTTCGAGGCGTTGACAGACATCGACTTC
AAACAGCCTCGCAAGGCTAAGTTGGACGTATCGATTGTGGGATTGACTGATTTTTCTCCCCCTTGGGATAACGTCGGTGA
TTTTCTAGGGACTATCAACACATTGAGGCACAATCTGCCCGTCACCGGGACCGGGGTCTCGAACTATGAAGTCCACGCTT
ATCGTAGAATTGGTCTGAATTCATCAGCATGTTATAAAGCTGTAGAGATCTCCACGTTAATAAAGTCATCCTTAGAAGCC
GGGGAGAATGGATTGTTCTTAGGAGAAGGCTCCGGCTCGATGCTGGCTGCGTACAAGGAAGTTCTTAAATTGGCAAACTG
TTATTACAACAGTGGGGTAACAGCAGAGGGTAGAGCCGGACAGAGGGAAATCTCTCCCTATCCCTCAGAGGTGAGCCTGG
TAGAGAGTCAGATGGGGATAGAGAGAAGTGTTAAAGTCCTGTTCAATGGCAAACCTGAAGTAACCTGGGTAGGGACCACC
GATTGCTACAAGTATATAATCAGTAACATTCAGACCTCAAGTCTGGGTTTCATACACTCAGATATCGAGACACTCCCAAC
CAAGGATGCCGTTGAGAAGTTGGAGGAATTTGCCTCTATTCTATCTCTATCCCTAATTTTGGGAAAAATCGGCTCTATTA
CAGTTGTCAAAATTATGCCCATTAGCGGAGATTTTACCCAAGGCTTCATAGCCTATGCCATTCAATATTTCAGAGAGAGC
CTGCTTGCCTATCCGAGATATAGTAACTTCATCTCGACTGAGTGTTACCTTATTATGATAGGATTAAAGGCCAATCGGTT
GATAAACCCAGAAGCCATTAAGCAAAGCATAATCAGGGTGGGGACTAGGACTGCACCAGGACTTGTGAGCCACATATTAT
CAGAGAAACAGAAAGGTTGTATTCAATCTTTTCTGGGTGATCCTTATGTCCAAGGAGACTTCAATAAGCACCTTAAAGCT
CTAACTCCTATTGAGAAAATCCTTGTAAATTGTGGTCTCTCGATCAATGGTACAAAAATCTGTAGGGATCTAATTCACCA
TGATATTGCCTCCGGTCCAGACGGTCTGATGAGCTCCACAATTATTTTATACAGGGAACTGGCCCATTTCAAAGACAATA
TAAGAAGTCAGCACGGCATGTTCCACCCCTACCCAGTATTGGCCAGTAGCAGGCAACGTGAATTGATCCTTCGAATAGCC
AAGAAGTTTTGGGGGTATGTCTTGCTATATTCTGATGACCCGGCACTAATCAAACAAACGATCAAGAACTTGAAGCGGAA
TTACCTAACCTTTGACTTACACAGTAATCCGTTTATTAAGGGCTTATCCAAAGCTGAGAAACTGCTAGTGCGGACAAGTT
CACTCAGAAGGGAATGGTTGTTCACTCTCGATACGAAAGAAGTGAAAGAGTGGTTCAAATTGGTGGGTTACAGTGCACTC
GTCAGAGGTTAATTCGCGATACATCTGCCCCCTTCTCCTCCACCATGGGACTCTACTGGCAATCCAAAAGATTAAAGAAA
ACTACATATTGGATAAGTATCTATTCCCAGCTTTGTCTGGT
>KM212177.1/goat/Senegal/2013-03-11
ACCAAACAAAGTTGGGTAAGGATAGATCTTACAATGACTATAGACTAGCAAACTTAGGAGTAAAGATCCTACTGTCGGGG
AGAGGAGGAGGAGCAAGATCTTTGACCATGGCGACTCTCCTTAAAAGCTTAGCACTGTTCAAGAGGAACAAAGACAAAGC
GCCTACTGCGTCAGGTTCAGGAGGGGCCATCCGGGGGATTAAGAATGTTATCATAGTCCCTATCCCCGGGGACTCATCCA
TCATTACCCGCTCAAGACTGCTCGACAGGCTTGTCAGACTGGCCGGAGATCCTGACATCAACGGGTCAAAGCTGACCGGC
GTGATGATCAGCATGTTATCTTTGTTCGTGGAGTCACCCGGGCAATTGATACAGCGGATCACAGATGATCCAGATGTTAG
CATCCGTCTTGTTGAGGTAGTTCAAAGTACCAGGTCCCAGTCCGGATTGACCTTTGCATCACGTGGTGCTGATTTGGACA
ATGAGGCAGATATGTATTTTTCAACTGAAGGACCCTCGAGTGGAAGTAAGAAAAGGATCAACTGGTTTGAGAACAGAGAA
ATAATAGACATAGAAGTGCAAGATGCAGAAGAGTTCAATATGTTGTTAGCCTCCATCTTAGCACAAGTTTGGATCCTCCT
GGCCAAGGCGGTTACGGCACCAGATACAGCAGCCGACTCAGAACTGAGAAGGTGGGTTAAATACACACAACAAAGGAGAG
TGATTGGGGAATTTCGCTTTGACAAAGGGTGGTTGGACGCAGTCCGCAACAGGATTGCAGAAGATCTATCACTCCGGCGG
TTCATGGTATCCCTGATACTTGACATCAAGAGGACCCCCGGCAACAAGCCAAGGATTGCAGAAATGATCTGCGACATTGA
CAACTATATTGTCGAGGCCGGACTCGCAAGTTTCATTCTTACTATCAAGTTTGGTATTGAAACCATGTATCCTGCACTAG
GCCTTCACGAGTTCGCTGGGGAATTGTCCACTATTGAATCCTTGATGAACCTGTATCAACAGCTAGGAGAAGTTGCACCC
TATATGGTAATTCTAGAGAACTCAATTCAGAACAAGTTTAGTGCAGGAGCCTATCCTCTCCTCTGGAGCTATGCGATGGG
TGTCGGAGTCGAGTTGGAGAACTCAATGGGGGGCTTGAACTTTGGCAGGTCATATTTTGACCCGGCCTATTTTCGTCTCG
GACAGGAGATGGTCAGAAGATCTGCAGGAAAGGTCAGCTCTGTAATTGCGGCTGAGCTTGGCATCACAGCAGAGGAAGCC
AAACTAGTCTCGGAAATCGCCTCGCAGACTGGGGAAGAACGGACCGTTAGAGGGACTGGGCCTCGACAGGCGCAGGTTTC
CTTCCTCCAGCACAAAATAGGTGAGGGAGAGTCGCCTACACCAGCGACCAAAGAAGAAGTCAAAGCTGCGATCCCAAACG
GATCCGAAGGAAGAGACATAAAGCGAACACGCCCAGGGAAGCCCAGAGGAGAAACTCCCGGGCAACTGCTTCTGGAGATC
ATGCCAGAGGATGGAGTCTCGCGAGAGTCTGGTCAAAACCCTCGTGAGGCTCAAAGATCGGCTGAGGCACTCTTCAGGCT
GCAGGCCATGGCCAAAATTCTGGAGGACCAGGAGGAGGGAGAAGACAACAGTCAGATCTACAACGACAAGGATCTCCTCA
GCTGAGCAGACACACCCTCCGTCCAAATCAGCGACAAGACATCACCTGTCAGTATTATAAAAAACTTAGGACCCAGGTCC
AACCAACCGCACATCGACACCCCAGTCAATCGAGCGGAGACCACCGATGGCAGAAGAACAAGCATACCATGTCAACAAGG
GGCTGGAATGTATCAAGTCCCTCAAAGCCTCTCCCCCGGATCTATCCACCATCCAAGATGCCCTTGAGAGCTGGAGAGAG
GGGTTCAACCCCTCAGGCCGTGCAACACCGAACCATGATACGTCCGAGGGGGACCATCAGAATATCAACCAATCATGCTC
ATCAGCAATCGGATCAGACAAAGTCGACATGTCTCCTGAAGGTAATCTCGGATTTAGAGAAATCACTTGTGATGACAATG
AGGCTGGGCTCGGAGGAGTTCAGGACAAAAGATCCGACTCTCAAGTACAGCGTTATTATGTTTATAACCACGGGGGTGAA
GAGATTGAAGGACTCGAGGATGCTGACTCTCTCGTGGTTCAAGCAAATCCTCCGATTGCTAACACCTTCGATGGAGGAGA
GGATGGATCTGACAACAGCGATGTGGACTCTGGCCCAGATGATCCCGGCAGAGATCCTCTATATGACCGGGGACCTGCTG
CCGGCAATGATGTCTCTAGGTCAACAGATGTCGAAAAATTAGAAGGTGATGACATTCAAGAAGTTCTTAACTCCCAGAAG
AGTAAAGGAGGAAGATTCCAGGGCGGGAAAATATTGCGAGTCCCGGAAATACCCGATGTCAAGAACTCCAGACCATCGGC
CCAATCAATTAAAAAGGGCACAGACGGGAGCTCAGTCTTATCTGGAATGGTGACAGAGTGTTCATCGATAAGTGGTGCAA
CCCAAGCTGTGCTAGAGTCCAGATGGGAGTCATCAGAGCGAAATGCATCTGTGGGGAGTGTCCCCAAATCTGTGAGGAGT
GCAAAGACGATCCAGGGGTTAACACAAGAATCTGGTACCATAGCATCACTGACTCAGCCTAAAGAAAATGACTCCGAGTA
TGAGTATGAGGATGATCTATTCACTGAGATGCAGGACATTCGTGCAAGCATTGCTAAGATCCACGATGACAACAAAACTC
TCCTCTCAAAACTTGATTCTCTACTGTTATTGAAAGGAGAAATCGATACTATCAAGAAACAAATCAGCAAACAAAATATA
AGTATATCTACCATTGAGGGCCATCTATCCAGTATAATGATAGCCATCCCAGGTTTTGGGAAGGACATCAAGGACCCAAC
ATCTGAGGTTGAGCTGAACCCAGATTTGAGACCTATAATCAGCCGCGATTCTGGCAGGGCTCTTGCGGAGGTCCTTAAGA
AACCCGCTGTTGATAGGTCTCAGAAGAGCGGAATCAAAGTCAACTCCGGTTCAAAGGGTCAGCTCCTCAAGGATCTCCAG
CTAAAACCCGTCGACAAGCAGGCAAGCTCTGCAATCGGGTTTGTTCCATCCGACCATGAATCATCCAGAAGTGTCATCCG
CTCCATAATCAAGTCGAGCAAGCTTAACATTGATCACAAAGACTATCTTCTAGATTTACTGAATGATGTGAAAGGCTCTA
AGGATCTCAAGGAATTCCACAAGATGCTGACAGCCATTCTTGCCAAGCAGCCGTAACACATCCCATAATCTACATCTCAT
ACTCGGTTGAAAGCATCCTCTCAATCAGGCTATTACAAAAAACTTAGGAGCAAGGGCAACTGAGCTTCACAGACAGGATG
ACCGAGATTTACGATTTCGACAAATCAGCATGGGATGTCAAAGGGTCAATTGCTCGCATAGAACCCACCACCTATCACGA
CGGCCGACTGGTACCCCAGGTGAGGGTCATCGACCCTGGTCTGGGAGACAGAAAAGATGAGTGCTTCATGTACCTGTTCC
TTCTAGGAGTGATTGAGGATAACGACCCCCTTTCTCCCCCAGTCGGGAGAACCTTCGGGTCTTTACCTCTAGGTGTCGGC
AGGTCAACTGCTAAGCCAGAGGAACTACTAAGGGAGGCCACAGAACTAGATATAGTGGTGAGGCGCACGGCAGGACTAAA
TGAGAAATTGGTGTTTTACAACAACACTCCGCTATCTTTGTTAACACCATGGAGGAAAGTCTTGACGACCGGAAGTGTGT
TCAGCGCCAACCAGGTTTGCAATGCGGTCAACCTAGTCCCACTTGATACTCCCCAGAGATTCAGGGTTGTGTACATGAGT
ATAACTAGATTGTCAGATAATGGTTATTATAGTGTCCCCAGAAGAATGTTGGAGTTCCGCTCAGCCAATGCAGTCGCTTT
CAATATCTTGGTTACACTGAGAATTGAAAATGGCACAAACCCTAGAAGATACATAGTCGGCTCATGGGAGAATCCAGAAG
TCACATTTATGGTACACGTGGGCAACTTTAGAAGAAAGAAGAACGAAGTATACTCTGCTGATTATTGCAAAATGAAGATT
GAAAAGATGGGTCTAGTTTTTGCCTTGGGAGGAATAGGTGGAACAAGTCTCCATATTCGAAGCACAGGGAAAATGAGCAA
GACCCTCCATGCACAGCTGGGGTTCAAGAAAATTCTATGCTACCCTCTGATGGATATCAATGAGGATCTTAACCGATATC
TCTGGCGGGCAGAGTGCCGAATAGTCAAAATCCAGGCCGTCTTACAGCCATCAGTACCCCAAGAATTCCGTGTCTATGAT
GATGTCATCATCAACGATGACCAAGGCCTGTTCAAGATCCTGTAAGTCACCTGCAGGGCCATAGACCCACCTCCAGGAAG
AGGCCCTCCCACCTCCCGCCCAAAACACACACCCCAAGACTCCCCGAAACAGCGCCGGCAAAACCACTCTCCTGGCGGGA
CGAGGCCGACC-CCCCCAACAAACCCGCTCCGGAGGGGGG-CCCCCCCCGCGACCCGCCGGGCGCCGACCGCGCGAGCTG
GCGAGACACCCCCAAGAGGCCTCGACGAAGATCGGGGAACCCTTTCCCCA-AAAATGGCCCCCC-AACACACCCAAGGCC
ATGCGCTGAGCACCCCCAGCCCCCCAACCGGCGGGACAGGAGGCCAGGACGGGGCTCCCCAAAACAAAGGGACCACCAGG
GAAGGCTCTGCCGACCCAGCACAGACCCGGCCCAAACAAGGCAGACCCCCAAGACGAAATCCCCCAGAGCACCCCATTCA
TCATCAAACAAAACTTAGGGGCCAAGTCCAGACGACAGACCCCGGCCCGCCGGGCAGCAAGCCACAGAAAAGAAGGAGAC
AAGATCGGCCCGGGAAGAGGACACCCAACCACAGGAACCCCCAGCTCCAGGGGAAGAG-CCCCCCCTCCACACAACGGGG
GAACGGGCGAGAGACACCGAGGAGAGCACGATCGGGAGCCGGGAGCCGGAGACGCCGGCGGCAAGCAGGCCGGGCACTCG
GCCGACACCACCGGAGGACCCGAGGAGAGCCCGACTCCGCGCAGACTCGACGGCAGAGGACCCAGTCCCGCCACAGAGAG
AGGCGAGAGCCCT--------CCCTCCTGCACACAACCGGCAGACAGACCGCGGGAGGACCACCTCCCAGCAAGACTGAC
GTCTCCCCCGCAGCCGAGCCGCAGCTCCTCAGAAGAGGGCACCCCCGAAATCTCCCAGAACCCCTCCGCTCACGGCCGCC
GGGACAAGAGCTCCGCCGCCAAAGACCAGAGCCACCGAGAGTCAACCAGGGGTCCCCCCCAGTCCCTCCCGGCGATCCCC
CACAGAGGCCCCAGCAAGGTCCCCCGGCCCGACTACCCCTGCATGCGCCGAAAGGGAAACCCACCAGAGGACGTCCAGCA
CATCCGTGTATAGACATCATGACACGGGTCGCAACCTTGGTATTGCTGGTTCTTTTCCCTAACACTGTCGCGTGCCAGAT
TCACTGGGGCAATCTATCCAAGATAGGGATTGTCGGAACAGGGAGTGCCAGTTACAAGGTGATGACCAGACCAAGCCACC
AAACTCTGGTTATAAAGTTGATGCCAAATATAACAGCCATCGACAATTGTACAAAATCAGAGATTTCAGAGTACAAAAGA
TTGCTAATCACAGTGTTAAAGCCTGTAGAGGATGCTCTGTCAGTAATAACCAAGAATGTAAGACCAATTCAAGCTCTAAC
ACCTGGGCGCAGGACCCGCCGTTTCGCCGGAGCTGTTCTGGCCGGAGTAGCACTTGGAGTCGCGACGGCTGCTCAAATAA
CTGCCGGAGTCGCACTCCATCAGTCATTGATGAATTCCCAAGCAATTGAAAGTTTAAAAACCAGTCTTGAGAAGTCAAAT
CAGGCAATAGAAGAAATCAGACTTGCAAATAAGGAGACCATACTGGCAGTACAGGGCGTCCAAGATTATATCAACAACGA
GCTTGTCCCCTCTGTTCATAGAATGTCATGTGAGCTAATAGGTCACAAACTCAGTCTCAAACTCCTTAGGTATTATACCG
AGATCCTGTCTATATTCGGGCCTAGCCTTCGAGACCCGATAGCTGCTGAAATATCAATCCAGGCACTCAGCTATGCACTA
GGCGGAGACATCAATAAAATTCTGGACAAGCTTGGGTATAGCGGCGGGGATTTCCTTGCTATTCTAGAAAGCAAGGGGAT
AAAGGCCCGGGTCACATATGTGGACACAAGAGATTACTTTATAATTCTTAGCATAGCCTACCCAACCTTATCTGAGATCA
AAGGGGTGATAGTTCATAAGATAGAAGCTATATCATACAACATTGGGGCACAGGAATGGTATACTACTATCCCTAAATAT
GTAGCCACTCAGGGATATTTGATATCAAATTTCGATGAGACATCATGTGTCTTCACTCCAGAGGGGACAGTCTGCAGCCA
GAATGCGCTGTATCCAATGAGCCCATTGCTTCAGGAATGTTTCAGGGGGTCGACAAAATCGTGTGCCAGAACCCTAGTTT
CAGGGACCACAAGTAATAGATTTATCCTATCAAAAGGGAACTTGATTGCAAATTGTGCGTCAGTTTTGTGCAAGTGTTAC
ACAACGGAGACAGTCATCAACCAAGATCCTGATAAACTACTAACTGTTATAGCCTCAGATAAGTGTCCCGTAGTTGAGGT
GGATGGAGTGACAATACAAGTCGGCAGTCGAGAGTACCCAGATTCTGTATACCTACATAAAATAGACTTAGGCCCAGCCA
TCTCTCTGGAAAAACTGGATGTAGGCACCAATTTAGGCAATGCAGTCACAAGACTGGAGAATGCAAAGGAGCTCCTAGAC
GCATCAGACCAGATACTGAAGACTGTCAAAGGGGTACCCTTCAGTGGCAATATGTACATAGCACTGGCAGCTTGCATTGG
GGTATCCCTAGGGCTTGTCACATTAATATGCTGCTGTAAGGGGAGATGTAGGAACAAGGAGATTCCTGCCTCCAAAATCA
ACCCAGGGCTCAAACCCGACCTGACCGGGACTTCAAAGTCTTACGTGAGATCACTGTAGTCAGAATAACCCGAATCACCC
GGCATCACGCGTATACATGTGCGACACAAGCAGTCAGAGGACGCAGAAGACTCAACCTCCGATCACCGACCAGACCCCAC
TCTACGCCCTACTGCACATTGGTCATCAAACAAAACTTAGGACGAAAGGTCAATCACCATGTCCGCACAAAGGGAGAGGA
TCAATGCCTTCTACAAAGACAACCCTCACAATAAAAACCATAGGATAATCCTGGATAGGGAACGCTTAACTATTGAAAGA
CCCTACATCTTACTTGGAGTCCTGCTGGTAATGTTCTTGAGTCTAATCGGGCTGCTAGCCATTGCAGGGATCAGGCTTCA
CCGGGCCACCGTTGGAACTGCGGAGATCCAGAGTCGGCTGAATACCAACATTGAGTTGACCGAATCCATTGATCATCAAA
CTAAGGATGTCTTAACACCCCTGTTCAAAATCATTGGTGATGAAGTCGGTATCAGGATTCCACAGAAGTTCAGTGATCTT
GTCAAGTTCATCTCCGATAAGATTAAGTTCCTCAACCCTGACAGAGAATACGATTTTAGGGATCTCCGGTGGTGTATGAA
CCCCCCTGAGAGAGTCAAAATTAACTTTGATCAATTCTGTGAATACAAAGCCGCGGTCAAGTCAGTTGAACATATATTTG
AGTCATCATTCAACAGGTCAGAAAGATTGCGACTATTGACTCTTGGGCCCGGAACAGGCTGTCTCGGCAGGACAGTAACA
AGAGCTCAGTTCTCAGAACTTACGATGACCCTGATGGACCTGGATCTCGAGACGAAGCACAACGTGTCCTCAGTGTTTAC
CGTAGTTGAAGAGGGATTATTCGGAAGAACATATATTGTCTGGAGATCTGACACCGGGAAACCGAGCACCAGTCTAGATA
TTGGCCAGTTTTTAAGAGTCTTCGAGATCGGGTTGGTGAGGGATCTCGAGCTGGGTGCCCCCATTTTCCATATGACCAAC
TACCTCACAGTGAACATGAGTGATGACTATCGGAATTGCCTTTTAGCGGTAGGGGAGTTGAAGCTGACAGCCCTATGCAC
CCCATCTGAGACTGTGACTCTGAGTGAGAGAGGAGTTCCAAAGAGAGAGCCTCTTGTGGTTGTGATACTCAACCTAGTTG
GGCCTACTCTAGGGGGCGAACTATACAGTGTCTTGCCTACCTCTGACCTCATGGTGGAGAAACTCCATCTATCCTCACAC
AGAGGGATCATCAAAGACAACGAGGCCAATTGGGTAGTACCGTCTACTGATGTTCGTGATCTCCAAAACAAAGGAGAATG
TCTGGTGGAAGCATGCAAAACACGACCTCCTTCATTTTGCAATGGCACAGGAATAGGCCCATGGTCAGAGGGGAGAATCC
CTGCCTACGGAGTGATCAGGGTCAGTCTTGACTTAGCTAGTGACCCAGGTGTGGTTATCACCTCAGTGTTTGGCCCACTG
ATACCTCACCTATCTGGCATGGATCTTTACAACAATCCGTTTTCAAGAGCTGCATGGCTGGCTGTACCACCCTACGAGCA
GTCATTTCTAGGAATGATAAATACAATTGGCTTCCCGGACAGAGCAGAGGTCATGCCGCACATCTTGACCACAGAGATCA
AAGGGCCTCGAGGTCGTTGTCATGTTCCTATAGAGTTGTCCCGCAGGATTGATGATGATATCAAGATCGGGTCCAATATG
GTTGTATTGCCGACGAGGGATCTGAGGTACATAACAGCCACTTATGATGTTTCCAGGAGCGAGCATGCAATCGTGTACTA
TATCTATGACACGGGTCGCTCATCATCTTACTTCTACCCAGTTCGATTGAATTTCAAGGGCAATCCTCTCTCTCTGAGGA
TAGAGTGTTTCCCCTGGTCTCATAAGGTGTGGTGCTACCATGATTGTCTTATATACAACACCATGACAAACGAAGAAGTC
CATACGAGAGGGCTGACCGGTATAGAGGTAACATGCAATCCAGTCTGAGTCGAGCTGAAACCATCGCTCAAGCAGGCTTT
CGAGCCATCCCCTAGTTCAAGCAGCATAGTCTGGGACACTCAGCAGCACAACCCAGCCAACAATGTTATAAAAAACTTAG
GAGCCAAGGTTGTAGGAGCCATGGACTCACTATCAGTCAATCAGGTTTTGTACCCTGAGGTCCATCTAGATAGCCCTATT
GTCACAAACAAACTAGTTGCTATCCTTGAATACTCGGGGATCAACCACAACTATGTTCTTGAGGACCAGACTCTTATCAA
GAATATTAGATATAGATTGGGGTGCGGTTTCTCAAATCAAATGATCATCAATAATAGGGGGGTAGGTGAAACAGTCAATT
CCAAGCTTAAAAGTTACCCCCGTAACTGTCATATCATATACCCAGACTGCAATAAGGAGTTGTTTTGTATCAAAGATAGC
TGCATATCTAGAAAGCTCTCGGAGCTATTCAAGAAGGGTAATTCCTTGTACTCTAAGGTAAGTCACCAGGTACTGGATTG
TCTTAAGAGAGTCAACGGGAAATTAGGGCTGGGCACAGATCTTAATCACGGCCTGAAGGATGGTATCCTCGACTTGGGGT
TGCACATGCATAGCTCTCAGTGGTTCGAGACCTTTCTGTTCTGGTTCACTATCAAGACAGAGATGAGATCAATGATCAAA
GAACAGTCCCATATATGCCACAAGAGGAGGTATAACCCAATTTTTGTGTCGGGGGATGCATTCGAGGTGCTTGTATCACG
AGACCTCGTAGTGATAATTGATAAGAACACCCAGTATGTCTTCTACCTGACGTTTGAGCTGGTCCTTATGTATTGTGATG
TCATAGAGGGTAGACTTATGACGGAGACAGCCATGGCTATAGACCAGAGATATTCAGAGCTTCTAAACCGGGTCAGATAC
TTGTGGGACCTTATCGATGGGTTCTTCCCAACACTGGGTAACACCACATACCAAGTTGTTGCTCTGCTTGAACCACTGTC
GTTGGCTTATCTTCAACTTCAGGATGTCACTCTAGAGTTAAGAGGTGCCTTTTTGGACCACTGCTTTAAAGAACTTTATG
AGATACTGGAGCATTGTGGCATTGACACGGAAGGTACCTACAATTCCATCACTGAGGGATTGGATTACGTATTTATCACT
CACGATATACACTTAACTGGGGAGATTTTTTCATTTTTCCGGAGTTTCGGACACCCCCGCCTCGAAGCGGTCACCGCTGC
AGAGAATGTCAGAAAACATATGAACCAACCGAAGGTAATCAGCTATGAGACTATGATGAAAGGGCATGCAGTATTTTGCG
GGATAATCATAAATGGTTTTAGGGACCGGCACGGCGGCAGCTGGCCCCCTGTTGCATTGCCAGAACATGCTTCTGCTGCG
ATCCGGAATGCGCAGGCATCCGGCGAAGGACTGACCCACGATCTGTGTATAGACAACTGGAAGTCCTTTGTAGGATTCAG
ATTTGGCTGCTTCATGCCGCTCAGCCTAGATAGTGATTTGACCATGTACCTCAAAGACAAAGCATTGGCTGCATTGAAGA
ATGAGTGGGATTCAGTTTACCCGAAAGAATACCTCCGTTATAATCCACCTAGAGGGACAGAGTCAAGGCGACTAGTAGAG
GTGTTCCTGAATGACTCCAGCTTTGATCCTTATAACATGATAATGTACGTGGTGAATGGCTCCTACCTTAAAGACCCTGA
GTTTAATCTCTCATACAGCTTAAAAGAAAAGGAGATAAAAGAGACAGGGCGGTTGTTTGCCAAGATGACCTACAAGATGC
GGGCCTGTCAGGTGATTGCTGAAAATCTGATATCAAATGGTGTTGGGAAGTATTTCCGAGACAATGGGATGGCAAAAGAC
GAGCATGACCTAACAAAAGCCCTTCACACTCTGGCAGTCTCAGGCGTTCCCAAGAACAACAAAGACAACCACCGAGGTGG
GCCCCCCAGAAGGAACGCAAGCCGAGAGATGAGATCAAGCCAAGCCGCCAACACACAAAATAGGGACAAGATCCAAGGGG
GCCCCATGTACAACTACTTGCGATGCCAACCAACCAGCCCTGATCAGGGTGAGTCATACGAGACTGTTAGTGCATTCATC
ACCGCTGACCTTAAGAAGTATTGCCTAAATTGGAGATACGAGACAATCAGCATATTTGCACAGAGACTGAATGAAATATA
TGGGTTGCCATCCTTCTTTCAATGGTTACATAAGGTATTGGAAAAATCCGTGCTCTACGTCAGTGATCCGCATTGCCCTC
CCGACTTAGATGATCATATCCCTCTGGACAGTGTCCCTAATGCCCAAATATTCATCAAGTACCCAATGGGCGGAATAGAA
GGTTATTGTCAAAAACTATGGACAATCAGTACTATACCATACTTGTATCTAGCAGCCTATGAGAGTGGAGTAAGAATCGC
CTCACTAGTGCAAGGTGACAATCAGACAATTGCAGTGACAAAAAGAGTTCCAAGTTCTTGGCCTTATTCACTAAAAAAGA
GGGAGGCATCTAAAGCAGCTCAAAATTACTTTGTGGTCTTAAGGCAAAGGTTGCACGATGTAGGTCATCACTTAAAGGCT
AATGAGACCATAGTATCTTCTCACTTTTTTGTATACTCTAAAGGGATCTATTATGACGGCCTGTTAGTTTCACAATCACT
AAAGAGCATCGCCAGATGTGTCTTCTGGTCCGAGACTATCGTGGATGAAACTAGAGCGGCCTGCAGCAATATTGCAACAA
CTATCGCTAAGAGTATAGAGAGGGGTTATGATAGGTACCTCGCATACTCTTTGAATATCCTCAAAATTTTCCAACAGATC
CTTGTATCCCTTGACTTCACGATTAATACAACAATGACTCAAGATGTCGTGGCACCGATCATCGAGAACGGTGATTTACT
GATAAGGATGGCACTCTTGCCAGCACCCATTGGGGGTCTCAATTATCTCAACATGAGCAGGTTGTTTGTGAGAAATATCG
GTGACCCGGTCACTTCCTCCATAGCCGACCTGAAGAGGATGATAGACGCTGGGCTAATGCCAGAAGAAACATTGCATCAA
GTGATGACCCAGACCCCGGGAGAATCATCCTACCTTGATTGGGCAAGTGATCCTTATTCTGCCAACCTACCCTGCGTACA
GAGTATAACTCGACTTCTCAAGAACATCACTGCACGGTATATTTTAATCAGCAGCCCAAATCCGATGCTGAAAGGGTTGT
TCCACGAGGGGAGCAGAGATGAAGACGAGGAGCTTGCGAGTTTCTTAATGGATCGGCATATAATTGTTCCGAGAGCTGCA
CATGAAATCTTAGACCACAGCATAACCGGGGCAAGAGAAGCTATAGCCGGGATGTTGGACACCACCAAGGGTCTGATTAG
AACAAGTATGAAACGGGGTGGCCTCACCCCTCGAGTATTAGCCCGCCTTTCCAATTATGATTATGAACAATTCAGATCCG
GGATAACACTATTGACAAAGAAAGGGCAGTGTTATCTCATTGACAAGGACTCGTGCTCGGTGCAGCTCGCTATAGCTCTG
AGGAGCCATATGTGGGCAAGGTTGGCTCGCGGGAGACCTATCTATGGCTTGGAGGTGCCTGATGTACTGGAATCGATGAA
CGGCTACCTTATCAAACGTCACGAGTCTTGTGCCATCTGTGAAACGGGCTCAAGTCACTACGGGTGGTTTTTCGTCCCTG
CAGGGTGTCAGCTTGACGATGTCTCAAGAGAGACTTCAGCTCTTCGTGTGCCTTATGTCGGATCAACCACTGAGGAAAGG
ACAGATATGAAACTTGCTTTTGTTAGATCTCCAAGCCGATCCCTCAAATCAGCAGTCAGGATTGCCACAGTCTACTCATG
GGCCTACGGGGATGATGAGAAATCATGGAGTGAAGCTTGGATGCTAGCTAGGCAGAGAGCCGATATCACCTTAGATGAAC
TGAGAATGATCACTCCAGTCTCTACATCCACCAACCTAGCTCATCGGTTAAGGGATCGGAGCACTCAGGTGAAATATTCG
GGGACATCCCTTGTGAGGGTTGCAAGGTACACAACCATCTCCAATGACAATTTGTCATTTGTAATATCTGAGAAAAAAGT
AGATACCAACTTCATTTACCAGCAAGGGATGCTGCTCGGTCTTGGGATCCTTGAGAATCTATTCAGGTTAGAGGCCACCA
CAGGGGTATCCAACACAGTGCTACACCTGCACGTGGAAACAGAATGTTGTGTTGTACCTATGGTTGATCACCCAAGGATA
CCGAGTCTCCGCAATATCAAAGTTACGAACGAGCTATGCACAAACCCTCTTATCTACGACAAGTCCCCTATCATAGAACA
CGATGCAACTCGATTATACTCACAAAGCCACAGGAGACATTTGGTGGAGTTTGTTACCTGGTCAACAAGCCAGCTCTATC
ATATACTGGCCAAATCTACAGCAATGTCCATGATTGAGCTGATCACAAGATTTGAGAAAGATCACATGAATGAAATAGCC
GCTCTGATTGGCGATGACGACATCAACAGTTTCATCACAGAATTTTTGCTTGTGGAGCCCAGACTGTTTATAGTTTACCT
CGGCCAGTGTGCTGCCATCAATTGGGCTTTTGATATACATTATCATCGGCCCTCGGGCAAGTACCAGATGGGGGAACTCC
TCTACTCTTTACTCTCTCGGATGAGCAAGGGAGTATATAAGATCTTCACTAATGCTCTGAGCCACCCCAAAGTTTACAAG
AAATTTTGGCGAAGTGGTATAATTGAGCCGGTTCATGGCCCATCCCTAGATACACAGAATTTACATGTCACTGTCTGTGA
CATGATATACGGATCATACGTCACCTATCTGGATCTTTTGCTGAATGATGAGCTAGATGCTTACCCGTATTTGCTCTGCG
AGAGTGATGAGGACGTGGTCACAGATAGGTTCGACAACATTCAAGCCAAACATCTCTGTGTACTGGCCGATGTATACTGC
AGCTCCAAGAGGTGTCCCTCGATAATCGGGATGTCCCCTATAGAAAAATGTACCATCCTCACACATTACATCAAGGGAGA
ATCGGTACAATCCCCGTCCGGGATCTCATGGAACACTGATCCCCTTGTAGTAGATCATTACTCATGCTCTCTGACCTACC
TTCGCCGTGGTTCCATCAAACAAATCAGATTGAGAGTGGATCCTGGGTTTGTGTTCGAGGCGTTGACAGACATCGACTTC
AAACAGCCTCGCAAGGCTAAGTTGGACGTATCGATTGTGGGATTGACTGATTTTTCTCCCCCTTGGGATAACGTCGGTGA
TTTTCTAGGGACTATCAACACATTGAGGCACAATCTGCCCGTCACCGGGACCGGGGTCTCGAACTATGAAGTCCACGCTT
ATCGTAGAGTTGGTCTGAATTCATCAGCATGTTATAAAGCTGTAGAGATCTCCACGTTAATAAAGGCATCCTTAGAAGCC
GGGGAGAATGGATTGTTCTTAGGAGAAGGCTCCGGCTCGATGCTGGCTGCGTACAAGGAAGTTCTTAAATTGGCAAACTG
TTATTACAACAGTGGGGTAACAGCAGAGGGTAGAGCCGGACAGAGGGAAATCTCTCCCTATCCCTCAGAGGTGAGCCTGG
TAGAGAGTCAGATGGGGATAGAGAGAAGTGTTAAAGTCCTGTTCAATGGCAAACCTGAAGTAACCTGGGTAGGGACCACC
GATTGCTACAAGTATATAATCAGTAACATTCAGACCTCAAGTCTGGGTTTCATACACTCAGATATCGAGACACTCCCAAC
CAAGGATGCTGTTGAGAAGTTGGAGGAATTTGCCTCTATTCTATCTCTATCCCTAATTTTGGGAAAAATCGGCTCTATTA
CAGTTGTCAAAATTATGCCCATTAGCGGAGATTTTACCCAAGGCTTCATAGCCTATGCCATTCAATATTTCAGAGAGAGC
CTGCTTGCCTATCCGAGATATAGTAACTTCATCTCGACTGAGTGTTACCTTATTATGATAGGATTAAAGGCCAATCGGTT
GATAAACCCAGAAGCCATTAAGCAAAGCATAATCAGGGTGGGGACTAGGACTGCACCAGGACTTGTGAGCCACATATTAT
CAGAGAAACAGAAAGGTTGTATTCAATCTTTTCTGGGTGATCCTTATGTCCAAGGAGACTTCAATAAGCACCTTAAAGCT
CTAACTCCTATTGAGAAAATCCTTGTAAATTGTGGTCTCTCGATCAATGGTACAAAAATCTGTAGGGATCTAATCCACCA
TGATATTGCCTCCGGTCCAGACGGTCTGATGAGCTCCACAATTATTCTATACAGGGAACTGGCCCATTTCAAAGACAATA
TAAGAAGTCAGCACGGCATGTTCCACCCCTACCCAGTATTGGCCAGTAGCAGGCAACGTGAATTGATCCTTCGAATAGCC
AAGAAGTTTTGGGGGTATGTCTTGCTATATTCTGATGACCCGGCACTAATCAAACAAACGATCAAGAACTTGAAGCGGAA
TCACCTAACCTTTGACTTACACAGTAATCCGTTTATTAAGGGCTTATCCAAAGCTGAGAAACTGCTAGTGCGGACAAGTT
CACTCAGAAGGGAATGGTTGTTCACTCTCGATACGAAAGAAGTGAAAGAGTGGTTCAAATTGGTGGGTTACAGTGCACTC
GTCAGAGGTTAATTAGCGATACATCTGCCCCCTTCTCCTCCACCATGAGACTCTACTGGCAATCCAAAAGATTAAAGAAA
ACTACATATTGGATAAGTATCTATTCCCAGCTTTGTCTGGT
>KU236379.1/goat/Liberia/2015-07-08
ACCAAACAAAGTTGGGTAAGGATAGATCTTACAATGACTATAGACTAGCAAACTTAGGAGTAAAGATCCTACTGTCGGGG
AGAGGAGGAGGAGCAAGATCTTTGACCATGGCGACTCTCCTTAAAAGCTTAGCACTGTTCAAGAGGAACAAAGACAAGGC
GCCTACTGCGTCAGGTTCAGGAGGGGCCATCCGGGGGATTAAGAATGTTATCATAGTCCCTATCCCCGGGGACTCATCCA
TCATTACCCGTTCAAGACTGCTCGACAGGCTTGTCAGACTGGCCGGAGACCCTGACATCAACGGGTCAAAGTTGACCGGC
GTGATGATCAGCATGTTATCTTTGTTCGTGGAGTCACCTGGACAATTGATACAGCGGATCACAGATGATCCAGATGTTAG
CATCCGTCTTGTTGAGGTAGTTCAAAGTACCAGGTCCCAGTCCGGATTGACCTTTGCATCACGTGGTGCTGATTTGGACA
ATGAGGCAGATATGTATTTTTCAACTGAAGGGCCCTCGAGTGGAAGTAAGAAAAGGATCAACTGGTTTGAGAACAGAGAA
ATAATAGACATAGAAGTGCAAGATGCAGAAGAGTTCAATATGTTGTTAGCCTCCATCTTAGCACAAGTTTGGATCCTCCT
GGCCAAGGCGGTTACGGCACCAGATACAGCAGCCGACTCAGAACTGAGAAGGTGGGTTAAATACACACAACAAAGGAGAG
TGATTGGAGAATTTCGCTTTGACAAAGGGTGGCTGGACGCAGTCCGTAACAGGATTGCAGAAGATCTATCACTCCGGCGG
TTCATGGTATCCCTGATACTTGACATCAAGAGGACCCCCGGCAACAAGCCAAGGATTGCAGAAATGATCTGCGACATTGA
CAACTATATTGTCGAGGCCGGACTCGCAAGTTTCATTCTTACTATCAAGTTTGGTATTGAAACTATGTATCCTGCACTAG
GCCTTCACGAGTTCGCTGGGGAATTGTCCACTATTGAATCCTTGATGAACTTGTATCAACAGCTAGGAGAAGTTGCACCC
TATATGGTAATTCTAGAGAACTCAATTCAGAACAAGTTTAGTGCAGGAGCCTATCCTCTCCTCTGGAGCTATGCGATGGG
TGTCGGAGTCGAGTTGGAGAACTCAATGGGGGGCTTGAACTTTGGCAGGTCATATTTTGACCCGGCCTATTTTCGTCTCG
GACAGGAGATGGTCAGAAGATCTGCAGGAAGGGTCAGCTCTGTAATTGCGGCTGAGCTTGGCATCACAGCAGAGGAAGCC
AAACTGGTCTCGGAAATCGCCTCGCAGACTGGGGAAGAACGAACAGTTAGAGGGACTGGGCCTCGACAGGCGCAGGTTTC
CTTCCTCCAGCACAAAATAGGTGAGGGAGAGTCGCCTACACCAGCAACCAAAGAAGAAGTCAAAGCTGCGATCCCAAACG
GATCTGAAGGAAGGGACATAAAGCGAACACGCCCAGGGAAGCCCAGAGGAGAAACTCCCGGGCAACTGCTTCTGGAGATC
ATGCCAGAGGATGGAGTCTCGCGAGAGTCTGGTCAGAACCCTCGTGAGGCTCAAAGATCGGCTGAGGCACTCTTCAGGCT
GCAGGCCATGGCCAAAATTTTGGAGGACCAGGAGGAGGGAGAAGACAACAGTCAGATCTACAACGACAAGGATCTCCTCA
GCTGAGCAGATACACCCTCTGTCCAAATCAGTGACAAGACATCACCTGCCAGTATTATAAAAAACTTAGGACCCAGGTCC
AACCAACCGCACATCGACACCCCAGTCAATCGAGCGGAGACCACCGATGGCAGAAGAACAAGCATACCATGTCAACAAGG
GGCTGGAATGTATCAAGTCCCTCAAAGCCTCTCCCCCGGATCTATCCACCATCCAAGATGCCCTTGAGAGCTGGAGAGAG
GGGTTCAACCCCTCAGGCCGTGCAACACCGAACCATGATACGTCCAAGGGGGACCATCAGAATATCAACCAATCATGCTC
ATCAGCAATCGGATCAGACAAAGTCGACATGTCTCCTGAAGGTAATCTCGGATTTAGAGAGATCACTTGTGATGACAATG
AGGCTGGGCTCGGAGGAGTTCAGGACAAAGGATCCGACTCTCAAGTACAGCGTTACCATGTTTATAACCACGGGGGTGAA
GAGATTGAAGGACTCGAGGATGCTGACTCTCTCGTGGTTCAAGCAAATCCTCCGGTTGCTCACACCTTCGATGGAGGAGA
GGATGGATCTGACAACAGCGATGTGGACTTTGGCCCAGATGATCCCGACAGAGATCCTCTATATGACCGGGGACCTGCTG
CCGGCAATGATGTCTCTAGGTCAACAGATGTCGAAAAATTAGAAGGTGATGACATTCAAGAAGTTCTTAACTCCCAGAAG
AGTAAAGGAGGAAGATTCCAGGGCGGGAAAATCTTGCGAGTCCCGGAAATACCCGATGTCAAGAACTCCAGACCATCGGC
CCAATCAATTAAAAAGGGCACAGACGGGAGCTCAGTCTTATCTGGAATGGTGACAGAGTGTTCATCGATAAGTGGTGCAA
CCCAAGCTGTGCTAGAGTCCAGATGGGAGTCATCAGAGCGAAATGCATCTGTGGGGAGTGTCCCCAAATCTGTGAGGAGT
GCAAAGACGATCCAGGGGTTAACACAAGAATCTGGTACCATAGCATCACTGACTCAGCCTAAAGAAAATGACTCCGAGTA
TGAGTATGAGGATGATCTATTCGCTGAGATGCAGGACATTCGTGCAAGCATTGCTAAGATCCATGATGACAACAAAACTA
TCCTCTCAAAACTTGATTCTCTACTGTTATTGAAAGGAGAAATCGATACTATCAAGAAACAAATCAGCAAACAAAATATA
AGTATATCTACCATTGAGGGCCATCTATCCAGTATAATGATAGCCATCCCGGGTTTTGGGAAGGACATCAAGGACCCAAC
ATCTGAGGTTGAGCTGAACCCAGATTTGAGACCTATAATCAGCCGCGATTCTGGCAGGGCTCTTGCGGAGGTCCTTAAGA
AACCCGCTGTTGATAGGTCTCAGAAGAGCGGAATCAAAGTCAACTCCGGTTCAAAGGGTCAGCTCCTCAAGGATCTCCAG
CTAAAACCCGTCGACAAGCAGGCAAGCTCTGCAATCGGGTTTGTTCCATCCGACCATGAATCATCCAGAAGTGTCATCCG
CTCCATAATCAAGTCGAGCAAGCTTAACATTGATCACAAAGACTATCTTCTGGATTTACTGAATGATGTGAAAGGCTCTA
AGGATCTCAAGGAATTCCACAAGATGCTAACAGCCATTCTTGCCAAGCAGCCGTAACACATCCCACAATCTACATCTTAT
ACTCGGTTGAAAGCATCCTCTCAATCAGGCTATTACAAAAAACTTAGGAGCAAGGGCAACTGAGCTTCACAGACAGGATG
ACCGAGATTTACGATTTCGATAAATCAGCATGGGATGTCAAAGGGTCAATTGCTCGCATAGAACCCACCACCTATCACGA
CGGCCGACTGGTACCCCAGGTGAGGGTCATCGACCCCGGTCTGGGAGACAGAAAAGATGAATGCTTCATGTACCTGTTTC
TTCTAGGAGTGATTGAGGATAACGACCCACTTTCTCCCCCAGTCGGGAGAACCTTCGGGTCTTTACCCCTAGGTGTCGGC
AGGTCAACTGCTAAGCCAGAGGAACTACTAAGGGAGGCCACTGAACTAGATATAGTGGTGAGGCGCACGGCAGGACTAAA
TGAGAAACTGGTATTTTACAACAACACTCCGCTATCTTTGTTAACACCCTGGAGGAAAGTCTTGACGACCGGAAGTGTGT
TCAGCGCCAACCAGGTTTGCAATGCGGTCAACCTAGTCCCACTCGATACTCCCCAAAGATTCAGGGTTGTGTACATGAGT
ATAACTAGATTGTCAGATAATGGTTATTATAGTGTCCCCAGAAGAATGTTGGAGTTCCGCTCAGCCAATGCAGTCGCTTT
CAATATCTTGGTTACACTGAGAATTGAAAATGGCACAAACCCTAGAAGATACATAGTCGGCTCATGGGAGAATCCAGAAG
TCACATTTATGGTACACGTGGGCAACTTTAGAAGAAAGAAGAACGAAGTATACTCTGCTGATTATTGCAAAATGAAGATT
GAAAAGATGGGTCTAGTTTTTGCCTTGGGAGGAATAGGTGGAACAAGTCTCCATATTCGAAGCACAGGGAAAATGAGCAA
GACCCTCCATGCACAGCTGGGGTTCAAGAAAATTCTATGCTACCCTCTGATGGATATCAATGAGGATCTTAACCGATATC
TCTGGCGGGCAGAGTGCCGAATAGTCAAAATCCAGGCCGTCTTACAGCCATCAGTACCCCAAGAATTCCGTGTCTATGAT
GATGTCATCATCAACGATGACCAAGGCCTGTTCAAGATCCTGTAAGTCACCTGCAGGGCCATGGACCCACCTCCAGGAAG
AGGCCCTCCCACCTCCCGCCCAAAACACACACCCCAAGACTCCCCGAAACAGCGCCGGCAAAACCACTCTCCCGGCGGGA
CGAGACCGCCC-CCCCCAACAAACCCGCTCCGGAGGGGGG-CCCCCCCCGCGACCCGCCGGGCGCCGACCGCGCGAGCCG
GCGAGACACCCCCAAGAGGCCTCGACGAAGACCGGGGAACCCCTTCCCCA-AAAATGGCCCCCC-AACACACCCAAGGCC
ATGCGCCTAGCACCCCCAGTCCCCCAACCGGCGGGACAGGAGGCCAGGAAGGGGTCCCCCAAAACAAAGGGACCACCAGG
GAAGGCTCCGCCGACCCAGCACAGACCCGGCCCAAACAAAGCAGACCCCCAAGACGAAATCTCCCAGAGCACCCCATTCA
TCATCAAACAAAACTTAGGGGCCAAGTCCAGACGACAGACCCCGGCCCGCCAGGCAGCAAGCCACAGAAAAGAAGGAGAC
AAGATCGGCCCGGGGAGAGGACACCCAACCACAGAAACCCCCAGCTCCAGGGGAAGAG-CCCCCCCTCCACACGACGGAG
GAACGGGCGAGAGACACCGAGGAGAACACGATCGGGAGCCGAGAGCCGGAGACGCCGGAGGCAAACAGGCCGGGCACTCA
ACCGACACCACCGGAGGACCCGAGGAGAGCCCGACTCCGCGCAGACTCGACGGCAGAGGACCTAGTCCCGCCATAAAGAG
AGGTGAGAACCCT--------CCCTCCTGCTCACAACCGGCAAACAGACCGCGGGAGGACCACCTCCCAGCAAGACAGAC
GTCTCCCCTGCAGCCGAGCCGCAGCTCCTCAGAAGAGGGCACCCCCGAAACCCCCCAGAACCCCTCCGCCCACGGCCGCC
GGGACCAGAGCTCCGCCGCCAAAGATCAGAGCCGCCGAGAGTCAACCGGGGGTCCCCCCCAGTCCCTCCCGGCGATCCGC
CACAGAGGCCCCAGCAAGGTCCCCCGGCCCGACGACCCCTGCATGCGCCGAAAGGGAAACCCACCAGAGGACGTCCAGCA
CATCCGTGTATAAACATCATGACACGGGTCGCAACCTTGGTATTGCTGTTTCTTTTCCCAAACACTGTCGCGTGCCAGAT
TCACTGGGGCAATCTATCCAAGATAGGGATTGTCGGAACAGGGAGTGCCAGTTACAAGGTGATGACCAGACCAAGCCACC
AAACTCTGGTTATAAAGTTGATGCCAAATATAACAGCCATCGACAATTGTACGAAATCAGAGATTTCAGAGTACAAAAGA
TTGCTAATCACAGTGTTAAAGCCTGTAGAGGATGCTTTGTCAGTAATAACCAAGAATGTAAGACCAATTCAAGCTCTAAC
ACCTGGGCGCAGGACCCGCCGTTTCGCCGGAGCTGTTCTGGCCGGAGTAGCACTTGGAGTCGCGACGGCTGCTCAAATAA
CTGCCGGAGTCGCACTCCATCAGTCATTGATGAATTCCCAAGCAATTGAAAGTTTAAAAACCAGTCTTGAGAAGTCAAAT
CAGGCAATAGAAGAAATCAGACTTGCAAATAAGGAGACCATACTGGCAGTACAGGGCGTCCAAGATTATATCAACAACGA
GCTTGTCCCCTCTGTTCATAGAATGTCATGTGAGCTAATAGGTCACAAACTCAGTCTCAAACTCCTTAGGTATTATACCG
AGATCTTGTCTATATTCGGGCCTAGCCTTCGAGACCCGATAGCTGCTGAAATATCAATCCAGGCACTCAGCTATGCACTA
GGCGGAGACATCAATAAAATTCTGGACAAGCTTGGGTATAGCGGCGGGGATTTCCTTGCTATTCTAGAAAGCAAGGGGAT
AAAGGCCCGGGTCACATATGTGGACACAAGAGATTACTTTATAATTCTTAGCATAGCCTACCCAACCTTATCTGAGATCA
AAGGGGTGATAGTTCATAAGATAGAAGCTATATCATACAACATTGGGGCACAGGAATGGTATACTACTATCCCTAAATAT
GTAGCCACTCAGGGATATTTGATATCGAATTTCGATGAGACATCATGTGTATTCACTCCAGAGGGGACAGTCTGCAGCCA
GAATGCGCTGTATCCAATGAGCCCATTGCTTCAGGAATGTTTCAGGGGGTCGACAAAATCGTGTGCCAGAACCCTAGTTT
CAGGGACCACAAGTAATAGATTTATCCTATCAAAAGGGAACTTGATTGCAAATTGTGCGTCAGTTTTGTGCAAGTGTTAC
ACAACGGAGACAGTCATCAACCAAGATCCTGATAAACTACTAACTGTTATAGCCTCAGATAAGTGTCCCGTAGTTGAGGT
GGATGGAGTGACAATACAAGTCGGCAGTCGAGAGTACCCAGATTCTGTATACCTACATAAAATAGACTTAGGCCCAGCCA
TCTCTCTGGAAAAACTGGATGTAGGCACCAATTTAGGCAATGCAGTCACAAGACTGGAGAATGCAAAGGAGCTCCTAGAC
GCATCAGACCAGGTACTGAAGACTGTCAAAGGGGTACCCTTCAGTGGCAATATGTACATAGCACTGGCAGCTTGCATTGG
GGTATCCCTAGGGCTTGTCACATTAATATGCTGCTGTAAGGGGAGATGTAGGAACAAGGAGATTCCTGCCTCCAAAATCA
ACCCAGGGCTCAAACCCGACCTGACCGGGACTTCAAAGTCTTACGTGAGATCACTGTAGTCAGAGTAACCCGAATCACCC
GGCATCACGCGTATACATGTGTGACACCAGCAGTCAGAGGACGCAGAAGACTCAACCTCCGATCACCGACCAGACCCCAC
TCTACGCCCTATTACACATTGGTCATCAAACAAAACTTAGGACGAAAGGTCAATCACCATGTCCGCACAAAAGGAGAGGA
TCAATGCCTTCTACAAAGACAACCCTCACAATAAAAACCATAGGATAATCCTGGATAGGGAACGCTTAACTATTGAAAGA
CCCTACATCTTACTTGGAGTCCTGCTGGTAATGTTCCTGAGTCTAATCGGGCTGCTAGCCATTGCAGGGATCAGGCTTCA
CCGGGCCACCGTTGGAACTGCGGAGATCCAGAGTCGGCTGAATACCAACATTGAGTTGACCGAATCCATTGATCATCAAA
CTAAGGATGTCTTAACACCCCTGTTCAAAATCATAGGTGATGAAGTCGGTATCAGAATTCCACAGAAGTTCAGTGATCTT
GTCAAGTTCATCTCCGATAAGATTAAGTTCCTCAACCCTGACAGAGAATACGATTTTAGGGATCTCCGGTGGTGTATGAA
CCCCCCTGAGAGAGTCAAAATTAACTTTGATCAATTCTGTGAATACAAAGCCACAGTCAAGTCAGTTGAACATATATTTG
AGTCATCATTCAACAGGTCAGAAAGATTGCGACTATTGACTCTTGGGCCCGGAACAGGCTGTCTCGGCAGGACAGTAACA
AGAGCTCAGTTCTCAGAACTTACGCTGACCCTGATGGACCTGGATCTCGAGATGAAGCACAACGTGTCCTCAGTGTTTAC
CGTAATTGAAGAGGGATTATTCGGAAGAACATATATTGTTTGGAGATCTGACACCGGGAAACCGAGCACCAGTCTAGATA
TTGGCCAGTTTTTAAGAGTTTTTGAGATCGGGTTGGTGAGGGATCTCGAGCTGGGTGCCCCCATTTTCCATATGACCAAC
TACCTCACAGTGAACATGAGTGATGACTATCGGAATTGCCTTTTAGCGGTAGGGGAGTTGAAGCTGACAGCCCTATGCAC
CCCATCTGAGACTGTGACTCTGAGTGAGAGAGGAGTTCCAAAGAGAGAGCCTCTTGTGGTTGTGATACTCAACCTAGTTG
GGCCTACTCTAGGGGGCGAACTATACAGTGTCTTGCCTACCTCTGACCTCATGGTGGAGAAACTCCATCTATCCTCACAC
AGAGGGATCATCAAAGACAACGAGGCCAATTGGGTAGTACCGTCTACCGATGTTCGTGATCTCCAAAACAAAGGAGAATG
TCTGGTGGAAGCATGCAAAACCCGACCTCCTTCATTTTGCAATGGCACAGGAATAGGCCCATGGTCAGAGGGGAGAATCC
CTGCCTACGGAGTGATCAGGGTCAGTCTTGACTTAGCTAGTGACCCAGGTGTGGTTATCACTTCAGTGTTTGGCCCACTG
ATACCTCACCTATCTGGCATGGATCTTTACAACAATCCGTTTTCAAGAGCTGCATGGCTGGCTGTGCCACCCTACGAGCA
GTCATTTCTAGGAATGATAAATACAATTGGCTTCCCGGACAGAGCAGAGGTCATGCCGCACATTTTGACCACAGAGATCA
AAGGGCCTCGAGGTCGTTGTCATGTTCCTATAGAGTTGTCCCGCAGGATTGATGATGATATCAAGATCGGGTCCAATATG
GTTGTATTGCCGACGAGGGATCTGAGGTACATAACAGCCACTTATGATGTTTCCAGGAGCGAGCATGCAATCGTGTACTA
TATCTATGACACGGGTCGCTCATCATCTTACTTCTACCCAGTTCGATTGAATTTCAAGGGCAATCCTCTCTCTCTGAGGA
TAGAGTGTTTCCCCTGGTCTCATAAGGTGTGGTGCTACCATGATTGTCTTATATACAACACCATGACAAACGAAGAAGTC
CGTACGAGAGGGCTGACCGGTATAGAGGTAACATGCAATCCAGTCTGAGTCGAGCTGAAACCATCGCTCAAGCAGGCTTC
CGAGCCATCCCCTAGTTCAAGCAGCATAGTCTGGGACACTCAGCAGCACAACCCAGCCAACAATGTTATAAAAAACTTAG
GAGCCAAGGTTGTAGGAGCCATGGACTCACTATCAGTCAATCAGGTTTTGTACCCTGAGGTCCATCTAGATAGCCCTATT
GTCACAAACAAACTAGTTGCTATCCTTGAATACTCGGGGATCAACCACAACTATGTTCTTGAAGACCAGACTCTTATCAA
AAATATTAGATATAGACTGGGGTGCGGTTTCTCAAATCAAATGATCATCAATAATAGGGGGGTAGGTGAAACAGTCAATT
CCAAGCTTAAAAGTTACCCCCGTAACTGTCATATCATATACCCAGACTGCAATAAGGAGTTGTTTTGTATCAAAGATAGC
TGCATATCTAGAAAGCTCTCGGAGCTATTCAAGAAGGGTAATTCCTTGTACTCTAAGATAAGTCACCAGGTACTGGATTG
TCTTAAGAGAGTCAACGGGAAATTAGGGCTGGGCACAGATCTTAATCACGGCCTGAAGGATGGTATCCTCGACTTGGGGT
TGCACATGCATAGCTCTCAGTGGTTCGAGACCTTTCTGTTCTGGTTCACTATCAAGACAGAGATGAGATCAATGATCAAA
GAACAGTCCCATATATGCCACAAGAGGAGGTATAATCCAATTTTTGTGTCGGGGGATGCATTCGAGGTGCTTGTATCACG
AGACCTCGTAGTAATAATTGATAAGAACACCCAGTATGTCTTCTACCTGACGTTTGAGCTGGTCCTTATGTATTGTGATG
TCATAGAGGGTAGACTTATGACGGAGACAGCCATGGCTATAGACCAGAGATATTCAGAGCTTCTAAACCGGGTCAGATAC
TTGTGGGACCTTATCGATGGGTTCTTCCCAACTCTGGGTAACACCACATACCAAGTTGTTGCTCTGCTTGAACCACTGTC
GTTGGCTTATCTTCAACTTCAGGATGTCACTCTAGAGTTAAGAGGTGCCTTTTTGGACCACTGCTTCAAAGAACTTTATG
AGATACTGGAGCATTGTGGCATTGACACGGAAGGTACCTACAATTCTATCACTGAGGGATTGGATTACGTATTTATCACT
CACGATATACACTTAACTGGGGAGATTTTTTCATTTTTCCGGAGTTTCGGACACCCCCGCCTCGAAGCGGTCACCGCTGC
AGAGAATGTCAGAAAACATATGAACCAACCGAAGGTAATCAGTTATGAGACTATGATGAAAGGGCATGCAGTATTTTGCG
GGATAATCATAAATGGTTTTAGGGACCGGCACGGCGGCAGCTGGCCCCCTGTTGCATTGCCAGAACATGCTTCTGCTGCG
ATCCGGAATGCGCAGGCATCCGGCGAAGGACTGACCCACGACCTGTGTATAGACAACTGGAAGTCCTTTGTAGGGTTCAG
ATTTGGCTGCTTCATGCCGCTCAGCCTGGATAGTGATTTGACCATGTACCTCAAAGACAAAGCATTGGCTGCATTAAAGA
ATGAGTGGGATTCAGTTTACCCGAAAGAATACCTCCGTTATAATCCACCTAGAGGGACAGAGTCAAGGCGACTAGTAGAG
GTGTTCCTGAATGACTCCAGCTTTGATCCCTATAACATGATAATGTACGTGGTGAATGGCTCCTACCTTAAAGACCCTGA
GTTTAATCTCTCATACAGCTTAAAAGAAAAGGAGATAAAAGAGACAGGGCGGTTGTTTGCCAAGATGACCTACAAGATGC
GGGCCTGTCAGGTGATTGCTGAAAATCTGATATCAAATGGTGTTGGGAAGTATTTCCGAGACAATGGGATGGCAAAAGAC
GAGCATGACCTAACAAAAGCCCTTCACACTCTGGCAGTCTCAGGCGTTCCCAAGAACAACAAAGACAACCACCGAGGTGG
GCCCCCCAGAAGGAACGCAAGGCGAGAGATGAGATCAAGCCAAGCCGTCAACACACAAAATAGAGACAAGATCCAGGGGG
GCCCTATGTACAACTACTTGCGATGCCAACCAACCAGCCCTGATCAGGGTGAGTCATACGAGACTGTTAGTGCATTCATC
ACCGCTGACCTTAAGAAGTATTGCCTAAATTGGAGATACGAGACAATCAGCATATTTGCACAGAGACTGAATGAAATATA
TGGGTTGCCATCCTTCTTTCAATGGTTACATAAGGTATTGGAAAAATCCGTGCTCTACGTCAGTGATCCGCATTGCCCTC
CCGACTTAGATGATCATATCCCTCTGGACAGTGTCCCTAATGCCCAAATATTCATCAAGTACCCAATGGGCGGAATAGAA
GGTTATTGTCAAAAACTATGGACAATCAGTACTATACCATACTTGTATCTAGCAGCCTATGAGAGTGGAGTAAGAATCGC
CTCACTAGTGCAAGGTGACAATCAGACAATTGCAGTGACAAAAAGAGTTCCAAGTTCTTGGCCTTATTCACTAAAAAAGA
GGGAGGCATCTAAAGCAGCTCAAAATTACTTTGTGGTCTTAAGGCAAAGGTTGCACGATGTAGGTCATCACTTAAAGGCT
AATGAGACCATAGTATCTTCTCACTTTTTTGTATACTCTAAAGGGATCTATTATGACGGCCTGTTAGTTTCACAATCACT
AAAGAGCATCGCCAGATGTGTCTTCTGGTCTGAGACTATCGTGGATGAAACTAGAGCGGCCTGCAGCAATATTGCAACAA
CTATCGCTAAGAGTATAGAGAGGGGTTATGATAGGTACCTCGCATACTCTTTAAATATCCTCAAAATTCTTCAACAGATC
CTTGTATCCCTTGACTTCACGATTAATACAACAATGACTCAAGATGTCGTGGCACCGATCATCGAGAACGGTGATTTACT
GATAAGGATGGCACTCTTGCCAGCACCCATTGGGGGTCTCAATTATCTCAACATGAGCAGGTTGTTTGTGAGAAATATCG
GGGACCCGGTCACTTCCTCCATAGCCGACCTGAAGAGGATGATAGACGCTGGGCTAATGCCAGAAGAAACATTGCATCAA
GTGATGACCCAGACCCCGGGAGAATCATCCTACCTTGATTGGGCAAGTGATCCTTATTCTGCTAACCTACCCTGCGTACA
GAGTATAACTCGCCTTCTCAAAAACATCACTGCACGGTATATTTTAATCAGCAGCCCAAATCCGATGCTGAAAGGGTTGT
TTCATGAGGGGAGTAGAGATGAAGACGAGGAGCTTGCGAGTTTCTTAATGGATCGGCATATAATTATTCCGAGAGCTGCA
CATGAAATCTTAGACCACAGCATAACCGGGGCAAGGGAAGCTATAGCCGGGATGTTGGACACCACCAAGGGTCTGATTAG
AACAAGTATGAAACGGGGTGGCCTCACCCCTCGAGTATTAGCCCGCCTTTCCAATTATGATTATGAACAATTCAGATCCG
GAATAACACTATTGACAAAGAAAGGGCAGTGTTATCTCATTGACAAGGACTCGTGCTCGGTGCAGCTCGCTATAGCTCTG
AGGAGCCATATGTGGGCAAGGTTGGCTCGCGGGAGACCTATCTATGGCTTGGAGGTGCCTGATGTACTGGAATCGATGAA
CGGCTACCTTATCAAACGTCACGAGTCTTGTGCCATCTGTGAAACGGGCTCAAGTCACTACGGGTGGTTTTTCGTCCCTG
CAGGGTGTCAGCTTGACGATGTCTCAAGAGAGACTTCAGCTCTTCGTGTGCCTTATGTCGGATCAACCACTGAGGAAAGG
ACAGATATGAAACTTGCTTTCGTTAGATCTCCAAGCCGATCCCTCAAATCAGCAGTCAGGATTGCCACAGTCTACTCATG
GGCCTACGGGGATGATGAGAAATCATGGAGTGAAGCTTGGATGCTAGCTAGGCAGAGAGCCGATATCACCTTAGATGAAC
TGAGAATGATCACTCCAGTCTCTACATCCACCAACCTAGCTCATCGGTTAAGGGATCGGAGCACTCAGGTGAAATATTCG
GGGACATCCCTTGTGAGGGTTGCAAGGTACACAACCATCTCCAATGACAATTTGTCATTTGTGATATCTGAGAAAAAAGT
AGATACCAACTTCATTTACCAGCAAGGGATGCTGCTCGGTCTTGGGATCCTTGAGAATCTTTTCAGGTTAGAGGCCACCA
CAGGGGTATCCAACACAGTGCTACACCTGCACGTGGAAACAGAATGTTGTGTTGTACCTATGGTTGACCACCCAAGGATA
CCGAGTCTCCGCAATATCAAAGTTACGAACGAGCTATGCACAAACCCTCTTATCTACGACAAGTCCCCCATCAAAGAACA
CGATGCAACTCGATTATACTCACAAAGCCACAGGAGACATTTGGTGGAGTTTGTTACCTGGTCAACAAGCCAGCTCTATC
ATATACTGGCCAAATCTACAGCAATGTCCATGATTGAGCTGATCACAAGATTTGAGAAAGATCACATGAATGAAATAGCC
GCTCTGATTGGCGATGACGACATCAACAGTTTCATCACAGAATTTTTGCTTGTGGAGCCCAGACTGTTTATAGTTTACCT
CGGCCAGTGTGCTGCCATCAATTGGGCTTTTGATATACATTATCATCGGCCCTCGGGCAAGTACCAGATGGGGGAACTCC
TCTACTCTTTACTCTCTCGGATGAGCAAGGGAGTATATAAGATCTTCACTAATGCTCTGAGCCACCCCAAAGTTTACAAG
AAATTCTGGCGGAGTGGTATAATTGAGCCGGTTCATGGCCCATCCCTAGATACACAGAATTTACATATCACTGTCTGTGA
CATGATATACGGATCATACGTCACCTATCTGGATCTTTTGCTGAATGATGAGCTGGATGCTTACCCGTATTTGCTCTGCG
AGAGTGATGAGGACGTGGTCACAGACAGGTTCGACAACATTCAAGCCAAACATCTCTGTGTACTGGCCGATGTATACTGC
AGCTCCAAGAGGTGTCCCTCGATAATCGGGATGTCCCCTATAGAAAAATGTACCATCCTCACACATTACATCAAGGGAGA
ATCAGTACAATCCCCGTCCGGGATCTCATGGAACACCGATCCTCTTGTAGTAGATCATTACTCATGCTCTCTGACCTACC
TCCGCCGTGGTTCCATCAAACAAATCAGATTGAGAGTGGATCCTGGGTTTGTGTTCGAGGCGTTGACAGACATCGACTTC
AAACAGCCTCGCAAGGCTAAGTTGGACGTATCGATTGTGGGATTGACTGATTTTTCTCCCCCTTGGGATAACGTCGGTGA
TTTTCTAGGGACTATCAACACATTGAGGCACAATCTGCCCGTCACCGGGACCGGGGTCTCGAACTATGAAGTCCACGCTT
ATCGTAGAATTGGTCTGAATTCATCAGCATGTTATAAAGCTGTAGAGATCTCCACGTTAATAAAGTCATCCTTAGAAGCC
GGGGAGAATGGATTGTTCTTAGGAGAAGGCTCCGGCTCGATGCTGGCTGCGTACAAGGAAGTTCTTAAATTGGCAAACTG
TTATTACAACAGTGGGGTAACAGCAGAGGGTAGAGCCGGACAGAGGGAAATCTCTCCCTATCCCTCAGAGGTGAGCCTGG
TAGAGAGTCAGATGGGGATAGAGAGAAGTGTTAAAGTCCTGTTCAATGGCAAACCTGAAGTAACCTGGGTAGGGACCACC
GATTGCTACAAGTATATAATCAGTAACATTCAGACCTCTAGTCTGGGTTTCATACACTCAGATATCGAGACACTCCCAAC
CAAGGATGCCGTTGAGAAGTTGGAGGAATTTGCCTCTATTCTATCTCTATCCCTAATTTTGGGAAAAATCGGCTCTATTA
CAGTTGTCAAAATTATGCCCATTAGCGGAGATTTTACCCAAGGCTTCATAGCCTATGCCATTCAATATTTCAGGGAGAGC
CTGCTTGCCTATCCGAGATATAGTAACTTCATCTCGACTGAGTGTTACCTTATTATGATAGGATTAAAGGCCAATCGGTT
GATAAACCCAGAAGCCATTAAGCAAAGCATAATCAGGGTGGGGACTAGGACCGCACCAGGACTTGTAAGCCACATATTAT
CAGAGAAACAGAAAGGTTGTATTCAATCTTTACTGGGTGATCCTTATGTCCAAGGAGACTTCAATAAGCACCTTAAAGCT
CTAACTCCTATTGAGAAAATCCTTGTAAATTGTGGTCTCTCGATCAATGGTACAAAAATCTGTAGGGATCTAATCCACCA
TGATATTGCCTCCGGTCCAGACGGTCTGATGAGCTCCACAATTATTTTATACAGGGAACTGGCCCATTTCAAAGACAATA
TAAGAAGTCAGCACGGCATGTTCCACCCCTACCCAGTATTGGCCAGTAGCAGGCAACGTGAATTGATCCTTCGAATAGCC
AAGAAGTTTTGGGGTTATGTCTTGCTATATTCTGATGACCCGGCACTAATCAAACAAACGATCAAGAACTTGAAGCGGAA
TCACCTAACCTTTGACTTACACAGTAATCCGTTTATTAAGGGCTTATCCAAAGCTGAGAAACTGCTAGTGCGGACAAGTT
CACTCAGAAGGGAATGGTTGTTCACTCTCGATACGAAAGAAGTAAAAGAGTGGTTCAAATTGGTGGGTTACAGTGCACTC
GTCAGAGGTTAATTCGCGATACATCTGCCCCCTTCTCCTCCACCATGAGACTCTACTGGCAATCCAAAAGATTAAAGAAA
ACTACATATTGGATAAGTATCTATTCCCAGCTTTGTCTGGT
>KR781451.1/goat/CotedIvoire/2009-07
ACCAAACAAAGTTGGGTAAGGATAGATCTTACAATGACTATAGACTAGCAAACTTAGGAGTAAAGATCCTACTGTCGGGG
AGAGGAGGAGGAGCAAGATCTTTGACCATGGCGACTCTCCTTAAAAGCTTAGCACTGTTCAAGAGGAACAAAGACAAGGC
GCCAACTGCGTCAGGTTCAGGAGGGGCCATCCGGGGGATTAAGAATGTTATCATAGTCCCTATCCCCGGGGACTCATCCA
TCATTACCCGTTCAAGACTGCTCGACAGGCTTGTCAGACTGGCCGGAGACCCTGACATCAACGGGTCAAAGTTGACCGGC
GTGATGATCAGCATGTTATCTTTGTTCGTGGAGTCACCCGGGCAATTGATACAGCGGATCACAGATGATCCAGATGTTAG
CATCCGTCTTGTTGAGGTAGTTCAAAGTACCAGGTCCCAGTCCGGATTGACCTTTGCATCACGTGGTGCTGATTTGGACA
ATGAGGCAGATATGTATTTTTCAACTGAAGGACCCTCGAGTGGAAGTAAGAAAAGGATCAACTGGTTTGAGAACAGAGAA
ATAATAGACATAGAAGTGCAAGATGCAGAAGAGTTCAATATGTTGTTAGCCTCCATCTTAGCACAAGTTTGGATCCTCCT
GGCCAAGGCGGTTACGGCACCAGATACAGCAGCCGACTCAGAACTGAGAAGGTGGGTTAAATACACACAACAAAGGAGAG
TGATTGGGGAATTTCGCTTTGACAAAGGGTGGCTGGACGCAGTCCGTAACAGGATTGCAGAAGATCTATCACTCCGGCGG
TTCATGGTATCCCTGATACTTGACATCAAGAGGACCCCCGGCAACAAGCCAAGGATTGCAGAAATGATCTGCGACATTGA
CAACTATATTGTCGAGGCCGGACTCGCAAGTTTCATTCTTACTATCAAGTTCGGTATTGAAACTATGTACCCTGCACTAG
GCCTTCACGAGTTCGCTGGGGAATTGTCCACTATTGAATCCTTGATGAACTTGTATCAACAGCTAGGAGAAGTTGCACCC
TACATGGTAATTCTAGAGAACTCAATTCAGAACAAGTTTAGTGCAGGAGCCTATCCTCTCCTCTGGAGCTATGCGATGGG
TGTCGGAGTCGAGCTGGAGAACTCAATGGGGGGCTTGAACTTTGGCAGGTCATATTTTGACCCGGCCTATTTTCGTCTCG
GACAGGAGATGGTCAGAAGATCTGCAGGAAGGGTCAGCTCTGTAATTGCGGCTGAGCTTGGCATCACAGCAGAGGAAGCC
AAACTGGTCTCGGAAATCGCCTCGCAGACTGGGGAAGAACGAACAGTTAGAGGGACTGGGCCTCGACAGGCGCAGGTTTC
CTTCCTCCAGCACAAAATAGGTGAGGGAGAGTCGCCTACACCAGCAACCAAAGAAGAAGTCAAAGCTGCGATCCCAAACG
GATCTGAAGGAAGGGACATAAAGCGAACACGCCCAGGGAAGCCCAGAGGAGAAACTCCCGGGCAACTGCTTCTGGAGATC
ATGCCAGAGGATGGAGTCTCGCGAGAGTCTGGTCAAAACCCTCGTGAGGCTCAAAGATCGGCTGAGGCACTTTTCAGGCT
GCAGGCCATGGCCAAAATTTTGGAGGACCAGGAGGAGGGAGAAGACAACAGTCAGATCTACAACGACAAGGATCTCCTCA
GCTGAGCAGATACACCCTCTGCCCAAATCAGTGACAAGACATCACCTGCCAGTATTATAAAAAACTTAGGACCCAGGTCC
AACCAACCGCACATCGACACCCCAGTCAATCGAGCGGAGACCACCGATGGCAGAAGAACAAGCATACCATGTCAACAAGG
GGCTGGAATGTATCAAGTCCCTCAAAGCCTCTCCCCCGGATCTATCCACCATCCAAGATGCCCTTGAGAGCTGGAGAGAG
GGGTTCAACCTCTCAGGTCGTGCAACACCGAACCATGATACGTCCAAGGGGGACCATCAGAATATCAACCAATCATGCTC
ATCAGCAATCGGATCAGACAAAGTCGACATGTCTCCTGAAGGTAATCTCGGATTTAGAGAGATCACTTGTGATGACAATG
AGGCTGGGCTCGGAGGAGTTCAGGACAAAAGATCCGACTCTCAAGTACAGCGTTACTATGTTTATAACCACGGGGGTGAA
GAGATTGAAGGACTCGAGGATGCTGACTCTCTCGTGGTTCAAGCAAATCCTCCGGTTGCTAACACCTTCGATGGAGGAGA
GGATGGATCTGACAACAGCGATGTGGACTTTGGCCCAGATGATCCCGACAGAGATCCTCTATATGACCGGGGACCTGCTG
CCGGCAATGATGTCTCTAGGTCAACAGATGTCGAAAAATTAGAAGGTGATGACATTCAAGAAGTTCTTAACTCCCAGAAG
AGTAAAGGAGGAAGATTCCAGGGCGGGAAAATCTTGCGAGTCCCGGAAATACCCGATGTCAAGAACTCCAGACCATCGGC
CCAATCAATTAAAAAGGGCACAGACGGGAGCTCAGTCTTATCTGGAATGGTGACAGAGTGTTCATCGATAAGTGGTGCAA
CCCAAGCTGTGCTAGAGTCCAGATGGGAGTCATCAGAGCGAAATGCATCTGTGGGGAGTGTCCCCAAATCTGTGAGGAGT
GCAAAGACGATCCAGGGGTTAACACAAGAATCTGGTACCATAGCATCACTGACTCAGCCTAAAGAAAATGACTCCGAGTA
TGAGTATGAGGATGATCTATTCGCTGAGATGCAGGACATTCGTGCAAGCATTGCTAAGATCCATGATGACAACAAAACTA
TCCTCTCAAAACTTGATTCTCTACTGTTATTGAAAGGAGAAATCGATACTATCAAGAAACAAATCAGCAAACAAAATATA
AGTATATCTACCATTGAGGGCCATCTATCCAGTATAATGATAGCCATCCCAGGTTTTGGGAAGGACATCAAGGACCCAAC
ATCTGAGGTTGAGCTGAACCCAGATTTGAGACCTATAATCAGCCGCGATTCTGGCAGGGCTCTTGCGGAGGTCCTTAAGA
AACCCGCTGTTGATAGGTCTCAGAAGAGCGGAATCAAAGTCAACTCCGGTTCAAAGGGTCAGCTCCTCAAGGATCTCCAG
CTAAAACCCGTCGACAAGCAGGCAAGCTCTGCAATCGGGTTTGTTCCATCCGACCATGAATCATCCAGAAGTGTCATCCG
CTCCATAATCAAGTCGAGCAAGCTTAACAATGATCACAAAGACTATCTTCTAGATTTACTGAATGATGTGAAAGGCTCTA
AGGATCTCAAGGAATTCCACAAGATGCTAACAGCCATTCTTGCCAAGCAGCCGTAACACATCCCACAATCTACATCCCAT
ACTCGGTTGAAAGCATCCTCTCAATCAGGCTATTACAAAAAACTTAGGAGCAAGGGCAACTGAGCTTCACAGACAGGATG
ACCGAGATTTACGATTTCGATAAATCAGCATGGGATGTCAAAGGGTCAATTGCTCGCATAGAACCCACCACCTATCACGA
CGGCCGACTGGTACCCCAGGTGAGGGTCATCGACCCTGGTCTGGGAGACAGAAAAGATGAATGCTTCATGTACCTGTTTC
TTCTAGGAGTGATTGAGGATAACGACCCCCTTTCTCCCCCAGTCGGGAGAACCTTCGGGTCTTTACCTCTAGGTGTCGGC
AGGTCAACTGCTAAGCCAGAGGAACTACTAAGGGAGGCCACTGAACTAGATATAGTGGTGAGGCGCACGGCAGGACTAAA
TGAGAAACTGGTATTTTACAACAACACTCCGCTATCTTTGTTAACACCCTGGAGGAAAGTCTTGACGACCGGAAGTGTGT
TCAGCGCCAACCAGGTTTGCAATGCGGTCAACCTAGTCCCACTCGATACTCCCCAAAGATTCAGGGTTGTGTACATGAGT
ATAACTAGATTGTCAGATAATGGTTATTATAGTGTCCCCAGAAGAATGTTGGAGTTCCGCTCAGCCAATGCAGTCGCTTT
CAATATCTTGGTTACACTGAGAATTGAAAATGGCACAAACCCTAGAAGATACATAGTCGGCTCATGGGAGAATCCAGAGG
TCACATTTATGGTACACGTGGGCAACTTTAGAAGAAAGAAGAACGAAGTATACTCTGCTGATTATTGCAAAATGAAGATT
GAAAAGATGGGTCTAGTTTTTGCCTTGGGAGGAATAGGTGGAACAAGTCTCCATATTCGAAGCACAGGGAAAATGAGCAA
GACCCTCCATGCACAGCTGGGGTTCAAGAAAATTCTATGCTACCCTCTGATGGATATCAATGAGGATCTTAACCGATATT
TCTGGCGGGCAGAGCGCCGAATAGTCAAAATCCAGGCCGTCTTACAGCCATCAGTACCCCAAGAATTCCGTGTCTACGAT
GATGTCATCATCAACGATGACCAAGGCCTGTTCAAGATCCTGTAAGTCACCTGCAGGGCCATGGACCCACCTCCAGGAAG
AGGCCCTCCCACCTCCCGCCCAAAACACACACCCCAAGACTCCCCGAAACAGCGCCGGCAAAACCACTCTCCCGGCGGGA
CGAGACCGACC-CCCCCAACAAACCCGCTCCGAGGGGGGG-CCCCCCCCGCGACCCGCCGGGCGCCGACCGCGCGAGCCG
GCGAGACACCCCCAAGAGGCTTCGACGAAGACCGGGGAACCCCTTCCCCA-AAAATGGCCCCCA-AACACACCCAAGACC
ATGCGCCTAGCACCCCCAGCCCCCCAACCGGCGGGACAGGGGGCCAGGAAGGGGTCCCCCAAAACAAAGGGACCACCAGG
GAAGGCTCCGCCGACCCAGCACAGACCCGGCCCAAACAAAGCAGACCCCCAAGACGAAATCTCCCAGAGCACCCCATTCA
TCATCAAACAAAACTTAGGGGCCAAGTCCAGACGACAGACCCTGGCCCGCCAGGCAGCAAGCCACAGAAAAGAAGGAGAC
AAGATCTGCCCGGGAAGAGGACACCCAACCACAGAAACCCCCAGCTCCAGGGGAAGAG-CCCCCCCTCCACACGACGGAG
GAACGGGCGAGAGACACCGAGGAGAACACGATCGGGAGCCGAGAGCCGGAGACGCCGGCGGCAAACAGGCCGGGCACCCA
ACCGACACCACCGGAGGACCCGAGGAGAGCCCGACTCCGCGCAGACTCGACGGCAGAGGACCCAGTCCCGCCACAAAGAG
AGGTGAGAACCCT--------CCCTCCTGCACACAACCGGCAAACAGACCGCGGGAGGACCACCTCCCAGCAAGACAGAC
GTCTCCCCCGCAGCCGAGCCGCAGCTCCTCAGAAGAGGGCACCCCCGAAGCCCCCCAGAACCCCTCCGCTCACGGCCGCC
GGGACAAGGGCTCCGCCGCCAAAGATCAGAGCCACCGAGAGTCAACCGGGGGTCCCCCCCAGTCCCTCCCGGCGATCCCC
CACAGAGGCCCCAGCAAGGTCCCCCGGCCCGACGACCCCTGCATGCGCCGAAAGGGAAACCCACCAGAGGACGTCCAGCA
CATCCGTGCATAAACATCATGACACGGGTCGCAACCTTGGTATTGCTGTTTCTTTTCCCAAACACTGTCGCGTGCCAGAT
TCACTGGGGCAATCTATCCAAGATAGGGATTGTCGGAACAGGGAGTGCCAGTTACAAGGTGATGACCAGGCCAAGCCACC
AAACTCTGGTTATAAAGTTGATGCCAAATATAACAGCCATCGACAATTGTACGAAATCAGAGATTTCAGAGTACAAAAGA
TTGCTAATCACAGTGTTAAAGCCTGTAGAGGATGCTTTGTCAGTAATAACCAAGAATGTAAGACCAATTCAAGCTCTAAC
ACCTGGGCGCAGGACCCGCCGTTTCGCCGGAGCTGTTCTGGCCGGAGTAGCACTTGGAGTCGCGACGGCTGCTCAAATAA
CTGCCGGAGTCGCACTCCATCAGTCATTGATGAATTCCCAAGCAATTGAAAGTTTAAAAACCAGTCTTGAGAAGTCAAAT
CAGGCAATAGAAGAAATCAGACTTGCAAATAAGGAGACCATACTGGCGGTACAGGGCGTCCAAGATTATATCAACAACGA
GCTTGTCCCCTCTGTTCATAGAATGTCATGTGAGCTAATAGGTCACAAACTCAGTCTCAAACTCCTTAGGTATTATACCG
AGATCCTGTCTATATTCGGGCCTAGCCTTCGAGACCCGATAGCTGCTGAAATATCAATCCAGGCACTCAGCTATGCACTA
GGCGGAGACATCAATAAAATTCTGGACAAGCTTGGGTATAGCGGCGGGGATTTCCTTGCTATTCTAGAAAGCAAGGGGAT
AAAGGCCCGGGTCACATATGTGGACACAAGAGATTACTTTATAATTCTTAGCATAGCCTACCCAACCTTATCTGAGATCA
AAGGGGTGATAGTTCATAAGATAGAAGCTATATCATACAACATTGGGGCACAGGAATGGTATACTACTATCCCTAAATAT
GTAGCCACTCAAGGATATTTGATATCGAATTTCGATGAGACATCATGTGTATTCACTCCAGAGGGGACAGTCTGCAGCCA
GAATGCGCTGTATCCAATGAGCCCATTGCTTCAGGAATGTTTCAGGGGGTCGACAAAATCGTGTGCCAGAACCCTAGTTT
CAGGGACCACAAGTAACAGATTTATCCTATCAAAAGGGAACTTGATTGCAAATTGTGCGTCAGTTTTGTGCAAGTGTTAC
ACAACGGAGACAGTCATCAACCAAGATCCTGATAAACTACTAACTGTTATAGCCTCAGATAAGTGTCCCGTAGTTGAGGT
GGATGGAGTGACAATACAAGTCGGCAGTCGAGAGTACCCAGATTCTGTATACCTACATAAAATAGACTTAGGCCCAGCCA
TCTCTCTGGAAAAACTGGATGTAGGCACCAATTTAGGCAATGCAGTCACAAGACTGGAGAATGCAAAGGAGCTCCTAGAC
GCATCAGACCAGATACTGAAGACTGTTAAAGGGGTACCCTTCAGTGGCAATATGTACATAGCACTGGCAGCTTGCATTGG
GGTATCCCTAGGGCTTGTCACATTAGTATGCTGCTGTAAGGGGAGATGTAGGAACAAGGAGATTCCTGCCTCCAAAATCA
ACCCAGGGCTCAAACCCGACCTGACCGGGACTTCAAAGTCTTACGTGAGATCACTGTAGTCAGAATAACCCGAATCACCC
GGCATCACGCGTATACATGTGTGACACCAGCAGTCAGAGGACGCAGAAGACTCAACCTCCGATCACCGACCAGACCCCAC
TCTACGCCCTATTACACATTGGTCATCAAACAAAACTTAGGACGAAAGGTCAATCACCATGTCCGCACAAAGGGAGAGGA
TCAATGCCTTCTACAAAGACAACCCTCACAATAAAAACCATAGGATAATCCTGGATAGGGAACGCTTAACTATTGAAAGA
CCCTACATCTTACTTGGAGTCCTGCTGGTAATGTTCCTTAGTCTAATCGGGCTGCTAGCCATTGCAGGGATCAGGCTTCA
CCGGGCCACCGTTGGAACTGCGGAGATCCAGAGTCGGCTGAATACCAACATTGAGTTGACCGAATCCATTGATCATCAAA
CTAAGGATGTCTTAACACCCCTGTTCAAAATCATTGGTGATGAAGTCGGTATCAGAATTCCACAGAAGTTCAGTGATCTT
GTCAAGTTCATCTCCGATAAGATTAAGTTCCTCAACCCTGACAGAGAATACGATTTTAGGGATCTCCGGTGGTGTATGAA
CCCCCCTGAGAGAGTCAAAATTAACTTTGATCAATTCTGTGAATACAAAGCCACGGTCAAGTCAGTTGAACATATATTTG
AGTCATCATTCAACAGGTCAGAAAGATTGCGACTATTGACTCTTGGACCCGGAACAGGCTGTCTCGGCAGGACAGTAACA
AGAGCTCAGTTCTCAGAACTTACGCTGACCCTGATGGACCTGGATCTCGAGATGAAGCACAACGTGTCCTCAGTGTTTAC
CGTAGTTGAAGAGGGATTATTCGGAAGAACATATATTGTTTGGAGATCTGACACCGGGAAACCGAGCACCAGTCTAGATA
TTGGCCAGTTTTTAAGAGTTTTCGAGATCGGGTTGGTGAGGGATCTCGAGCTGGGTGCCCCCATTTTCCATATGACCAAC
TACCTCACAGTGAACATGAGTGATGACTATCGGAATTGCCATTTAGCGGTAGGGGAGTTGAAGCTGACAGCCCTATGCAC
CCCATCTGAGACTGTGACTCTGAGTGAGAGAGGAGTTCCAAAGAGAGAGCCTCTTGTGGTTGTGATACTCAACCTAGTTG
GGCCTACTCTAGGGGGCGAACTATACAGTGTCTTGCCTACCTCTGACCTCATGGTGGAGAAACTCCATCTATCCTCACAT
AGAGGGATCATCAAAGACAACGAGGCCAATTGGGTAGTACCGTCTACCGATGTTCGTGATCTCCAAAACAAGGGAGAATG
TCTGGTGGAAGCATGCAAAACCCGACCTCCTTCATTTTGCAATGGCACAGGAATAGGCCCATGGTCAGAGGGGAGAATCC
CTGCCTACGGAGTGATCAGGGTCAGTCTTGACTTTGCTAGTGACCCGGGTGTGGTTATCACTTCAGTGTTTGGCCCACTG
ATACCTCACCTATCTGGCATGGATCTTTACAACAATCCGTTTTCAAGAGCTGCATGGCTGGCTGTACCACCCTACGAGCA
GTCATTTCTAGGAATGATAAATACAATTGGCTTCCCGGACAGAGCAGAGGTCATGCCGCACATTTTGACCACAGAGATCA
AAGGGCCTCGAGGTCGTTGTCATGTTCCTATAGAGTTGTCCCGCAGGATTGATGATGATATCAAGATCGGGTCCAATATG
GTTGTATTGCCGACGAGGGATCTGAGGTACATAACAGCCACTTATGATGTTTCCAGGAGCGAGCATGCAATTGTGTACTA
TATCTATGACACGGGTCGATCATCATCTTACTTCTACCCAGTTCGATTGAATTTCAAGGGCAATCCTCTCTCTCTGAGGA
TAGAGTGTTTCCCGTGGTCTCATAAGGTGTGGTGCTACCATGATTGTCTTATATACAACACCATGACAAACGAAGAAGTC
CGTACGAGAGGGCTGACCGGTATAGAGGTAACATGCAATCCAGTCTGAGTCGAGCTGAAACCATCGCTCAAGCAGGCTTC
CGAGCCATCCCCTAGTTCAAGCAGCATAGTCTGGGACACGCAGCAGCACAACCCAGCCAACAATGTTATAAAAAACTTAG
GAGCCAAGGTTGTAGGAGCCATGGACTCACTATCAGTCAATCAGGTTTTGTACCCTGAGGTCCATCTAGATAGCCCTATT
GTCACAAACAAACTAGTTGCTATCCTTGAATACTCGGGGATCAACCACAACTATGTTCTTGAAGACCAGACTCTTATCAA
AAATATTAGATATAGACTGGGGTGTGGTTTCTCAAATCAAATGATCATCAATAATAGGGGGGTAGGTGAAACAGTCAATT
CCAAGCTTAAAAGTTACCCCCGTAACTGTCATATCATATACCCAGACTGCAATAAGGAGTTGTTTTGTATCAAAGATAGC
TGCATATCTAGAAAGCTCTCGGAGCTATTCAAGAAGGGTAATTCCTTGTACTCTAAGATAAGTCACCAGGTACTGGATTG
TCTTAAGAGAGTCAACGGGAAATTAGGGCTGGGCACAGATCTTAATCACGGCCTGAAGGATGGTATCCTCGACTTGGGGT
TGCACATGCATAGCTCTCAGTGGTTCGAGACCTTTCTGTTCTGGTTCACTATCAAGACAGAGATGAGATCAATGATCAAA
GAACAGTCCCATATATGCCACAAGAGGAGGTATAACCCAATTTTTGTGTCGGGGGATGCATTCGAGGTGCTTGTATCACG
AGACCTCGTAGTGATAATTGATAAGAACACCCAGTATGTCTTCTACCTGACGTTTGAGCTGGTCCTTATGTATTGTGATG
TCATAGAGGGTAGACTTATGACGGAGACAGCCATGGCTATAGACCAGAGATATTCAGAGCTTCTAAACCGAGTCAGATAC
TTGTGGGACCTTATCGATGGGTTCTTCCCAACACTGGGTAACACCACATACCAAGTTGTTGCTCTGCTTGAACCACTGTC
GTTGGCTTATCTTCAACTTCAGGATGTCACTCTAGAGTTAAGAGGTGCCTTTTTGGACCACTGCTTCAAAGAACTTTATG
AGATACTGGAGCATTGTGGCATTGACACGGAAGGTACCTACAATTCTATCACTGAGGGATTGGATTACGTATTTATCACT
CATGATATACACTTAACTGGGGAGATTTTTTCATTTTTCCGGAGTTTCGGACACCCCCGCCTCGAAGCGGTCACCGCTGC
AGAGAATGTCAGAAAACATATGAACCAACCGAAGGTAATCAGTTATGAGACTATGATGAAAGGGCATGCAGTATTTTGCG
GGATAATCATAAATGGTTTTAGGGACCGGCACGGCGGCAGCTGGCCCCCTGTTGCATTGCCAGAACATGCTTCTGCTGCG
ATCCGGAATGCGCAGGCATCCGGCGAAGGACTGACCCACGACCTGTGTATAGACAACTGGAAGTCCTTTGTAGGATTCAG
ATTTGGCTGCTTCATGCCGCTCAGCCTAGATAGTGATTTGACCATGTACCTCAAAGACAAAGCATTGGCTGCATTAAAGA
ATGAGTGGGATTCAGTTTACCCGAAAGAATACCTCCGTTATAATCCACCTAGAGGGACAGAGTCAAGGCGACTAGTAGAG
GTGTTCCTGAATGACTCCAGCTTTGATCCTTATAACATGATAATGTACGTGGTGAATGGCTCCTACCTTAAAGACCCTGA
GTTTAATCTCTCATACAGCTTAAAAGAAAAGGAGATAAAAGAGACAGGGCGGTTGTTTGCCAAGATGACCTACAAGATGC
GGGCCTGTCAGGTGATTGCTGAAAATCTGATATCAAATGGTGTTGGGAAGTATTTCCGAGACAATGGGATGGCAAAAGAC
GAGCATGACCTAACAAAAGCCCTTCACACTCTGGCAGTCTCAGGCGTTCCCAAGAACAACAAAGACAACCACCGAGGTGG
GCCCCCCAGAAGGAACGCAAGCCGAGAGACGAGACCAAGCCAAGCCGTCAACACACAAAATAGAGACAAGATCCAGGGGG
GCCCTATGTACAACTACTTGCGATGCCAACCAACCAGCCCTGATCAGGGTGAGTCATACGAGACTGTTAGTGCATTCATC
ACCGCTGACCTTAAGAAGTATTGCCTAAATTGGAGATACGAGACAATCAGCATATTTGCACAGAGACTGAATGAAATATA
CGGGTTGCCATCCTTCTTTCAATGGTTACATAAGGTATTGGAAAAATCCGTGCTCTACGTCAGTGATCCGCATTGCCCTC
CCGACTTAGATGATCATATCCCTCTGGACAGTGTCCCTAATGCCCAAATATTCATCAAGTACCCAATGGGCGGAATAGAA
GGTTATTGTCAAAAACTATGGACAATCAGTACTATACCATACTTGTATCTAGCAGCCTATGAGAGTGGAGTAAGAATCGC
CTCACTAGTGCAAGGTGACAATCAGACAATTGCAGTGACAAAAAGAGTTCCAAGTTCTTGGCCTTATTCACTAAAAAAGA
GGGAGGCATCTAAAGCAGCTCAAAATTACTTTGTGGTCTTAAGGCAAAGGTTGCATGATGTAGGTCATCACTTAAAGGCT
AATGAGACCATAGTATCTTCTCACTTTTTTGTGTACTCTAAAGGGATCTATTATGACGGCCTGTTAGTTTCACAATCACT
AAAGAGCATCGCCAGATGTGTCTTCTGGTCTGAGACTATCGTGGATGAAACTAGAGCAGCCTGCAGCAATATTGCAACAA
CTATCGCTAAGAGTATAGAGAGGGGTTATGATAGGTACCTCGCATACTCTTTGAATATCCTCAAAATTTTCCAACAGATC
CTTGTATCCCTTGACTTCACGATTAATACAACAATGACTCAAGATGTCGTGGCACCGATCATCGAGAACGGTGATTTACT
GATAAGGATGGCACTCTTGCCAGCACCCATTGGGGGTCTCAATTATCTCAACATGAGCAGGTTGTTTGTGAGAAATATCG
GGGACCCGGTCACTTCCTCCATAGCCGACCTGAAGAGGATGATAGACGCTGGGCTAATGCCAGAAGAAACATTGCATCAA
GTGATGACCCAGACCCCGGGAGAATCATCCTACCTTGATTGGGCAAGTGATCCTTATTCTGCCAACCTACCCTGCGTACA
GAGTATAACTCGCCTTCTCAAGAACATCACTGCACGGTATATTTTAATCAGCAGCCCAAATCCGATGCTGAAAGGGTTGT
TTCACGAGGGGAGTAGAGATGAAGACGAGGAGCTTGCGAGTTTCTTAATGGATCGGCATATAATTGTTCCAAGAGCTGCA
CATGAAATCTTAGACCACAGCATAACCGGGGCAAGGGAAGCTATAGCCGGGATGTTGGACACCACCAAGGGTCTGATTAG
AACAAGTATGAAACGGGGTGGCCTCACCCCTCGAGTATTAGCCCGCCTTTCCAATTATGATTATGAACAATTCAGATCCG
GGATAACACTATTGACAAAGAAAGGGCAGTGTTATCTCATTGACAAGGACTCGTGCTCGGTGCAGCTCGCTATAGCTCTG
AGGAGCCATATGTGGGCAAGGTTGGCTCGCGGGAGACCTATCTATGGCTTGGAGGTGCCTGATGTACTGGAATCGATGAA
CGGCTACCTTATCAAACGTCACGAGTCTTGTGCCATCTGTGAAACGGGCTCAAGTCACTACGGGTGGTTTTTCGTCCCTG
CAGGGTGTCAGCTTGACGATGTCTCAAGAGAGACTTCAGCTCTTCGTGTGCCTTATGTCGGATCAACCACTGAGGAAAGG
ACAGATATGAAACTTGCTTTCGTTAGATCTCCAAGCCGATCCCTCAAATCAGCAGTCAGGATTGCCACAGTCTACTCATG
GGCCTACGGGGATGATGAGAAATCATGGAGTGAAGCTTGGATGCTAGCTAGGCAGAGAGCCGATGTCACCTTAGATGAAC
TGAGAATGATCACTCCAGTCTCTACATCCACCAACCTAGCTCATCGGTTAAGGGATCGGAGCACTCAGGTTAAATATTCG
GGGACATCCCTTGTGAGGGTTGCAAGGTACACAACCATCTCCAATGACAATTTGTCATTTGTGATATCTGAGAAAAAAGT
AGATACCAACTTCATTTACCAGCAAGGGATGCTGCTCGGTCTTGGGATCCTTGAGAATCTCTTCAGGTTAGAGGCCACCA
CAGGGGTATCCAACACAGTGCTACACCTGCACGTGGAAACAGAATGTTGTGTTGTACCTATGGTTGACCACCCAAGGATA
CCGAGTCTCCGCAATATCAAAGTTACGAACGAGCTATGCACAAACCCTCTTATCTACGACAAGTCCCCCATCATAGAACA
CGATGCAACTCGATTATACTCACAAAGCCACAGGAGACATTTGGTGGAGTTTGTTACCTGGTCAACAAGCCAGCTCTATC
ATATACTGGCCAAATCTACAGCAATGTCCATGATTGAGCTGATCACAAGATTTGAGAAAGATCACATGAATGAAATAGCC
GCTCTGATTGGCGATGACGACATCAACAGTTTCATCACAGAATTTTTGCTTGTGGAGCCCAGACTGTTTATAGTTTACCT
CGGCCAGTGTGCTGCCATCAATTGGGCCTTTGATATACATTATCATCGGCCCTCGGGCAAGTACCAGATGGGGGAACTCC
TCTACTCTTTACTCTCTCGGATGAGCAAGGGAGTATATAAGATCTTCACTAATGCTCTGAGCCACCCCAAAGTTTACAAG
AAATTCTGGCGAAGTGGTATAATTGAGCCGGTTCATGGCCCATCCCTAGATACACAGAATTTACATGTCACTGTCTGTGA
CATGATATTCGGATCATACGTCACCTATCTGGATCTTTTGCTGAATGATGAGCTGGATGCTTACCCGTATTTGCTCTGCG
AGAGTGATGAGGACGTGGTCACAGACAGGTTCGACAACATTCAAGCCAAACATCTCTGTGTACTGGCCGATGTATACTGC
AGCTCCAAGAGGTGTCCCTCGATAATCGGGATGTCCCCTATAGAAAAATGTACCATCCTCACACATTACATCAAGGGAGA
ATCGGTACAATCCCCGTCCGGGATCTCATGGAACACCGATCCCCTTGTAGTAGATCATTACTCATGCTCTCTGACCTACC
TCCGCCGTGGTTCCATCAAACAAATCAGATTGAGAGTGGATCCTGGGTTTGTGTTCGAGGCGTTGACAGACATCGACTTC
AAACAGCCTCGCAAGGCTAAGTTGGACGTATCGATTGTGGGATTGACTGATTTTTCTCCCCCTTGGGATAACGTCGGTGA
TTTTCTAGGGACTATCAACACATTGAGGCACAATCTGCCCGTCACCGGGACCGGGGTCTCGAACTATGAAGTCCACGCTT
ATCGTAGAATTGGTCTGAATTCATCAGCATGTTATAAAGCTGTAGAGATCTCCACGTTAATAAAGTCATCCTTAGAAGCT
GGGGAGAATGGATTGTTCTTAGGAGAAGGCTCCGGCTCGATGCTGGCTGCGTACAAGGAAGTTCTTAAATTGGCTAACTG
TTATTACAACAGTGGGGTAACAGCAGAGGGTAGAGCCGGACAGAGGGAAATCTCTCCCTATCCCTCAGAGGTGAGCCTGG
TAGAGAGTCAGATGGGGATAGAGAGAAGTGTTAAAGTCCTGTTCAATGGCAAACCTGAAGTAACCTGGGTAGGGACCACC
GATTGCTACAAGTATATAATCAGTAACATTCAGACCTCTAGTCTGGGTTTCATACACTCAGATATCGAGACACTCCCAAC
CAAGGATGCCGTTGAGAAGTTGGAGGAATTTGCCTCTATTCTATCTCTATCCCTAATTTTGGGAAAAATCGGCTCTATTA
CAGTTGTCAAAATTATGCCCATTAGCGGAGATTTTACCCAAGGCTTCATAGCCTATGCCATTCAATATTTCAGGGAGAGC
CTGCTTGCCTATCCGAGATATAGTAACTTCATCTCGACTGAGTGTTACCTTATTATGATAGGATTAAAGGCCAATCGGTT
GATAAACCCAGAAGCCATTAAGCAAAGCATAATCAGGATGGGGACTAGGACTGCACCAGGGCTTGTGAGCCACATATTAT
CAGAGAAACAGAAAGGTTGTATTCAATCTTTTCTGGGTGATCCTTATGTCCAAGGAGACTTCAATAAGCACCTTAAAGCT
CTAACTCCTATTGAGAAAATCCTTGTAAATTGTGGTCTCTCGATCAATGGTACAAAAATCTGTAGGGATCTAATCCACCA
TGATATTGCCTCCGGTCCAGACGGTCTGATGAGCTCCACAATTATTTTATACAGGGAACTGGCCCATTTCAAAGACAATA
TAAGAAGTCAGCACGGCATGTTCCACCCCTACCCAGTATTGGCCAGTAGCAGGCAACGTGAATTGATCCTTCGAATAGCC
AAGAAGTTTTGGGGGTATGTCTTGCTATATTCTGATGACCCGGCACTAATCAAACAAACGATCAAGAACTTGAAGCGGAA
TCACCTAACCTTTGACTTACACAGTAATCCGTTTATTAAGGGCTTATCCAAAGCTGAGAAACTGCTAGTGCGGACAAGTT
CACTCAGAAGGGAATGGTTGTTCACTCTCGATACGAAAGAAGTGAAAGAGTGGTTCAAATTGGTGGGTTACAGTGCACTC
GTCAGAGGTTAATTCGCGATACATCTGCCCCCTTCCCCTCCACCATGAGACTCTACTGGCAATCCAAAAGATTAAAGAAA
ACTACATATTGGATAAGTATCTATTCCCAGCTTTGTCTGGT
>KJ466104.1/sheep/Ghana/2010
ACCAAACAAAGTTGGGTAAGGATAGATCTTACAATGACTATAGACTAGCAAACTTAGGAGTAAAGATCCTACTGTCGGGG
AGAGGAGGAGGAGCAAGATCTTTGACCATGGCGACTCTCCTTAAAAGCTTAGCACTGTTCAAGAGGAACAAAGACAAAGC
GCCTACTGCGTCAGGTTCAGGAGGGGCCATCCGGGGGATTAAGAATGTTATCATAGTCCCTATCCCCGGGGACTCATCCA
TCATTACCCGTTCAAGACTGCTCGACAGGCTTGTCAGACTGGCCGGAGATCCTGACATCAACGGGTCAAAGCTGACCGGC
GTGATGATCAGCATGTTATCTTTGTTCGTGGAGTCACCCGGGCAATTGATACAGCGGATCACAGATGATCCAGATGTTAG
CATCCGTCTTGTTGAGGTAGTTCAAAGTACCAGGTCCCAGTCAGGATTAACCTTTGCATCACGTGGTGCTGATTTGGACA
ATGAGGCAGATATGTATTTTTCAACTGAAGGACCCTCGAGTGGAAGTAAGAAAAGGATCAACTGGTTTGAGAACAGAGAA
ATAATAGATATAGAAGTGCAAGATGCAGAAGAGTTCAATATGTTGTTAGCCTCCATCTTAGCACAAGTTTGGATCCTCCT
GGCCAAGGCGGTCACGGCACCAGATACAGCAGCCGACTCAGAACTGAGAAGGTGGGTTAAATACACACAACAAAGGAGAG
TGATTGGGGAATTTCGCTTTGACAAAGGGTGGCTGGACGCAATCCGCAACAGGATTGCAGAAGATCTATCACTCCGGCGG
TTCATGGTATCCCTGATACTTGACATCAAGAGGACCCCCGGCAACAAGCCAAGGATTGCAGAAATGATCTGCGACATTGA
CAACTATATTGTCGAAGCCGGACTTGCAAGTTTCATTCTCACTATCAAGTTTGGTATTGAAACCATGTATCCTGCATTAG
GCCTTCACGAGTTCGCCGGGGAATTGTCCACTATTGAATCCTTGATGAACTTGTATCAACAGCTAGGAGAAGTTGCACCC
TATATGGTAATTCTAGAGAACTCAATTCAGAACAAGTTTAGTGCAGGAGCCTATCCTCTCCTCTGGAGCTATGCGATGGG
TGTCGGAGTCGAGTTGGAGAACTCAATGGGGGGCTTGAACTTTGGCAGGTCATATTTTGACCCGGCCTATTTTCGTCTCG
GACAGGAGATGGTCAGAAGATCTGCAGGAAAGGTCAGCTCTGTAATTGCGGCTGAGCTTGGCATCACAGCAGAGGAAGCC
AAACTAGTCTCGGAAATCGCCTCGCAGACTGGGGAAGAACGAACCGTTAGAGGGACTGGGCCTCGACAGGCGCAGGTTTC
CTTCCTCCAGCACAAAATTGGTGAGGGAGAGTCGCCTACACCAGCGACCAAAGAAGAAGTTAAAGCTGCGATCCCAAACG
GATCTGAAGGAAGGGACATAAAGCGAACACGCCCAAGGAAGCCCAGAGGAGAAACTCCCGGGCAACTGCTTCTGGAGATC
ATGCCAGAGGATGAAGCCTCGCGAGAGTCTGGTCAAAACCCTCGTGAGGCTCAAAGATCGGCTGAGGCACTCTTCAGGCT
GCAGGCCATGGCCAAGATTCTGGAGGACCAGGAGGAGGGAGAAGACAACAGTCAGATCTACAACGACAAGGATCTCCTCA
GCTGAGCAGATACACCCTCTGTCCAAATCAGTGACAAGACATCACCTACCAGTATTATAAAAAACTTAGGACCCAGGTCC
AACCAACCGCACATCGACACCCTAGTCAATCGAGCGGAGACCACCGATGGCAGAAGAACAAGCATACCATGTCAACAAGG
GGCTGGAATGTATCAAGTCCCTCAAAGCCTCTCCCCCGGATCTATCCACCATCCAAGATGCCCTTGAGAGCTGGAGAGAG
GGGTTCAACCCCTCAGGCCGTGCAACACCGAACCATGATACGTCCGAGGGGGACCATCAGAATATCAACCAATCATGCTC
TTCAGCAATCGGATCAGACAAAGTCGACATGTCTCCTGAAGGTAATCTCGGATTTAGAGAGATCACTTGTGATGACAATG
AGACTGGGCTCGGAGGAGTTCAGGACAAAGGATCCGACTCTCAAGTACAGCGTTACTATGTTTATAACCACGGGGGTGAA
GAGATTGAAGGACTCGAGGATGCTGACTCTCTCGTGGTTCAAGCAAATCCTCCGGTTGCTAACACCTTCGATGGAGGAGA
GGATGGATCTGACAACAGCGATGTGGACTCTGGCCCAGATGATACCGGCAGAGATCCTCTATATGACCGGGGACCTGCTG
CCGGCAATGATGTCTCTAGGTCAACAGATGTCGAAAAATTAGAAGGTGATGACATTCAAGAAGTTCTTAACTCCCAGAAG
AGTAAAGGAGGAAGATTCCAGGGCGGGAAAATCCTGCGAGTCCCGGAAATACCCGATGTCAAGAACTCCAGACCATCGGC
CCAATCAATTAAAAAGGGCACAGACGGGAGCTCAGTCTTATCTGGAATGGTGACAGAGTGTTCATCGATAAGTGGTGCAA
CCCAAGCTGTGCTAGAGTCCAGATGGGAGTCATCAGAGCGAAATGCATCTGTGGGGAGTGTCCCCAAATCTGCGAGGAGT
GCAAAGACGATCCAGGGGTTAACACAAGAATCTGGTACCATAGCATCACTGACTCAGCCTAAAGAAAATGACTCCGAGTA
TGAGTATGAGGATGATCTATTCACTGAGATGCAGGACATTCGTGCAAGCATTGCTAAGATCCATGATGACAACAAAACTA
TCCTCTCAAAACTTGATTCTCTACTGTTATTGAAAGGAGAAATCGATACTATCAAGAAACAAATCAGCAAACAAAATATA
AGTATATCTACCATTGAGGGCCATCTATCCAGTATAATGATAGCCATCCCAGGTTTTGGGAAGGACATCAAGGATCCAAC
ATCTGAGGTTGAGTTGAACCCAGATTTGAGACCTATAATCAGCCGCGATTCTGGCAGGGCTCTTGCGGAGGTCCTTAAGA
AACCCGCTGTTGATAGGTCTCAGAAGAGCGGAATCAAAGTCAACTCCGGTTCAAAGGGTCAGCTCCTCAAGGATCTCCAG
CTAAAACCCGTCGACAAGCAGGCAAGCTCTGCAATCGGGTTTGTTCCATCCGACCATGAATCATCCAGAAGTGTCATCCG
CTCCATAATCAAGTCGAGCAAGCTTAACATTGATCACAAAGACTATCTTCTAGATTTACTGAATGATGTGAAAGGCTCTA
AGGATCTCAAGGAATTCCACAAGATGCTAACAGCCATTCTTGCCAAGCAGCCGTAACACATCCCATAATCTACATCTCAT
ACTCGGTTGAAAGCATCCTCTCAATCAGGATATTACAAAAAACTTAGGAGCAAGGGCAACTGAGCTTCACAGACAGGATG
ACCGAGATTTACGATTTCGATAAATCAGCATGGGATGTCAAAGGGTCAATTGCTCGCATAGAACCCACCACCTATCACGA
CGGCCGACTGGTACCCCAGGTGAGGGTCATCGACCCTGGTCTGGGAGACAGAAAAGATGAGTGCTTCATGTACCTGTTTC
TTCTAGGAGTGATTGAGGATAACGACCCCCTTTCTCCCCCAGTCGGGAGAACCTTCGGGTCTTTACCTCTAGGTGTCGGT
AAGTCAACTGCTAAGCCAGAGGAACTACTAAGGGAGGCCACAGAACTAGATATAGTGGTGAGGCGCACGGCAGGATTAAA
TGAGAAACTGGTATTTTACAACAACACTCCGCTATCTTTGTTAACACCCTGGAGGAAAGTCTTGACGACCGGAAGTGTAT
TCAGCGCCAACCAGGTTTGCAATGCGGTCAACCTAGTCCCACTCGATACTCCCCAGAGATTCAGGGTTGTGTACATGAGT
ATAACTAGATTGTCAGATAATGGTTATTATAGTGTCCCCAGAAGAATGTTGGAGTTCCGCTCAGCCAATGCAGTCGCTTT
TAATATCTTGGTTACACTGAGAATTGAGAATGGCACAAACCCTAGAAGATACATAGTCGGCTCATGGGAGAATCCAGAAG
TCACATTTATGGTACACGTGGGCAACTTTAGAAGAAAGAAGAACGAAGTATACTCTGCTGATTATTGCAAAATGAAGATT
GAAAAGATGGGTCTAGTTTTTGCCTTGGGAGGAATAGGTGGAACAAGTCTCCATATTCGAAGCACAGGGAAAATGAGCAA
GACCCTCCATGCACAGCTGGGGTTCAAGAAAATTCTATGCTACCCTCTGATGGATATCAATGAGGATCTTAACCGATATC
TCTGGCGGGCAGAGTGCCGAATAGTCAAAATCCAGGCCGTCTTACAGCCATCAGTACCCCAAGAATTCCGTGTCTATGAT
GATGTCATCATCAACGATGACCAAGGCCTGTTCAAGATCCTGTAAGTCACCTGCAGGGCCATGGACCCACCTCCAGGAAG
AGGCCCTCCCACCTCCCGCCCAAAACACACACCCCAAGACTCCCCGAAACAGCGCCGGCACAACCACTCTCCCGGCGGGA
CGAGGCCGACC-CCCCCAACAAACCCGCTCCGGAGGGGGG-CCCCCCCCGCGACCCGCCGGGCGCCAACCGCGCGAGCCG
GCGAGACACCCCCAAGAGGCCTCGACGGAGACCGGGCAACCCCTTCCCCA-AAAATGGCCCCCC-AACACACCCAAGGCC
ATGCGCTGAGCACCCCCAGCCCTCCAATCGGCAGGACAAGAGGCCAGGACGGGGTCCCCCAAAACAAAGGGACCACCATG
GAAGGCTCCGCCGACCCAGCACAGACCCGGCTTAAACAAAGCAGACCCCCAAGACGAAATCTCCCAGAGCACCCCATTCA
TCATCAAACAAAACTTAGGGGCCAAGTCCAGACGACAGACCCCAGCCCGCCAGGCAGCAAGCCACAGAAAAGAAGGAGAT
AAGATCGGCCCGGGAAGAGGACACCCAACCACAGAAACCCCCAGCTCCAGAGGAAGAG-CCCCCCCTCCACACGACGGAG
GAACGGGCGAGAGACACCGAGGAGAGCACGATCGGGAGCCAAGAGCCGGAGACGCCGGCGGCAAACAGGCCGGGCACTCA
ACCGACACCACCGGAGGACCCGAGGAGAGCCCGACTCCGCGCAGACTCGACGGAAGAGGACCCAGTCCCGCCACAAGGAG
AGGTGAGAACCCT--------CCCTCCTGCACACAACCGGCAAACAGACCGCGGGAGGACCACCTCCCAGCAAGACAGAC
GTCTCCCCCGCAACTGAGCCGCAGCTCCTCAGAAGAGGGCACCCCCGAAACCTCCCAGAACCCCTCCGCTCACGGCCGCA
GGGACAAGAGTTCCGCCGCCAAAGACCAGAGCCACCGAGAGCCAACCAGGGGTCCCCCCCAGTCCCTCCCGGTGATCCCC
CACAGAGGCCCCAGCAAGGTCCCCCGGCCCGACGACCCCCGCATGCGCCGGAAGGGAAACCCACCAGAGGACGTCCAGCA
CATCCGTGTATAAACATCATGACACGGGTCGCAACCTTGGTATTGCTGCTTCTCTTCCCAAACACCGTCGCGTGCCAGAT
TCACTGGGGCAATCTATCCAAGATAGGGATTGTCGGAACAGGGAGTGCCAGTTACAAGGTGATGACCAGGCCAAGCCACC
AAACTCTGGTTATAAAGTTGATGCCAAATATAACAGCCATCGACAATTGTACGAAATCAGAGATTTCAGAGTACAAAAGA
TTGCTAATCACAGTGTTAAAGCCTGTAGAGGATGCTCTGTCAGTAATAACCAAGAATGTAAGACCAATTCAAGCTCTAAC
ACCTGGGCGCAGGACCCGCCGTTTCGCCGGAGCTGTTCTGGCCGGAGTAGCACTTGGAGTCGCGACGGCTGCTCAAATAA
CTGCCGGAGTCGCACTCCATCAGTCATTGATGAATTCCCAAGCAATTGAAAGTTTAAAAACCAGTCTTGAGAAGTCAAAT
CAGGCAATAGAAGAAATCAGACTTGCAAATAAGGAGACCATACTGGCAGTACAGGGCGTCCAAGATTATATCAACAACGA
GCTTGTCCCCTCTGTTCATAGAATGTCATGTGAGCTAATAGGTCACAAACTCAGTCTCAAACTCCTTAGGTATTATACCG
AGATCCTGTCTATATTCGGGCCTAGCCTTCGAGACCCGATAGCAGCTGAAATATCAATCCAGGCACTCAGCTATGCACTA
GGCGGAGACATCAATAAAATTCTGGACAAGCTTGGGTATAGCGGCGGGGATTTCCTTGCTATTCTAGAAAGCAAGGGGAT
AAAGGCTCGGGTCACATATGTGGACACAAGAGATTACTTTATAATTCTTAGCATAGCCTACCCGACCTTATCTGAGATCA
AAGGGGTGATAGTTCATAAGATAGAAGCTATATCATACAACATTGGGGCACAGGAATGGTATACTACTATCCCTAAATAT
GTAGCCACTCAGGGATATTTGATATCGAATTTCGATGAGACGTCATGCGTCTTCACTCCAGAGGGGACAGTCTGCAGCCA
GAATGCGTTGTATCCAATGAGCCCATTGCTTCAGGAATGTTTCAGGGGGTCGACCAAATCGTGTGCCAGAACCCTAGTTT
CAGGGACCACAAGTAATAGATTTATCCTGTCAAAAGGGAACTTGATTGCAAATTGTGCGTCAGTTTTGTGCAAGTGTTAC
ACAACGGAGACAGTCATCAACCAAGATCCTGATAAACTACTAACTGTTATAGCCTCAGATAAGTGTCCCGTAGTTGAGGT
GGATGGAGTGACAATACAAGTCGGCAGTCGAGAGTACCCAGATTCTGTATACCTACATAAAATAGACTTAGGCCCAGCCA
TCTCTCTGGAAAAACTGGATGTGGGCACCAATTTAGGCAATGCAGTCACGAGACTGGAGAATGCAAAGGAGCTCCTAGAC
GCATCAGACCAGATACTGAAGACTGTGAAAGGGGTACCCTTCAGTGGCAATATGTACATAGCACTGGCAGCTTGCATTGG
GGTATCCCTAGGGCTTGTCACATTAATATGCTGCTGTAAGGGGAGATGTAGGAACAAGGAGATTCCTGCCTCCAAAATCA
ACCCAGGGCTCAAACCCGACCTGACCGGGACTTCAAAGTCTTACGTGAGATCACTGTAGTCAGAACAACCCGAATCATCC
GGCATCACGCGTATACATGTGCGACACAAGCAGTCAGAGGACGCAGAAGAGTCAACCTCCGATCACCGACCAGACCCCAC
TCTACGCCCTACTACACATTGGTCATCAAACAAAACTTAGGACGAAAGGTCAATCACCATGTCCGCACAAAGGGAGAGGA
TCAATGCCTTCTACAAAGACAACCCTCACAATAAAAACCATAGGATAATCCTGGATAGGGAACGCTTAACTATTGAAAGA
CCCTACATCTTACTTGGAGTCCTGCTGGTAATGTTCCTGAGTCTAATCGGGCTGCTAGCCATTGCAGGGATCAGGCTTCA
CCGGGCCACCGTTGGAACTGCGGAGATCCAGAGTCGGCTGAATACCAACATTGAGTTGACCGAATCCATTGATCATCAAA
CTAAGGATGTCTTAACACCCCTGTTTAAAATCATTGGTGATGAAGTCGGTATCAGAATTCCACAGAAGTTCAGTGATCTT
GTCAAGTTCATCTCCGATAAGATTAAGTTCCTCAACCCTGACAGAGAATACGATTTTAGGGATCTCCGGTGGTGTATGAA
CCCCCCTGAGAGAGTCAAAATTAACTTTGATCAATTCTGTGAATACAAAGCCGCGGTCAAGTCAGTTGAACATATATTTG
AGTCATCATTCAACAGGTCAGAAAGATTGCGACTATTGACTCTTGGGCCCGGAACAGGCTGTCTCGGCAGGACAGTAACA
AGAGCTCAGTTCTCAGAACTTACGCTGACCCTGATGGACCTGGATCTCGAGATGAAGCACAACGTGTCCTCAGTGTTTAC
CGTAGTTGAAGAGGGATTATTCGGAAGAACATATATTGTCTGGAGATCTGACACCGGGAAACCGAGCACCAGTCTAGATA
TTGGCCAGTTTTTAAGAGTCTTTGAGATCGGGTTGGTGAGGGATCTCGAGCTGGGTGCCCCCATTTTCCATATGACCAAC
TACCTCACGGTGAACATGAGTGATGACTATCGGAGTTGCCTTTTAGCGGTAGGGGAGTTGAAGCTAACAGCCCTATGCAC
CCCATCTGAGACTGTGACTCTGAGTGAGAGAGGAGTTCCAAAGAGAGAGCCTCTTGTGGTTGTGATACTCAACCTAGTTG
GGCCTACTCTAGGGGGCGAACTATACAGTGTCTTGCCTACCTCTGACCTCATGGTAGAGAAACTCCATCTATCCTCACAC
AGAGGGATCATCAAAGACAACGAGGCCAATTGGGTAGTACCGTCTACCGATGTTCGTGATCTCCAAAACAAGGGAGAATG
TCTGGTGGAAGCATGCAAAACTCGACCTCCTTCATTTTGCAATGGCACAGGAATAGGCCCATGGTCAGAGGGGAGAATCC
CTGCCTACGGAGTGATCAGGGTCAGTCTTGACTTAGCTAGTGACCCAGGTGTGGTTATCACTTCAGTGTTTGGCCCACTG
ATACCTCACCTATCTGGCATGGATCTTTACAACAATCCGTTTTCAAGAGCTGCATGGCTGGCTGTACCACCCTACGAGCA
GTCATTTCTAGGAATGATAAATACAATTGGCTTCCCGGACAGAGCAGAGGTCATGCCGCACATTTTGACCACAGAGATCA
AAGGGCCTCGAGGTCGTTGTCATGTTCCTATAGAGTTGTCCCGCAGGATTGATGATGATATCAAGATCGGGTCCAATATG
GTTGTATTGCCGACGAGGGATCTGAGGTACATAACAGCCGCTTATGATGTTTCCAGGAGCGAGCATGCAATCGTGTACTA
TATCTATGACACGGGTCGCTCATCATCTTACTTCTACCCAGTTCGATTGAATTTCAAGGGCAATCCTCTCTCTCTGAGGA
TAGAGTGTTTCCCCTGGTCTCATAAGGTGTGGTGCTACCATGATTGTCTTATATACAACACCATGACAAACGAAGAAGTC
CATACGAGAGGGCTGACCGGTATAGAGGTAACATGCAATCCAGTCTGAGTCGAGCTGAAACCATCGCTCAAGCAGGCTTC
CGAGCCATCCCCTAGTTCAAGCAGCATAGTCTGGGACACTCAGCAGCACAACCCAGCCAACAATGTTATAAAAAACTTAG
GAGCCAAGGTTGTAGGAGCCATGGACTCACTATCAGTCAATCAGGTTTTGTACCCTGAGGTCCATCTAGATAGCCCTATT
GTCACAAACAAACTAGTTGCTATCCTTGAATACTCGGGGATCAACCACAACTATGTTCTTGAAGACCAGACTCTTATCAA
GAATATCAGATATAGACTGGGGTGCGGTTTTTCAAATCAAATGATCATCAATAATAGGGGGGTAGGTGAAACAGTCAATT
CCAAACTTAAAAGTTACCCCCGTAACTGTCATATCATATACCCAGACTGCAATAAGGAGTTGTTTTGTATCAAAGATAGC
TGCATATCTAGAAAGCTCTCGGAGCTATTCAAGAAGGGTAATTCCTTGTACTCTAAGGTAAGTCACCAGGTACTGGATTG
TCTTAAGAGAGTCAACGGGAAATTAGGGCTGGGCACAGATCTTAATCACGGCCTGAAGGATGGTATCCTCGACTTGGGGT
TGCACATGCATAGCTCTCAATGGTTCGAGACCTTTCTGTTCTGGTTCACTATCAAGACAGAGATGAGATCAATGATCAAA
GAACAGTCCCATATATGCCACAAGAGGAGGTATAACCCAATTTTTGTGTCAGGGGATGCATTCGAGGTGCTTGTATCACG
AGACCTCGTAGTGATAATTGATAAGAACACCCAGTATGTCTTCTACCTGACGTTTGAGCTGGTCCTTATGTATTGTGATG
TCATAGAGGGTAGACTTATGACGGAGACAGCCATGGCTATAGACCAGAGATATTCAGAGCTTCTAAACCGGGTCAGATAC
TTGTGGGACCTTATCGATGGGTTCTTCCCAACACTGGGTAACACCACATACCAAGTTGTTGCTCTGCTTGAACCGCTGTC
GTTGGCTTATCTTCAACTTCAGGATGTCACTCTAGAGTTAAGAGGTGCCTTTTTGGACCACTGCTTCAAAGAACTTTATG
AGATACTGGAGCATTGTGGCATTGACACGGAAGGTACCTACAATTCCATCACTGAGGGATTGGATTACGTATTTATCACT
CACGATATACACTTAACTGGGGAGATTTTTTCATTTTTTCGGAGTTTCGGACACCCCCGCCTCGAAGCGGTCACCGCTGC
AGAGAATGTCAGAAAACATATGAACCAGCCGAAGGTAATCAGTTATGAGACTATGATGAAAGGGCATGCAGTATTTTGCG
GGATAATCATAAATGGTTTTAGGGACCGGCACGGCGGCAGCTGGCCCCCTGTTGCATTGCCAGAACATGCTTCTGCTGCG
ATCCGGAATGCGCAGGCATCCGGCGAAGGACTGACCCACGACCTGTGTATAGACAACTGGAAGTCTTTTGTAGGATTCAG
ATTTGGCTGCTTCATGCCGCTCAGCCTAGATAGTGATTTGACCATGTACCTCAAAGACAAAGCATTGGCTGCACTTAAGA
ATGAGTGGGATTCAGTTTACCCGAAAGAATACCTCCGTTATAATCCACCTAGAGGGACAGAGTCAAGGCGACTAGTAGAG
GTGTTCCTGAATGACTCCAGCTTTGATCCTTATAACATGATAATGTACGTGGTGAATGGCTCCTACCTTAAAGACCCTGA
GTTTAATCTCTCATACAGCTTAAAAGAAAAGGAGATAAAAGAGACAGGGCGGTTGTTTGCCAAGATGACCTACAAGATGC
GGGCCTGTCAGGTGATTGCTGAAAATCTGATATCAAATGGTGTTGGGAAGTATTTCCGAGACAATGGGATGGCGAAAGAC
GAGCATGACCTAACAAAAGCCCTTCACACTCTGGCAGTCTCAGGCGTTCCCAAGAACAACAAAGACAACCACCGAGGTGG
GCCCCCCAGAAGGAACGCAAGCCGAGAGATGAGATCAAGCCAAGCCGTCAACACACAAAATAGAGACAAGATCCAGGGGG
GCCCTATGTACAACTACTTGCGATGCCAACCAACCAGCCCTGATCAGGGTGAGTCATACGAGACTGTTAGTGCATTCATC
ACCGCTGACCTTAAGAAGTATTGCCTAAATTGGAGATACGAGACAATCAGCATATTTGCACAGAGACTGAATGAAATATA
TGGGTTGCCATCCTTCTTTCAATGGTTACATAAGGTATTGGAGAAATCCGTGCTCTACGTCAGTGATCCGCATTGCCCTC
CCGACTTAGATGATCACATCCCTCTGGACAGTGTCCCTAATGCCCAAATATTCATCAAGTACCCGATGGGCGGAATAGAA
GGTTATTGTCAAAAACTATGGACAATCAGTACTATACCATATTTGTATCTAGCAGCCTATGAGAGTGGAGTAAGAATCGC
CTCACTAGTGCAAGGTGACAATCAGACAATTGCAGTGACAAAAAGAGTTCCAAGTTCTTGGCCTTATTCACTAAAAAAGA
GGGAGGCATCTAAAGCAGCTCAAAATTACTTTGTGGTCTTAAGGCAGAGGTTGCACGATGTAGGTCATCACTTAAAGGCT
AATGAGACCATAGTATCTTCTCACTTTTTTGTATACTCTAAAGGGATCTATTATGACGGCCTGTTAGTTTCACAATCACT
AAAAAGCATCGCCAGATGTGTCTTCTGGTCCGAGACCATCGTGGATGAAACCAGAGCGGCCTGCAGCAACATTGCAACAA
CTATCGCCAAGAGTATAGAGAGGGGTTACGATAGGTACCTCGCATACTCTTTGAATATCCTAAAAATTTTTCAACAGATC
CTTGTATCCCTTGACTTCACGATTAATACAACAATGACTCAAGATGTCGTGGCACCGATCATCGAGAACGGCGATTTACT
GATAAGGATGGCACTCTTGCCAGCACCCATTGGGGGTCTCAATTATCTCAACATGAGCAGGTTGTTTGTGAGAAATATCG
GTGACCCGGTCACTTCCTCCATAGCCGACCTGAAGAGGATGATAGACGCTGGGCTAATGCCAGAAGAAACATTGCATCAA
GTGATGACCCAGACCCCGGGAGAATCATCCTACCTTGATTGGGCAAGTGATCCTTATTCTGCCAACCTACCCTGCGTACA
GAGTATAACCCGCCTTCTCAAGAACATCACTGCACGGTATATTTTAATCAGCAGCCCAAATCCGATGCTGAAAGGGTTGT
TTCACGAGGGGAGTAGAGATGAAGACGAGGAGCTTGCGAGTTTCTTAATGGATCGGCATATAATTGTTCCGAGAGCTGCA
CATGAAATCTTAGACCACAGCATAACCGGGGCAAGAGAAGCTATAGCCGGGATGTTGGACACCACCAAGGGTCTGATTAG
AACAAGTATGAAACGGGGTGGCCTCACCCCTCGAGTATTAGCCCGCCTTTCCAATTATGATTATGAACAATTCAGATCCG
GGATCACACTATTGACAAAGAAAGGGCAGTGTTATCTCATTGACAAGGACTCGTGCTCGGTGCAGCTCGCTATAGCTCTG
AGGAGCCATATGTGGGCAAGGTTGGCTCGCGGGAGACCTATCTATGGCTTGGAGGTGCCTGATGTACTGGAATCGATGAA
CGGCTACCTTATCAAACGTCACGAGTCTTGTGCCATCTGTGAAACGGGCTCAAGTCACTACGGGTGGTTTTTCGTCCCTG
CAGGGTGTCAGCTTGACGATGTCTCAAGAGAGACCTCAGCTCTTCGTGTGCCTTATGTCGGATCAACCACTGAGGAAAGG
ACAGATATGAAACTTGCTTTCGTTAGATCTCCAAGCCGATCCCTCAAATCAGCAGTCAGGATTGCCACAGTCTACTCATG
GGCCTACGGGGATGATGAGAAATCATGGAGTGAAGCTTGGATGCTAGCTAGGCAGAGAGCCGATATCACCTTAGATGAAC
TGAGAATGATCACTCCAGTCTCTACATCCACCAACCTAGCTCATCGGTTAAGGGATCGGAGCACTCAGGTGAAATATTCG
GGGACATCCCTTGTGAGGGTTGCAAGGTACACAACCATCTCCAATGACAATTTGTCATTTGTGATATCTGAGAAAAAAGT
AGATACCAACTTCATTTACCAGCAAGGGATGCTGCTCGGTCTTGGGATCCTTGAGAATCTCTTCAGGTTAGAGGCCACCA
CAGGGGTATCCAACACAGTGCTACACCTGCACGTGGAAACAGAATGTTGCGTTGTACCTATGGTTGATCACCCAAGGATA
CCGAGTCTCCGCAATATCAAAGTTACGAACGAGCTATGCACAAACCCTCTTATCTACGACAAGTCCCCCATCATAGAACA
CGATGCAACTCGATTATACTCACAAAGCCACAGGAGACATTTGGTGGAGTTTGTTACCTGGTCAACAAGCCAGCTCTATC
ATATACTGGCCAAATCTACAGCAATGTCCATGATTGAGCTGATCACAAGATTTGAGAAAGATCACATGAATGAAATAGCC
GCTCTGATTGGCGATGACGACATCAACAGTTTCATCACAGAATTTTTGCTTGTGGAGCCCAGACTGTTTATAGTTTACCT
CGGCCAGTGTGCTGCCATTAATTGGGCTTTTGATATACATTATCATCGGCCCTCGGGCAAGTACCAGATGGGGGAACTCC
TCTACTCTTTACTCTCTCGGATGAGCAAGGGAGTATATAAGATCTTCACCAATGCTCTGAGCCACCCCAAAGTTTACAAG
AAATTTTGGCGAAGTGGTATAATTGAGCCGGTTCATGGCCCATCCCTAGATACACAGAATTTACATGTCACTGTCTGTGA
CATGATATACGGATCATACGTCACCTATCTGGATCTTTTGCTGAATGATGAGCTGGATGCTTACCCGTATTTGCTCTGCG
AGAGTGATGAGGACGTGGTCACAGACAGGTTCGACAACATTCAAGCCAAACATCTCTGTGTACTGGCCGATGTATACTGC
AGCTCCAAGAGGTGTCCCTCGATAATCGGGATGTCCCCGATAGAAAAATGTACCATCCTCACACATTACATCAAGGGAGA
ATCGGTACAATCCCCGTCCGGGATCTCATGGAACACTGATCCCCTTGTAGTAGATCATTACTCATGCTCTCTGACCTACC
TTCGCCGTGGTTCCATCAAACAAATCAGATTGAGAGTGGATCCTGGGTTTGTGTTCGAGGCGTTGACAGACATCGACTTC
AAACAGCCTCGCAAGGCTAAGTTGGATGTATCGATTGTGGGATTGACTGATTTTTCTCCCCCTTGGGATAACGTCGGTGA
TTTTCTAGGGACTATCAACACATTGAGGCACAATCTGCCCGTCACCGGGACCGGGGTCTCGAACTATGAAGTCCACGCTT
ATCGTAGAATTGGTCTGAATTCATCAGCATGTTATAAAGCTGTAGAGATCTCCACGTTAATAAAGTCATCCTTAGAAGCC
GGGGAGAATGGATTGTTCTTAGGAGAAGGCTCCGGCTCGATGCTGGCTGCGTACAAGGAAGTTCTTAAATTAGCAAACTG
TTATTACAACAGTGGGGTAACAGCAGAGGGTAGGGCCGGACAGAGGGAAATCTCTCCCTATCCCTCAGAGGTGAGCCTGG
TAGAGAGTCAGATGGGGATAGAGAGAAGTGTTAAAGTCTTGTTCAATGGCAAACCTGAAGTAACCTGGGTAGGGACCACC
GATTGCTACAAGTATATAATCAGTAACATTCAGACCTCTAGTCTGGGTTTCATACACTCAGATATCGAGACACTCCCAAC
CAAGGATGCCGTTGAGAAGTTGGAGGAATTTGCCTCTATTCTATCTCTATCCCTAATTTTGGGAAAAATCGGCTCTATTA
CAGTTGTCAAAATTATGCCCATTAGCGGAGATTTTACCCAAGGCTTCATAGCCTATGCCATTCAATATTTCAGGGAGAGC
CTGCTTGCCTATCCGAGATATAGTAACTTCATCTCGACTGAGTGTTACCTTATTATGATAGGATTAAAGGCCAATCGGTT
GATAAACCCAGAAGCCATTAAGCAAAGCATAATCAGGGTGGGGACTAGGACTGCACCAGGACTTGTGAGCCACATATTAT
CAGAGAAACAGAAAGGTTGTATTCAATCTTTTCTGGGTGATCCTTATGTCCAAGGAGACTTCAATAAGCACCTTAAAGCT
CTAACTCCTATTGAGAAAATCCTTGTAAATTGTGGTCTCTCGATCAATGGTACAAAAATCTGTAGGGATCTAATCCACCA
TGATATTGCCTCCGGTCCAGACGGTCTGATGAGCTCCACAATTATTTTATACAGGGAACTGGCCCATTTCAAAGACAATA
TAAGAAGTCAGCACGGCATGTTCCACCCCTACCCAGTATTGGCCAGTAGCAGGCAACGTGAATTGATCCTTCGAATAGCC
AAGAAGTTTTGGGGGTATGTCTTGCTATATTCTGATGACCCGGCACTAATCAAACAAACGATCAAGAGCTTGAAGCGGAA
TCACCTAACCTTTGACTTACACAGCAATCCGTTTATTAAGGGCTTATCTAAAGCTGAGAAACTGCTAGTGCGGACAAGTT
CACTCAGAAGGGAATGGTTGTTCACTCTCGATACGAAAGAAGTGAAAGAGTGGTTCAAATTGGTGGGTTACAGTGCACTC
GTCAGAGGTTAATTCGCGATACATCTGCCCCCTTCTCCTCCACCATGAGACTCTACTGGCAATCCAAAAGATTAAAGAAA
ACTACATATTGGATAAGTATCTATTCCCAGCTTTGTCTGGT
>KR781449.1/sheep/Benin/2011-05-21
ACCAAACAAAGTTGGGTAAGGATAGATCTTACAATGACTATAGACTGGCAAACTTAGGAGTAAAGATCCTACTGTCGGGG
AGAGGAGGAGGAGCAAGATCTTTGACCATGGCGACTCTCCTCAAAAGCTTAGCACTGTTCAAGAGGAACAAAGACAAAGC
GCCTACTGCGTCAGGTTCAGGAGGGGCCATCCGGGGGATTAAGAATGTTATCATAGTCCCTATCCCCGGGGACTCATCCA
TCATTACCCGTTCAAGACTGCTCGACAGGCTTGTCAGACTGGCCGGAGATCCTGACATCAACGGGTCAAAGCTGACCGGC
GTGATGATCAGCATGTTATCTTTGTTCGTGGAGTCACCCGGGCAATTGATACAGCGGATCACAGATGATCCAGATGTTAG
CATCCGTCTTGTTGAGGTAGTTCAAAGTACCAGGTCCCAGTCCGGATTGACCTTTGCATCACGTGGTGCTGATTTGGATA
ATGAGGCAGATATGTATTTTTCAACTGAAGGACCCTCGAGTGGAAGTAAGAAAAGGATCAACTGGTTTGAGAACAGAGAA
ATAATAGACATAGAAGTGCAAGATGCAGAAGAGTTCAATATGTTGTTAGCCTCCATCTTAGCACAAGTTTGGATCCTCCT
GGCCAAGGCGGTTACGGCACCAGATACGGCAGCCGACTCAGAACTGAGAAGGTGGGTTAAATACACACAGCAAAGGAGAG
TGATTGGGGAATTTCGCTTTGACAAAGGGTGGCTGGACGCAGTCCGTAACAGGATTGCAGAAGATCTATCACTCCGGCGG
TTCATGGTATCCCTGATACTTGACATCAAGAGGACCCCCGGCAACAAGCCAAGGATTGCAGAAATGATCTGCGACATTGA
CAACTATATTGTCGAGGCCGGACTCGCAAGTTTCATTCTTACTATCAAGTTTGGTATTGAAACCATGTATCCTGCACTAG
GCCTTCACGAGTTCGCAGGGGAATTGTCCACTATTGAATCCTTGATGAACTTGTATCAACAGCTAGGAGAAGTTGCACCC
TATATGGTAATTCTAGAGAACTCAATTCAGAACAAGTTTAGTGCAGGAGCCTATCCTCTCCTCTGGAGCTATGCGATGGG
TGTCGGAGTCGAGTTGGAGAACTCAATGGGGGGCTTGAACTTTGGCAGGTCATATTTTGACCCGGCCTATTTTCGTCTCG
GACAGGAGATGGTTAGGAGATCTGCAGGAAAGGTCAGCTCTGTAATTGCGGCTGAGCTTGGCATCACAGCAGAGGAAGCC
AAACTAGTCTCGGAAATCGCCTCGCAGACTGGGGAAGAACGAACCGTTAGAGGGACTGGGCCTCGGCAGGCGCAGGTTTC
CTTCCTCCAGCACAAAATGGGTGAGGGAGAGTCGCCTACACCAGCGACCAAAGAAGAAGTCAAAGCTGCGATCCCAAACG
GGTCCGAAGGAAGGGACATAAAGCGAACACGCCCAGGGAAGCCCAGAGGAGAAACTCCCGGCCAACTGCTTCTGGAGATC
ATGCCAGAGGATGAAGTCTCGCGAGAGTCTGGTCAAAACCCTCGTGAGGCTCAAAGATCGGCTGAGGCACTTTTCAGGCT
GCAGGCCATGGCCAAGATTCTGGAGGACCAGGGGGAGGGAGAAGACAACAGTCAGATCTACAACGACAAGGATCTCCTCA
GCTGAGCAGATACACCCTCCGTCCGAATCAGTGACAAGACATCACCTGCCAGTATTATAAAAAACTTAGGACCCAGGTCC
AACCAACCGCACATCGACACCCCAGTCAATCGAGCGGAGACCACCGATGGCAGAAGAACAAGCATATCATGTCAACAAGG
GGCTGGAATGTATCAAGTCCCTCAAAGCCTCTCCCCCGGATCTATCCACCATCCAAGATGCCCTTGAGAGCTGGAGAGAG
GGGTTTAACCCCTCAGGCCGTGCAACACCGAACCCTGATACGTCCGAGGGGGACCATCAGAATATCAACCAATCATGCTC
ATCAGCAATCGGATCAGACAAAGTCGACATGTCTCCTGAAGGTAATCTCGGATTTAGAGAGATCACTTGTGATGACAATG
AGACTGGGCTCGGAGGAGTTCAGGACAAAGGATCCGACTCTCAAGTACAGCGTTACTATGTTTATAACCACGGGGGTGAA
GAGATTGAAGGACTCGAGGATGCTGACTCTCTCGTGGTTCAAGCAAATCCTCCGGTTGCTAACACCTTCGATGGAGGAGA
GGATGGATCTGACAACAGCGATGTGGACTCTGGCCCAGATGATCCCGGCAGAGATCCTCTATATGACCGGGGACCTGCTG
CCGGCAATGATGTCTCTAGGTCAACAGATGTCGAAAAATTAGAAGGTGATGACATTCAAGAAGTTCTTAACTCCCAGAGG
AGTAAAGGAGGAAGATTCCAGGGAGGGAAAATCTTGCGAGTCCCGGAAATACCCGATGTCAAGAACTCCAGACCATCGGC
CCAATCAATTAAAAAGGGCACAGACGGGAGCTCAGTCTTATCTGGAACGGTGACAGAGTATTCATCGATAAGTGGTGCAA
CCCAAGCTGTGCTAGAGTCCAGATGGGAGTCATCAGAGCGAAATGCATCTGTGGGGAGTGTCCCCAAATCTGCGAGGAGT
GCAGAGACGATCCAGGGGTTAACACAAGAATCTGGTACCATAGCATCACTGACTCAGCCTAAAGAAAATGACTCCGAGTA
TGAGTATGAGGATGAGTTATTCACTGAGATGCAGGAGATTCGTGCAAGCATTGCTAAGATCCATGATGACAACAAAACTA
TCCTCTCAAAACTTGACTCTCTGCTGTTACTGAAAGGAGAAATCGACACTATCAAGAAACAAATCAGCAAACAAAATATA
AGTATATCTACCATTGAGGGCCATCTATCCAGTATAATGATAGCCATCCCAGGTTTTGGGAAGGACATCAAGGACCCAAC
ATCTGAGGTTGAGTTGAACCCAGATTTGAGACCTATAATCAGCCGTGATTCTGGCAGGGCTCTTGCGGAGGTCCTTAAGA
AACCCGCTGTTGATAGGTCTCAGAAGAGCGGAATCAAAGCCAACTCCGGTTCAAAGGGTCAGATCCTCAAGGATCTCCAG
CTAAAGCCCGTCGACAAGCAGGCAAGCTCTGCAATCGGGTTCGTTCCATCCGACCATGAATCATCCAGAAGTGTCATCCG
CTCCATAATCAAGTCAAGCAAGCTTAACATTGATCACAAAGACTATCTTCTAGATTTACTGAATGATGTGAAAGGATCTA
AGGATCTCAAGGAATTCCACAAGATGCTAACAGCCATTCTTGCCAAGCAGCCGTAACACATTCCACAATCTATATCTCAT
ACTCGGTTGAAAGCATCCTCTCAACCAGGCTATTACAAAAAACTTAGGAGCAAGGGCAACTGAGCTTCACAGACAGGATG
ACCGAGATCTATGATTTCGATAAATCAGCATGGGATGTCAAAGGGTCAATTGCTCGCATAGAACCCACCACCTATCACGA
CGGCCGACTGGTACCCCAGGTGAGGGTCATCGACCCTGGTCTGGGAGACAGAAAAGATGAGTGCTTCATGTATCTGTTTC
TTCTAGGAGTGATTGAGGATAACGACCCCCTTTCTCCCCCAGTCGGGAGAACCTTCGGGTCTTTACCTCTAGGTGTCGGT
AGGTCAACTGCTAAGCCAGAGGAACTACTAAGGGAGGCCACAGAACTAGATATAGTGGTGAGGCGCACGGCAGGACTAAA
TGAGAAACTGGTATTTTACAACAACACTCCGCTATCTTTGTTAACACCCTGGAGGAAAGTCTTGACGACCGGGAGTGTGT
TCAGCGCCAACCAGGTTTGCAATGCGGTCAACCTAGTCCCACTCGATACTCCCCAGAGATTCAGGGTTGTGTACATGAGT
ATAACTAGATTGTCAGATAATGGTTATTATAGTGTCCCCAGAAGAATGTTGGAGTTCCGCTCAGCCAATGCAGTCGCTTT
CAATATCTTGGTTACACTGAGAATTGAAAATGGCACAAACCCTAGAAGATACATAGTCGGCTCATGGGAGAATCCGGAGG
TCACATTTATGGTACACGTGGGCAACTTTAGAAGAAAGAAGAACGAAGTATACTCTGCTGATTATTGCAAAATGAAGATT
GAAAAGATGGGTCTAGTTTTTGCCTTGGGAGGAATAGGCGGAACAAGTCTCCATATTCGAAGCACAGGGAAAATGAGCAA
GACCCTCCATGCACAGCTGGGGTTCAAGAAAATTCTATGCTATCCTCTGATGGATATCAATGAGGATCTTAACCGATATC
TCTGGCGGGCAGAGTGCCGAATAGTCAAAATCCAGGCCGTCTTACAGCCGTCAGTACCCCAAGAATTCCGTGTCTATGAT
GATGTCATCATCAACGATGACCAAGGCCTGTTCAAGATCCTGTAAGTCACCTGCAGGGCCACGGACCCACCCCCAGGAAG
AGGTCCTCCCACCTCCCGCCCAAAACACACACTCCAAGACTCCCCGAAACAGCGCCGGCACAGCCACTCTCCCGGCGGGA
CGAGGCCGACC-CCCCCAACAAACCCGCCCCGGAGGGGGG-CCCC-CCCACGACCCGCCGGGCGCCGACCGTGCGAGCCG
GCGAGACACCCTCAAGAGGCCTCCACGAAGACCGGGCAACCCCCTCCCCA-GAAACGGCCCCCC-AACACACCCAAGACC
ACGCGCTGAGCACCCCCAGCCCCCCAACCGGCGGGACAGGAGGCCAGGACGGGGCTCCCCCAAACAAGGGGACCACCAAG
AAAGGCTCCGCCGACCCAGCACAAACCCGGGCCAAACAAGGCAGACCCCCAAGACGAAATCCCCCAGAGCACCCCATTCA
TCATCAAACAAAACTTAGGGGCCAGGTCCAGACGACAGACCCCAGCCCGCCAGGCTGCAAGCCACAGAAAAGAAGGAGAC
AAGATCGGCCCGGGAAGAGGACACCCAACCACAGAAACCCCCAGCTCCAGGGGAGGAG-CCCCCCCTCCACACGGCGGAG
GAACGGGCAAGAGACACCGAGGAGAACCCGATCGGGGGCCAAGAACCGGAGACGCCGGTGGCAAATAGGCCGGGCACTCA
ACCGACACCACCGGAGGACCCGGAGAGAGCCCGACTCCGCGCAGACTCGACGGCAGAGGACCCAGTCCCGCCACAAAGAG
AGGCGAGAACCCT--------CCCCTCCGCCCACAACCGGCGAACAGACCGCGGGAGGACCAACCCCCAGCAAGACAGAC
GCCTCCCCCGCAGCCGAGCCGCAGCTCCCCAGGAGAGGGCACCCCCGAAACCCCCCAGAACCCCTCCGCCCACGGCCGCC
GGGACAAGAGATCCGCCGCCAAAGACCAGAACCACCGAGAGTCAACCGGGGGCCCCCCCCAGTCCCCCCCGGCGACCCCC
CACAGAGGCCCCAGCAAGGCCCCCCGGCCCGACGACCCCCGCATGCGCCGAAGGGGAAACCCACTAGAGAACGTCCAGCA
CATCCGTGTATAAACATCATGACACGGGTCGTAACCTTGGTATTTCTGTTTCTTTTCCCAAACACTGTCTCGTGCCAGAT
TCACTGGGGCAATCTATCTAAGATAGGGATTGTAGGAACAGGGAGTGCCAGTTACAAGGTGATGACTAGGCCAAGCCACC
AAACTCTGGTTATAAAGTTGATGCCAAATATAACAGCCATCGACAATTGTACGAAATCAGAGATTTCAGAGTACAAAAGA
TTGCTAATCACAGTGTTAAAGCCTGTAGAGGATGCTCTGTCAGTAATAACCAAGAATGTAAGACCAATTCAAGCTCTAAC
ACCTGGGCGCAGGACCCGCCGTTTCGCCGGAGCTGTTCTGGCCGGAGTAGCACTTGGAGTCGCGACGGCTGCTCAAATAA
CTGCCGGAGTCGCACTCCATCAGTCATTGATGAATTCCCAAGCAATTGAAAGTTTAAAAACCAGTCTTGAGAAGTCAAAT
CAGGCAATAGAAGAAATCAGACTTGCAAATAAGGAGACCATACTGGCAGTACAGGGCGTCCAAGACTATATCAACAACGA
GCTTGTCCCCTCTGTTCATAGAATGTCATGTGAGCTAATAGGTCACAAACTCAGTCTCAAACTCCTTAGGTATTATACCG
AGATCCTGTCTATATTCGGGCCTAGCCTTCGAGACCCGATAGCTGCTGAAATATCAATCCAGGCACTCAGCTATGCACTA
GGCGGAGACATCAATAAAATTCTGGACAAGCTTGGGTATAGCGGCGGGGATTTCCTTGCTATTCTAGAAAGCAAGGGGAT
AAAGGCCCGTGTCACATATGTGGACACAAGAGATTACTTTATAATTCTTAGCATAGCCTACCCAACCTTATCTGAGATCA
AAGGGGTGATAGTTCATAAGATAGAAGCTATATCATACAACATTGGGGCACAGGAATGGTATACTACTATCCCTAAATAT
GTAGCCACTCAGGGATATCTGATATCAAATTTCGATGAGACGTCATGCGTCTTCACTCCAGAGGGGACAGTCTGCAGCCA
GAATGCGTTGTATCCAATGAGCCCATTGCTTCAGGAATGTTTCAGGGGGTCGACAAAATCGTGTGCCAGAACCCTAGTTT
CAGGGACCACAAGCAATAGATTTATCCTATCAAAAGGGAACTTGATTGCAAATTGTGCGTCAGTTTTGTGCAAGTGTTAC
ACAACGGAGACAGTCATCAACCAAGATCCTGATAAACTACTAACTGTTATAGCCTCAGATAAGTGTCCCGTAGTTGAGGT
GGATGGAGTGACAATACAAGTCGGCAGTCGAGAGTACCCAGATTCTGTATACCTACATAAAATAGACTTAGGCCCAGCCA
TCTCTCTGGAAAAACTGGACGTAGGCACCAATTTAGGCAATGCAGTCACAAGACTGGAGAATGCAAAGGAGCTCCTAGAC
GCATCAGACCAGATACTGAAGACTGTTAAAGGGGTACCCTTCAGTGGCAATATGTACATAGCACTGGCAGCTTGCATTGG
GGTATCCCTAGGGCTTGTCACATTAATATGCTGCTGTAAGGGGAGATGTAGGAACAAGGAGATTCCTGCCTCCAAAATCA
ACCCAGGGCTCAAACCCGACCTGACCGGGACTTCAAAGTCGTACGTGAGATCACTGTAGTCAGAATAACCCGAATCATCC
GGCATCACGCGTATACATGTGCGACACAAGCAGTCAGAGGACGCAGAAGACTCAACCTCCGATCACCGACCAGACCCCAC
TCTACGCCCTACTACACATTGGTCATCAAACAAAACTTAGGACGAAAGGTCAATCACCATGTCCGCACAAAGGGAGAGGA
TCAATGCCTTCTACAAAGACAACCCTCACAATAAAAACCATAGGATAATCCTGGATAGGGAACGCTTAACTATTGAAAGA
CCCTACATCTTACTTGGAGTCCTGCTGGTAATGTTCCTGAGTCTAATCGGGCTTCTAGCCATTGCAGGGATCAGGCTTCA
CCGGGCCACCGTTGGGACTGCGGAGATCCAGAGTCGGCTGAATACCAACATTGAGTTGACCGAATCCATTGATCATCAAA
CTAAGGATGTCTTAACACCCCTGTTTAAAATCATTGGTGATGAAGTCGGCATCAGAATTCCACAGAAGTTTAGTGATCTT
GTCAAGTTCATCTCCGATAAGATTAAGTTCCTCAACCCTGACAGAGAATACGATTTTAGGGATCTCCGGTGGTGTATGAA
CCCTCCTGAGAGAGTCAAAATTAACTTTGATCAATTCTGTGAATACAAAGCCGCGGTCAAGTCAGTTGAACATATATTTG
AGTCATCATTCAACAGGTCAGAAAGATTGCGACTATTGACTCTTGGGCCCGGAACAGGCTGTCTCGGCAGGGCAGTAACA
AGAGCTCAGTTCTCAGAGCTTACGCTGACCCTGATGGACCTGGATCTCGAGATGAAGCACAACGTGTCCTCAGTGTTTAC
CGTAGTTGAAGAGGGGTTATTCGGAAGAACATATATTGTCTGGAGATCTGACACCAGGAAACCGAGCACCAGTCCAGTTA
TTGGCCAGTTTTTAAGAGTCTTCGAGATCGGGTTGGTGAGAGATCTCGAGCTGGGTGCCCCCATTTTCCATATGACCAAC
TACCTCACAGTGAACATGAGTGATGACTATCGGAGTTGCCTTTTAGCGGTAGGGGAGTTGAAGCTGACAGCCCTATGCAC
TCCATCTGAGACTGTGACTCTGAGTGAGAGAGGAGTTCCAAAGAGAGAGCCTCTTGTGGTTGTGATACTCAACCTAGTTG
GGCCTACTCTAGGGGGCGAACTATACAGTGTCTTGCCTACCTCTGACCTCATGGTGGAGAAACTCTATTTATCCTCACAT
AGAGGGATAATCAAAGATAACGAGGCCAATTGGGTAGTGCCGTCTACCGATGTTCGTGATCTCCAAAACAAAGGGGAATG
TCTGGTGGAAGCATGCAAAACTCGACCTCCTTCATTTTGCAATGGCACAGGAATAGGCCCATGGTCAGAGGGGAGAATCC
CTGCCTACGGAGTGATCAGGGTCAGTCTTGACTTAGCTAGTGACCCAGGTGTGGTTATCACTTCAGTGTTTGGCCCACTG
ATACCTCACCTATCTGGCATGGATCTTTACAACAATCCGTTTTCAAGAGGTGCATGGCTGGCTGTACCACCCTATGAGCA
GTCATTTCTAGGAATGATAAATACAATTGACTTCCCGGACAGAGCAGAGGTCATGCCGCACATTTTGACCACAGAGATCA
GAGGGCCTCGAGGTCGTTGCCATGTTCCTATAGAGTTGTCCCGCAGGATTGATGATGATATCAAGATCGGGTCCAATATG
GTTGTATTGCCGACGAGGGATCTGAGGTACGTAACAGCCACTTATGATGTTTCCAGGAGCGAGCATGCAATCGTGTACTA
TATCTATGACACGGGTCGCTCATCATCTTACTTCTACCCAGTTCGATTGAATTTCAGGGGCAATCCTCTCTCTCTGAGGA
TAGAGTGTTTCCCCTGGTCTCATAAGGTGTGGTGCTACCATGATTGTCTTATATACAACACCATGACAAACGAAGAAGTC
CATACGAGAGGGCTGACCGGTATAGAGGTAACATGCAATCCAGTCTGAGTCGAGCTGAAACCATCGCTCAAGCAGGCTTC
CGAGCCATCCCCTAGTCCAAGCAGCATAGTCTGGGACACTCAGCAGCACAACCCAGCCAACAATGTTATAAAAAACTTAG
GAGCCAAGGTTGTATGAGCCATGGACTCACTATCAGTCAATCAGGTTTTGTACCCTGAGGTCCATCTAGATAGCCCTATT
GTTACAAACAAACTAGTTGCTATCCTTGAATACTCGGGGATCAACCACAACTATGTTCTTGAAGACCAGACCCTTATCAA
GAATATTAGATATAGACTGGGGTGCGGTTTTTCAAATCAAATGATCATCAATAATAGGGGGGTAGGTGAAACAGTCAATT
CCAAACTTAAAAGTTACCCCCGTAACTGTCATATCATATACCCAGACTGCAATAAGGAGTTGTTTTGTATCAAAGATAGC
TGCATATCTAGAAAGCTCTCGGAGCTATTCAAGAAGGGTAATTCCTTGTACTCTAAGGTGAGTCACCAGGTACTGGATTG
TCTCAAGAGAGTCAACGGGAAACTAGGGCTGGGCACAGATCTTACTCACGGCCTGAAGGATGGTATCCTCGACTTGGGGT
TGCACATGCATAGCTCTCAATGGTTCGAGACCTTTCTGTTCTGGTTCACTATCAAGACAGAGATGAGATCAATGATCAAA
GAACAGTCCCATATATGCCACAAGAGGAGGTATAACCCAATTTTTGTGTCGGGGGATGCATTCGAGGTGCTTGTATCACG
AGACCTCGTAGTGATAATTGATAAGAACACCCAGTATGTCTTCTACCTGACATTTGAGCTGGTCCTTATGTATTGTGATG
TCATAGAGGGCAGACTTATGACGGAGACAGCCATGGCTATAGACCAGAGATATTCAGAGCTTCTAAACCGGGTCAGATAC
TTGTGGGACCTTATCGATGGGTTTTTCCCAACACTGGGTAACACCACATACCAAGTTGTTGCTCTGCTTGAACCACTGTC
GTTGGCTTATCTTCAACTTCAGGATGTCACTCTAGAGTTAAGAGGTGCCTTTTTGGACCACTGCTTCAAAGAACTTTATG
AGATACTGGAGCATTGTGGCATTGACACGGAAGGTACCTACAATTCCATCACTGAGGGATTGGATTACGTATTTATCACT
CACGATATACACTTAACTGGGGAGATTTTTTCATTTTTCCGGAGTTTCGGACACCCCCGTCTCGAAGCGGTCACCGCTGC
AGAGAATGTCAGAAAACATATGAACCAACCGAAGGTAATCAGTTATGAGACTATGATGAAAGGGCATGCAGTATTTTGCG
GGATAATCATAAATGGTTTTAGGGACCGGCACGGCGGCAGCTGGCCCCCTGTTGCATTGCCAGAACATGCTTCTGCTGCG
ATCCGGAATGCGCAGGCATCCGGCGAAGGACTGACCCACGACCTGTGTATAGACAACTGGAAGTCCTTTGTAGGATTCAG
ATTTGGCTGCTTCATGCCACTCAGCCTAGATAGTGATTTGACCATGTACCTCAAAGACAAAGCACTGGCTGCACTGAAGA
ATGAGTGGGATTCAGTTTACCCGAAAGAATACCTCCGTTATAATCCACCTAGAGGGACAGAGTCAAGGCGACTAGTAGAG
GTGTTCCTGAATGACTCCAGCTTTGATCCTTATAACATGATAATGTACGTGGTGAATGGCTCCTACCTTAAAGACCCTGA
GTTTAATCTCTCATACAGCTTAAAAGAGAAGGAGATAAAAGAGACAGGGCGGTTGTTTGCCAAGATGACCTACAAGATGC
GGGCCTGTCAGGTGATTGCTGAAAATCTGATATCAAATGGTGTTGGGAAGTATTTCCGAGACAATGGGATGGCAAAAGAC
GAGCATGACCTAACAAAAGCCCTTCACACTCTGGCAGTCTCGGGCGTTCCCAAGAACAACAAAGACAACCACCGAGGCGG
GCCCCCCAGAAGGAACGCAAGCCGAGAGACGAGATCAAGTCAAGCCGTCAACACACAAAATAGAGACAAGATCCAAGGGG
GCCCTATGTACAACTACATGCGATGCCAACCAACCAGCCCTGATCAGGGTGAGTCATACGAGACTGTTAGTGCATTCATC
ACCGCTGACCTTAAGAAGTATTGCCTAAATTGGAGATACGAGACAATCAGCATATTTGCACAGAGACTGAATGAAATATA
TGGGTTGCCATCCTTCTTTCAATGGTTACATAAGGTATTGGAAAAATCCGTGCTCTACGTCAGTGATCCGCATTGCCCTC
CCGACTTAGATGATCATATCCCTCTGGACAGTGTCCCTAATGCCCAAATATTCATCAAGTACCCAATGGGCGGAATAGAA
GGTTATTGTCAAAAATTATGGACAATCAGTACTATACCATACTTGTATCTAGCAGCCTATGAGAGTGGAGTAAGAATCGC
CTCACTAGTGCAAGGTGACAATCAGACAATTGCAGTGACAAAAAGAGTTCCAAGTTCTTGGCCTTATTCACTAAAAAAGA
GGGAGGCATCTAAAGCAGCTCAAAATTACTTTGTGGTCTTAAGGCAAAGGTTGCACGATGTAGGTCATCACTTAAAGGCT
AATGAGACCATAGTATCTTCTCACTTTTTTGTATACTCTAAAGGGATTTATTATGACGGCCTGTTAGTTTCACAATCACT
AAAGAGCATCGCCAGATGTGTCTTCTGGTCCGAGACTATCGTGGATGAAACTAGAGCGGCCTGCAGCAATATTGCAACAA
CTATCGCTAAGAGTATAGAGAGGGGTTATGATCGGTACCTCGCATACTCTTTGAATATCCTCAAAATTTTCCAACAGATC
CTTGTATCCCTTGACTTCACGATTAATACAACAATGACTCAAGATGTCGTGGCACCGATCATTGAGAACGGTGATTTACT
GATAAGAATGGCACTCTTGCCAGCACCCATTGGGGGTCTCAATTATCTCAACATGAGCAGGTTGTTTGTGAGAAATATCG
GTGACCCGGTCACTTCCTCTATAGCCGACCTGAAGAGGATGATAGACGCTGGGCTAATGCCAGAAGAAACATTGCATCAA
GTGATGACCCAGACCCCGGGAGAATCATCCTACCTTGATTGGGCAAGTGATCCTTATTCTGCCAACCTACCCTGCGTACA
GAGTATAACTCGCCTTCTCAAGAACATCACTGCACGGTACATTTTAATCAGCAGCCCAAACCCGATGCTGAAAGGGTTGT
TTCACGAGGGGAGTAGGGATGAAGACGAGGAGCTTGCGAGTTTCTTAATGGATCGGCATATAATTGTTCCGAGAGCTGCA
CATGAAATCTTAGACCACAGCATAACCGGGGCAAGGGAAGCTATAGCCGGGATGTTGGACACCACCAAGGGTCTGATTAG
AACAAGTATGAAACGGGGTGGCCTCACTCCTCGAGTATTGGCCCGCCTTTCCAATTATGATTATGAACAATTCAGATCCG
GGATAACACTATTGACAAAGAAAGGGCAGTGTTATCTCATTGACAAGGACTCGTGCTCGGTGCAGCTCGCTATAGCTCTG
AGAGGCCATATGTGGGCAAGATTGGCCCGCGGGAGACCTATCTATGGCTTGGAGGTGCCTGATGTACTGGAATCGATGAA
CGGCTACCTTATCAAACGTCACGAGTCTTGTGCCATCTGTGAAACGGGCTCAAGTCACTACGGGTGGTTTTTCGTCCCTG
CAGGGTGTCAGCTTGACGATGTTTCAAGAGAGACTTCAGCTCTTCGTGTACCTTATGTCGGATCAACCACTGAGGAAAGG
ACTGATATGAAACTTGCTTTCGTTAGATCTCCAAGCCGATCCCTCAAATCAGCAGTCAGGATTGCCACAGTCTACTCATG
GGCCTACGGGGATGATGAGAAATCATGGAGTGAAGCTTGGATGCTAGCTAGGCAGAGAGCCGATATCACCTTAGATGAAC
TGAGAATGATCACTCCGGTCTCTACATCCACCAACCTAGCTCATCGGTTAAGGGATCGGAGCACTCAGGTGAAATATTCG
GGGACATCCCTTGTGAGGGTTGCAAGGTACACAACCATCTCCAATGACAATTTGTCATTTGTGATATCTGAGAAAAAAGT
AGATACTAACTTCATTTACCAACAAGGGATGCTGCTCGGTCTTGGGATCCTTGAGAATCTCTTCAGGTTAGAGGCCACCA
CAGGGGTATCCAACACAGTGCTACACCTGCACGTGGAAACAGAATGTTGTGTTGTACCTATGATTGATCACCCAAGGATA
CCGAGTCTCCGCAATATCAAAGTTACAAACGAGCTATGCACAAACCCTCTTATCTACGACAAGTCCCCCATCATAGAACA
CGATGCAACTCGATTATACTCACAAAGCCATAGGAGACATTTGGTAGAGTTTGTTACCTGGTCAACAAGCCAGCTCTACC
ATATACTGGCCAAATCTACAGCAATGTCCATGATTGAGCTGATCACAAGATTTGAGAAAGATCACATGAATGAAATAGCC
GCTCTGATTGGTGATGACGACATCAACAGTTTCATCACAGAATTTTTGCTTGTGGAGCCCAGACTGTTTATAGTTTACCT
CGGCCAGTGTGCCGCCATCAATTGGGCTTTTGATATACATTATCATCGGCCCTCGGGCAAGTACCAGATGGGGGAACTCC
TCTACTCTTTACTCTCTCGGATGAGCAAGGGAGTATATAAGATCTTCACTAATGCTCTGAGCCACCCCAAAGTTTACAAG
AAATTTTGGCGAAGTGGTATAATTGAGCCGGTTCATGGCCCATCCCTAGATACACAGAATTTACATGTCACTGTCTGTGA
CATGATATACGGATCATACGTCACCTATCTGGATCTTTTGCTGAATGATGAGCTGGATGCTTACCCGTATTTGCTCTGCG
AGAGTGATGAGGACGTGGTCACAGACAGGTTCGACAACATTCAAGCCAAACATCTCTGTGTACTGGCCGATGTATACTGC
AGCTCCAAGAGATGTCCCTCGATAATCGGGATGTCCCCTATAGAAAAATGTACCATCCTCACACATTACATCAAGGGAGA
ATCGGTACAATCCCCGTCCGGGATCTCATGGAACACTGATCCCCTTGTAGTAGATCATTACTCATGCTCTCTGACCTACC
TTCGCCGTGGTTCCATCAAACAAATCAGATTGAGAGTGGATCCTGGGTTTGTGTTCGAGGCCTTGACAGACATCGACTCC
AAACAGCCTCGCAAGGCTAAGTTGGACGTATCGATTGTGGGGTTGACTGATTTTTCCCCCCCTTGGGATAACGTCGGTGA
TTTTCTAGGGACTATCAACACATTGAGGCACAATCTGCCCGTCACCGGGACCGGGGTCTCGAACTATGAAGTCCACGCTT
ATCGTAGAATTGGTCTGAATTCATCAGCATGTTATAAAGCTGTAGAGATCTCCACGTTAATAAAGTCATCCTTAGAGGTC
GGGGAGAATGGATTGTTCTTAGGAGAAGGCTCCGGCTCGATGCTGGCTGCGTACAAGGAAGTTCTTAAATTGGCAAACTG
TTATTACAACAGTGGGGTAACAGCAGAGGGTAGAGCCGGACAGAGGGAAATCTCTCCCTATCCCTCAGAGGTGAGCCTGG
TAGAGAGTCAGATGGGGATAGAGAGAAGTGTTAAAGTCCTGTTCAATGGCAAACCTGAAGTAACCTGGGTAGGGACCACC
GATTGCTACAAGTATATAATCAGTAACATTCAGACCTCTAGTCTGGGTTTCATACACTCAGATATCGAGACACTCCCAAC
CAAGGATGCCGTTGAGAAGTTGGAGGAATTTGCCTCTATTCTATCTCTATCCCTAATTTTGGGAAAAATCGGCTCTATTG
CAGTTGTCAAAATTATGCCCATTAGCGGAGATTTTACCCAAGGCTTCATAGCCTATGCCATTCAATATTTCAGGGAGAGC
CTGCTTGCCTATCCGAGATATAGTAACTTCATCTCGACTGAGTGTTACCTTATTATGATAGGATTAAAGGCCAATCGGTT
GATAAACCCAGAAACCATTAAGCAAAGCATAATCAGGGTGGGGACTAGGACTGCACCAGGACTTGTGAGCCACATATTAT
CAGAGAAACAGAAAGGTTGTATTCAATCTTTTCTGGGTGATCCTTATGTCCAAGGAGACTTCAATAAGCACCTTAAAGCT
CTAACTCCTATTGAGAAAATCCTTGTAAATTGTGGTCTCTCGATCAATGGTACAAAAATCTGTAGGGATCTAATCCACCA
TGATATTGCCTCCGGTCCAGACGGTCTGATGAGCTCCACAATTATTTTATACAGGGAACTGGCCCATTTCAAAGACAATA
TAAGAAGTCAGCACGGCATGTTCCACCCCTACCCAGTATTGGCCAGTAGCAGGCAACGTGAATTGATCCTTCGAATAGCC
AAGAAGTTTTGGGGGTATGTCTTGCTATATTCTGATGACCCGGCACTAATCAAACAAACGATCAGGAACTTGAAGCGGAA
TCACCTAACCTTTGACTTACACAGTAATCCGTTTATTAAGGGGTTATCCAAAGCTGAGAAACTGCTAGTGCGGACAAGTT
CACTCAGAAGGGAATGGTTGTTCACTCTCGACACGAAAGAAGTGAAAGAGTGGTTCAAATTGGTGGGTTACAGTGCACTC
GTCAGAGGTTAATTCGCGATACATCTGCCCCCTTCTCCTCCACCATGAGACTTTACTGGCAATCCAAAAGATTAAAGAAA
ACTACATATTGGATAAGGATCTATTCCCAGCTTTGTCTGGT
>Saiga4/saiga/Mongolia/2017-01
ACCAAACAAAGTTGGGTAAGGATAGATCTTATAATAACTATGGACTGGCAAACTTAGGAGTAAAGATCCTACTGTCGGGG
GGAGGAGGAGGAGCAAGATCCTTGATCATGGCGACTCTCCTTAAAAGCTTAGCATTGTTCAAAAGGAACAAAGACAAAGC
GCCGACAGCATCAGGTTCAGGAGGGGCCATCCGGGGGATTAAGAATGTTATCATAGTCCCGATTCCCGGAGACTCGTCCA
TCACTACCCGTTCAAGACTGCTCGACAGGCTTGTCAGATTGGCCGGAGATCCTGACATCAACGGGTCAAAGCTGACCGGG
GTGATGATCAGCATGTTATCCTTGTTCGTAGAGTCACCCGGGCAATTGATACAGCGAATCACAGATGATCCGGATGTTAG
TATCCGCCTTGTTGAGGTAGTTCAAAGTACTAGGTCCCAGTCCGGGTTGACCTTTGCATCACGTGGTGCTGATTTAGACA
ACGAGGCAGACATGTATTTTTCAACTGAGGGGCCCTCGAGTGGAGGTAAGAAAAGGATCAACTGGTTTGAGAACAGAGAA
ATAATAGACATAGAGGTGCAGGATCCAGAAGAGTTCAATATGTTGTTAGCCTCCATACTAGCACAAGTCTGGATCCTTCT
GGCCAAGGCTGTTACGGCACCAGATACGGCAGCTGACTCAGAACTGAGAAGGTGGGTTAAATACACACAACAAAGGAGAG
TGATTGGGGAATTTCGCCTTGACAAGGGGTGGCTGGACGCAGTCCGCAACAGAATTGCAGAAGATCTATCACTCCGGCGG
TTCATGGTATCTCTCATACTTGACATCAAGAGGACCCCAGGCAACAAGCCAAGGATTGCAGAAATGATCTGCGACATTGA
CAACTATATTGTCGAAGCAGGACTCGCCAGTTTCATCCTTACTATCAAATTTGGTATCGAAACCATGTATCCTGCATTAG
GGCTCCACGAGTTTGCCGGAGAATTGTCCACTATTGAGTCCTTGATGAACTTGTATCAACAGCTAGGAGAGGTTGCACCC
TACATGGTAATTCTAGAGAATTCAATTCAGAACAAGTTTAGTGCAGGAGCTTATCCCCTCCTCTGGAGCTATGCGATGGG
TGTCGGAGTCGAGCTGGAGAACTCAATGGGGGGCTTGAACTTTGGCAGGTCATATTTTGACCCTGCCTATTTTCGTCTCG
GACAGGAGATGGTCAGAAGATCTGCAGGAAAGGTCAGCTCTGTGATTGCGGCTGAGCTCGGCATCACAGCAGAGGAAGCT
AAACTAGTCTCGGAAATCGCCTCGCAGGCCGGGGACGAAAGAACCGCCAGAGGGACTGGGCCTCGACAGGCGCAGGTTTC
CTTCCTTCAGCACCAAACAGGAGGGGGAGAGTCGTCCGCACCAGCGACCAGAGAAGGGGTCAAAGCTGCGATCCCAAACG
GAGCTGAAGAAAGGGACAGAAAACAAACACGCCCAGGAAGGCCCAGAGGAGAGACCTCCGGCCAACTGCTCCTGGACATC
ATGCCAGAGGATGAGATCTTGCGAGAGTCTGGTCAAAACCCTCGTGAGGCTCAAAGATCGGCCGAGGCACTCTTCAGGCT
GCAGGCCATGGCCAAGATTCTGGAGGACCAGGAGGAGGGAGAAGACAACAGTCAGGTCTACAACGACAAGGATCTCCTCG
GCTAAGCAGACGCACCCTCTGTCGAAATCAGTGACAAGACATCTCCTACCAGTATTATAAAAAACTTAGGACCCAGGTCC
AAGCAAGCACACATCGACACTCCAACCAGTCGAGCGGAGACCACCGATGGCAGAAGAACAAGCATACCATGTNAACAAGG
GGCTGGAATGTATCAAGTCTCTCAAAGCCTCACCCCCGGATCTATCCACCATCAGAGATACCATCGAGAGCTGGAGAGAG
GGGCTTAGCCCCTCGGGCCGTGCAACACCGAACCCTGATACGTCCGAGGGAGATCATCAGAATATCAACCAATCATGCTC
ACCAGCAATCGGACCAAACAAAGTCTACTTGTCTCCTGAAGATAATCTCGGATTTAGAGAGATCACTGGCAACGACTGTG
AGGCTGGGCTCGGAGGGGTCCAGAGAGAAGGATCCAACTCTCAAGTACAGCGTTACCATGTTTATAGTCACGGGGGTGAA
GAGATTGAAGGACTCGAGGATGCTGACTCTCTCGTGGTTCAAGCAGATCCTCCAGCTGCTAACGTCTTCAATGGAGGAGA
GGATGGATCTGACGACAGCGATGTGGACTCTGGCCCAGATGATCCCGGCAGAGATACTCTATATGACCGGGGATCTGTTG
CCGGCAATGGTATCGCTAGGTCCACAGATGTCGAAAAACTAGAAGGTGCTGATATTCAAGAAGTTCTTAACTCCCAGAAA
GGCAAAGGAGGAAGATTCCAGGGCGGGAAAACCTTGCGAGTCCCGGAAATACCCGATGTCAAGCACTCCAGACCATCAGC
CCAATCAATTAAAAAGGGCACAGACGGGAACTCAGTCTCATCTGGAACGGTGATAGAGTGTTTATCGATAAGTGGTGCAA
CCCAAACTGTGCCAGAGTCAAGATGGGAGTCATCAGAGCAAAATGCGTCTGTGGGGAGTGTCCTCAAGTCTGCGAGGAGT
GCAAAGACGATCCAGGGGCCGACACAAGAATCTGGTACCATAGCATCACTGACTCAGCCTAAAGAGAATGACTCCGAGTA
TGAGTATGAGGATGACCTATTTACAGAGATTCAGGACATCCGTGCAAGCATTGCCAAGATCCATGATGACAATAAAACTA
TCCTCTCAAAGCTTGATTCTATACTGTTATTGAAAGGGGAAGTCGACACTATCAAGAAACAAATCAGCAAGCAGAATATA
AGTATATCCACCATTGAGGGCCATCTCTCCAGTATAATGATAGCCATCCCTGGCTTTGGGAAGGACATCAAGGACCCAAC
ATCCGAAGTCGAGTTGAACCCAGATCTAAGACCTATAATAAGCCGTGACTCTGGCAGAGCTCTCGCGGAGGTCCTCAAGA
AACCCGCTGTGGATAGGTCTCAGAAAATTGGAACCAAAGCCAACTCCAGCTCAAAGGGTCAGCTTCTTAAGGATCTCCAG
CTAAAACCTGTCGACAAGCAGGCAAGCTCTGCAATCGGGTTTGTCCCGTCCGACCATGAATCATCCAGAAATGTCATCCG
CTCCATAATCAAGTCGAGCAAGCTAAATATTGATCACAAGGACTATCTTCTAGATTTACTAAATGATGTGAAAGGCTCCA
AGGATCTTAAGGAATTTCACAAGATGCTAACAGCAATTCTCGCCAAGCACCTGTAACACATCCCCCAGTCATCATCTCAT
ACTCGACTAAAAACATCCTTTCAATCAGGCTATTACAAAAAACTTAGGAGCAAGGGCAACTGAGCTTCGCAGACAGGATG
ACCGAGATCTACGACTTCGATAAATCAGCATGGGATGTCAAAGGGTCAATTGCCCGCATAGAACCCACCACCTACCACGA
CGGCCGACTGATACCCCAGGTGAGGGTCATCGATCCTGGTCTGGGAGACAGAAAAGATGAGTGCTTTATGTACCTGTTTC
TCCTAGGAGTGATTGAGGATAACGACCCCCTGTCTCCCCCCGTCGGAAGAACCTTTGGCTCTCTACCTCTAGGGGTTGGT
AGGTCAACTGCCAAGCCAGAAGAACTACTAAGGGAGGCCACAGAATTAGATATAGTGGTGAGGCGCACTGCAGGAGTAAA
TGAGAAACTGGTATTTTACAACAACACTCCGCTGTCCTTGTTAACGCCATGGAAGAAAGTTCTGACAACCGGAAGTGTGT
TTAGCGCTAACCAGGTTTGCAATGCAGTCAACCTAGTCCCGCTTGATACTCCCCAGAGATTCAGGGTTGTGTACATGAGC
ATAACTAGATTATCAGACAATGGTTACTATAGTGTGCCCAGAAGAATGCTGGAGTTCCGCTCGGCCAATGCAGTAGCCTT
CAACATCTTGGTTACACTAAGAATTGAAAATGGCACAAACCCTAGAAGATACATAGTCGGCTCATGGGAGAATTCAGAGG
TCACATTTATGGTACACGTGGGCAACTTTAGGAGAAAGAAGAACGAAGTATACTCTGCTGATTACTGCAAAATGAAGATT
GAAAAGATGGGTTTAGTTTTTGCCCTGGGTGGAATAGGCGGAACAAGTCTCCATATTAGAAGCACCGGGAAAATGAGCAA
AACCCTCCATGCACAGCTGGGGTTCAAGAAAATCTTATGTTACCCCCTAATGGATGTCAATGAGGATCTTAACCGATATC
TCTGGCGGGCAGAGTGCCGAATAGTCAAAATCCAAGCTGTCTTACAGCCATCAGTACCCCAAGAGTTCCGTGTCTACGAT
GATGTCATCATCAACGATGATCAAGGCTTGTTCAAGATCTTGTAGTTCATTTGCAAAGGAACGAACCCACCCCCAGGAAG
GGGCCCCGCCCTCCCCCG-CCAAAAAACACACTCCAAGGCTCCCCGGCACAGCGCCAACACAGCTACTCCCGCGATGGAA
CGAGGTCGGCC-CCCGAACAAATCCGGTCCAAAGAGGGGGGCCCCCCCCCTGACCAACCGGGCGCCGACCGAGCAGGCCG
GCGAGAAGCCCCCAAGAGGCTCCGACGAAGACCGGGCACCCCATCCCCCC-AAAAACGTCCCCC-AACACGCCCGAGGCT
AGCCACCGGACACCCCCAGACCCGCCACCGGCGAGACAGAACCCCAAGGGGGGACCCTCCAAACCAAAGGAACCACCGGG
GTAGGCTCCGCCGAACCAGCACAGACCCGACCCAAGCAAGGCGGACCCCCAACACGAAACTGCCCAGCACACCCTACTCA
TCATCAAACAAAACTTAGGGGCCAAGTCCACACGAGAGGCCCCAGTCCGTCAGGCGGAGGGACGCAGAAAGGAAGGAGAC
ACGACCGTCCCAGAAGGAGGACACCCAACCACCGAAACGCCCGCCCCCAGGGAAGGAG--CCA-CCCCCACGCAGCGAAG
GAGCGGGCGGGAGACCCCGGGGAGGGCCCGATCGGGACCCGGGGGCCGGCGGCGCCGGCGGTGAGCAGGCCGGGCGCACA
CCCGACCCCACCGGAGGATCCGAGGAGGGCCCGACCCCGCGCGGACCAAACGGCAGGGAGCCCAACCCCACCAAAAAGAG
AGGCGAGGCCCCCCCTCCCTCCCCCCCCGCACACAACCCGCAGACAGACCGAGGGAGGGCCATCCCCCAGCGAGACAGGC
GGCTCCCTCGCAGCCGAGCCGCAGCTCCCCAGAATAGGACACCCCCGCACACTCCGAACACCCCCCCGCCCCCCGCCACC
GGGACAAGGGCTCCACCACCACAGACCGGAGCCACCGACAGCCAGCCAGAGGTCCCCTCCAGTCCCGCCCGGCGCCCCCC
CGAAGAGGCCCCGGCAAGGCCCCCCAGCCCGACGTCCCCCGCACGCACCGAAAGAAGGACCCGCCCGAGAACGTGCGGCA
CATCCATGCGCAAACATCATGACGCGGGTCGCAATTTTGACATTTCTGTTTCTTTTCCCAAATGTTGTTGCGTGTCAGAT
TCACTGGGGCAATCTATCCAAGATCGGGATTGTAGGAACAGGGAGTGCCAGCTACAAGGTGATGACTAGGCCAAGCCACC
AGACTCTGGTTATAAAGTTAATGCCAAATATAACGGCCATCGACAATTGTACAAAGTCAGAGATTGCAGAGTACAAGAGA
TTGCTGATCACAGTGTTAAAGCCTGTAGAGGATGCTCTGTCGGTGATAACCAAGAATGTAAGACCAATTCAAACTCTAAC
ACCTGGGCGTAGAACCCGCCGTTTTGCTGGAGCTGTTCTGGCCGGGGTAGCACTTGGAGTTGCGACAGCCGCTCAGATAA
CTGCAGGAGTCGCCCTTCATCAATCATTGATGAACTCCCAAGCAATTGAGAGTTTAAAAACCAGTCTTGAGATGTCGAAT
CAGGCAATAGAAGAAATCAGACTTGCAAATAAGGAGACCATACTGGCAGTACAGGGCGTCCAGGATTATATCAACAATGA
GCTCGTCCCTTCTGTTCATAGAATGTCATGCGAGCTGGTAGGTCACAAGCTCGGCCTCAAGCTCCTTAGGTACTACACCG
AGATCCTGTCCATATTCGGGCCCAGTCTTCGAGACCCGATATCTGCCGAAATATCAATCCAGGCACTTAGTTATGCATTA
GGCGGAGACATTAATAAAATCCTGGACAAGCTTGGGTATAGCGGTGGGGATTTCCTTGCCATCCTAGAAAGCAAGGGAAT
AAAGGCCCGGGTTACATATGTGGACACAAGAGATTACTTTATAATCCTTAGCATCGCCTACCCAACCTTATCTGAGATCA
AGGGAGTGATAGTTCACAAGATAGAAGCTATAACATACAACATTGGGGCACAGGAGTGGTATACTACTATCCCTAAATAT
GTAGCCACTCAGGGGTATCTGATATCGAACTTTGATGAGACGTCATGCGTATTCACTCCAGAGGGGACAGTTTGCAGCCA
GAATGCGTTGTACCCAATGAGCCCATTGCTTCAGGAATGTTTCAGGGGGTCAACAAAATCGTGCGCCAGAACCTTAGTTT
CAGGGACCATAAGTAATAGATTTATCCTATCAAAAGGGAACCTGATTGCAAATTGTGCGTCAGTTTTGTGCAAATGTTAC
ACAACAGAGACAGTTATCAGCCAAGATCCTGACAAACTACTAACTGTTGTAGCATCCGACAAGTGTCCTGTAGTTGAGGT
GGATGGAGTGACAATACAGGTCGGCAGTCGAGAGTATCCGGATTCTGTATACTTACACAAAATAGACTTAGGTCCAGCCA
TCTCCCTAGAAAAACTGGATGTAGGCACCAATTTAGGCAATGCAGTCACAAGACTGGAGAATGCAAAGGAGCTCCTAGAT
GCATCAGACCAAATACTGAAGACTGTTAAAGGGGTACCTTTCAGTGGGAATATGTACATAGCACTGGCAGCTTGCATAGG
AGTATCCCTGGGCCTTGTCACATTAATATGCTGCTGTAAGGGGAGGTGTAAGAACAAGGAAATCCCTATCTCCAAAATCA
ACCCAGGGCTCAAACCCGACCTGACCGGGACCTCAAAGTCGTACGTAAGATCACTGTAGTCAGAATCACCTGGATCATCT
GGCATCACACACATACATGCACGACACAGGCAGTCCGATGACGCAAGAAACCCAACCTCCGGTCACCCACCCGACCCCAC
TCCACGCTCCACCACACATTAGTCATCAAACAAAACTTAGGACGAAAGGTCAATCACCATGTCCGCACAAAGGGAGAGGA
TCAATGCCTTCTACAAAGACAATCCTCACAATAAGAACCATAGGGTGATCCTGGATAGAGAACGCTTGGTCATTGAAAGA
CCCTACATCTTGCTTGGAGTCCTGCTGGTAATGTTCCTGAGTCTAATCGGACTGCTGGCCATTGCAGGGATCAGGCTTCA
CCGGGCCACCGTTGGAACTTCAGAGATCCAGAGTCGGCTGAATACCAATATTAAGTTGACCGAATCTATTGATCACCAGA
CTAAGGATGTCTTAACTCCCCTTTTTAAAATCATTGGCGATGAAGTCGGCATCAGAATTCCACAGAAATTCAGTGATCTT
GTCAAGTTCATCTCCGATAAGATTAAATTCCTCAACCCTGATAGAGAGTATGATTTCAGAGATCTCCGGTGGTGTATGAA
TCCTCCCGAGAGAGTCAAAATTAATTTTGATCAGTTTTGTGAGTACAGGGCTGCGGTTAAGTCAATTGAACATATATTTG
AGTCACCACTCAACAAGTCAAAAAAGCTGCAATCTTTGACTCTCGGGCCCGGAACAGGCTGTCTAGGCAGGACAGTAACA
AGAGCCCATTTCTCAGAACTTACAATGACCTTAATGGACCTGGATCTAGAGATGAAGCACAACGTGTCCTCAGTGTTTAC
CGTAGTTGAAGAGGGATTATTCGGAAGAACATATACCGTCTGGAGATCCGATGCCAGGGATCCGAGCGCCGATCTAGGTA
TTGGCCATTTTTTAAGAGTCTTCGAGATTGGACTGGTAAGAGATCTTGGGCTGGGTCCCCCTGTTTTTCATATGACCAAC
TATCTCACGGTGAACATGAGTGATGACTATCGGAGATGTCTTTTAGCGGTAGGGGAGTTGAAGTTGACAGCCCTATGCAC
CTCATCTGAGACTGTGACACTGAGTGAGAGAGGAGTTCCAAGGAGGGAACCTCTTGTGGTTGTGATACTTAATCTAGCTG
GACCCACTCTAGGGGGAGAGCTATACAGTGTCTTGCCTACCTCTGATCTCATGGTGGAGAAACTCTATTTGTCTTCACAT
AGAGGGATCATCAAAGATGATGAGGCCAATTGGGTAGTGCCGTCTACCGATGTTCGTGATCTTCAGAACAAAGGTGAATG
TCTGGTGGAAGCATGCAAGACTCGACCTCCTTCATTTTGCAATGGCACAGGATCAGGCCCGTGGTCAGAAGGGAGAATCC
CTGCCTACGGGGTGATCAGGGTCAGTCTTGACTTAGCGAGTGACCCGGATGTAGTTATCACTTCAGTGTTTGGCCCACTG
ATACCTCACCTATCCGGCATGGATCTTTACAACAACCCGTTTTCAAAAGCTGTATGGTTGGCTGTACCACCTTATGAGCA
GTCATTTCTAGGAATGATAAATACAATTGGATTCCCTAACAGAGCAGAGGTTATGCCGCACATTTTGACCACAGAGATCA
GAGGCCCTCGGGGTCGTTGCCATGTTCCCATAGAATTGTCCCGCCGGGTTGATGACGATATCAAGATCGGGTCCAACATG
GTCATATTGCCGACGATGGACCTGAGGTATATTACAGCCACTTATGATGTTTCCAGGAGCGAGCATGCAATCGTGTACTA
TATCTATGACACGAGTCGCTCATCATCTTACTTCTACCCAGTTCGACTGAATTTCAAAGGCAATCCTCTCTCTTTGAGGA
TAGAGTGTTTCCCCTGGCGTCATAAGGTGTGGTGCTACCATGATTGTCTTATATACAACACCATAACAGGTGAAGAGGTC
CATACGAGAGGGCTGACCGGCATAGAGGTAACATGCAATCCAGTCTGAGCAGAGCTACGACCGTCACTCAGGCAGTCCCT
TGAGTCGCCACCGAGTCCAAGCAGCACAGCCTGGGACAATCAACGGCACAGCCCAGCCAACAATGTTATAAAAAACTTAG
GAGCCAGGGTTGTAGGGGCCATGGACTCTCTATCAGTCAATCAGGTCTTGTACCCTGAGGTTCATCTAGACAGCCCTATT
GTCACAAACAAACTAGTTGCCATCCTTGAGTACTCGGGTATCGACCATAACTATGTTCTTGAAGACCAGACTCTTGTCAA
GAATATTAGGTATAGGCTGGGGTGCGGTTTTTCAAATCAAATGATCATCAATAACAGGGGGGTGGGTGAAACAGTCAATT
CTAAACTTAAAAGTTACCCCCATAATCGTCATATCATATACCCGGATTGCAATAAGGAGTTGTTTTGTATCAAGGATAGC
TGCATATCTAAGAAGCTCTCGGAGCTATTCAAGAAGGGTAATTCCTTGTACTCTAAGATAAGTCACCAGGTACTGGATTG
TCTTAAGAGAGTCAATGGGAAATTAGGTCTGGGCACAGATCTTACCCATGGTCTGAAGGAGGGTATCCTTGACCTAGGGT
TGCACATGCATAGCTCTCAATGGTTCGAGACTTTCCTGTTCTGGTTCACTATCAAGACAGAGATGAGATCAATGATCAAA
GAACAGTCCCATATATGCCACAAGAGGAGGTATAACCCGACTTTTGTGTCGGGGGATGCATTCGAGGTGCTCGTATCGCG
AGACCTCGTTGTGATAATTGATAAGAATACCCAGTATGTCTTCTACTTAACATTTGAGCTGGTCCTTATGTACTGTGATG
TCATAGAGGGTAGACTTATGACGGAGACAGCCATGGCCATAGACCAGAGATATTCAGAACTTCTAAGCCGGGTCAGATAC
TTGTGGGATCTTATTGATGGGTTCTTCCCAACACTAGGCAACACCACATACCAAATTGTTGCTCTGCTTGAACCATTATC
GTTGGCTTATCTTCAACTTCAGGATGTCACTCTGGAGTTAAGAGGTGCTTTTTTAGACCATTGCTTCAAAGAACTCTATG
AGATACTGGAACATTGCGGCATTGACACAGCAGGCACTTACAATTCCATCACTGAAGGATTGGATTACGTATTCATCACC
CACGATATACATCTAACTGGGGAGATTTTTTCATTTTTCCGGAGTTTCGGACACCCCCGTCTAGAAGCAGTCACCGCTGC
GGAAAATGTCAGAAAACATATGAACCAACCGAAGGTAATCAGTTATGAGACTATGATGAAGGGCCATGCGGTATTTTGCG
GGATAATCATAAATGGTTTCCGGGACCGACATGGCGGCAGCTGGCCCCCTGTTGCACTGCCAGAACATGCCTCTGCTGCG
ATCCGGAATGCGCAGGCATCAGGTGAGGGACTGACCCATGACCTGTGTATAGACAACTGGAAATCCTTTGTTGGATTCAA
ATTTGGCTGCTTTATGCCACTCAGCCTAGATAGTGATTTGACCATGTATCTCAAAGACAAGGCATTGGCTGCACTGAAGA
ATGAGTGGGATTCAGTTTACCCGAAAGAATACCTCCGTTATAACCCACCTAGAGGGACAGAGTCAAGGCGATTGGTAGAG
GTATTCCTGAATGACTCCAGCTTTGATCCTTATAACATGATAATGTACGTGGTGAATGGCTCCTACCTTAAAGACCCTGA
GTTTAACCTCTCATACAGCCTAAAAGAGAAGGAGATAAAGGAGACAGGGCGGTTGTTTGCCAAAATGACCTATAAGATGC
GGGCCTGTCAGGTAATCGCTGAAAATCTGATATCGAATGGTGTTGGGAAGTATTTCCGAGACAATGGGATGGCAAAGGAC
GAGCATGACCTAACAAAAGCCCTTCACACCCTGGCAGTCTCAGGTGTTCCCAAAAACAACAAAGATAACCACCGAGGTGG
GCCTCCCAGAAGGACAACAAACCGAGGGGTGAGATCAAGCCAAGGCACCAAAACACAAGATAGAGACAAGGTTCAAGGGG
GACCTATGTACAACTATTTGCGATGCCAACCGATCAGCCCTGATCAGGGTGAGTCATACGAGACTGTTAGTGCATTCATC
ACCGCTGACCTTAAGAAGTATTGCCTGAATTGGAGATACGAGACAATCAGCATATTTGCACAGAGGCTGAATGAAATATA
TGGACTACCATCCTTCTTTCAATGGTTACACAGGATATTGGAAAAATCCGTACTCTACGTCAGTGACCCACATTGTCCTC
CCGATCTAGATAATCATATCCCTCTGGACAGTGTCCCCAATGCCCAAATATTCATCAAGTACCCAATGGGCGGAATAGAA
GGTTATTGCCAAAAACTATGGACAATCAGCACTATACCATACTTGTATCTGGCAGCCTATGAGAGCGGAGTAAGAATCGC
CTCACTGGTGCAGGGTGACAATCAGACAATCGCAGTGACAAAAAGAGTTCCAAGTTCTTGGCCTTATTCACTAAAAAAGA
GGGAGGCCTCCAAGGCCGCTCAAAATTACTTCGTAGTCTTAAGGCAAAGATTGCACGATGTAGGTCATCACTTAAAGGCT
AATGAGACCATAGTATCTTCTCACTTTTTTGTATATTCCAAAGGGATTTATTATGACGGCCTGCTAGTCTCACAATCACT
AAAGAGCATCGCCAGATGTGTCTTCTGGTCCGAGACTATAGTGGATGAAACCAGAGCGGCGTGCAGTAATATTGCAACAA
CTGTCGCTAAGAGTATAGAGAGGGGTTATGATAGGTACCTTGCATATTCTTTGAATATCCTCAAGATTTTCCAACAGATC
CTTATATCCCTTAACTTCACTATTAACACAACAATGACTCAGGATGTCGTGGCACCGATCATCGAGAACGGTGATTTGCT
GATAAGGATGGCACTCTTGCCAGCACCCATCGGGGGTCTCAATTATCTTAACATGAGCAGGTTATTTGTGAGAAATATCG
GTGACCCGGTCACCTCCTCTATAGCCGACCTGAAGAGGATGATAGATGCCGGGCTAATGCCAGAAGAAACATTGCATCAA
GTGATGACCCAGACCCCGGGAGAATCATCTTACCTAGATTGGGCAAGTGACCCTTATTCTGCCAACCTACCCTGCGTACA
GAGTATCACTCGCCTTCTCAAAAACATCACTGCACGATATATTTTAATCAGCAGCCCAAACCCGATGCTGAAAGGGTTAT
TTCATGAGGGGAGTAGAGATGAAGACGAGGAGCTTGCAAGTTTCCTAATGGATCGGCATATAATTGTTCCAAGAGCTGCA
CATGAAATCTTAGACCATAGTATAACCGGAGCAAGAGAAGCTATAGCCGGGATGTTGGACACCACCAAGGGTCTGATTAG
AACAAGTATGAAACGGGGCGGCCTCACCCCTCGAGTCTTAGCCCGCCTTTCCAATTATGATTATGAACAATTCCGATCCG
GGATAACACTATTAACAAAGAAAGGGCAGTGTTATCTCATTGACAAGGACTCGTGCTCGGTGCAGCTCGCTATAGCTCTG
AGGGGCCACATGTGGGCTAAGTTGGCTCGCGGGAGACCAATCTATGGGTTGGAGGTGCCTGATGTATTAGAATCGATGAA
CGGCTACCTTATTAAACGCCACGAGTCGTGTGCTATCTGTGAAACGGGCTCAAGTCACTACGGATGGTTTTTCGTCCCTG
CAGGGTGCCAGCTTGACGATGTATCTAGAGAGACTTCGGCTCTTCGTGTACCTTATGTCGGATCAACAACTGAGGAAAGG
ACAGACATGAAACTTGCATTTGTTAGGTCTCCAAGTAGATCCCTCAAATCAGCAGTTAGAATTGCAACAGTTTACTCATG
GGCTTACGGGGATGATGAGAAATCATGGAGTGAAGCCTGGATGCTAGCTAGGCAGAGAGCCAATATCACCTTAGATGAAT
TGAGAATGATCACTCCAGTCTCCACATCCACCAACTTAGCCCACCGGTTGAGGGATCGGAGTACCCAGGTGAAGTACTCG
GGGACATCCCTTGTGAGGGTTGCAAGATACACAACCATCTCCAATGATAACTTGTCGTTTGTGATATCTGAGAAAAAAGT
GGATACCAACTTCATTTATCAGCAAGGGATGTTGCTTGGTCTTGGGATCCTTGAGAACCTCTTTAGGCTAGAGGCCACCA
CCGGAGTATCCAACACAGTGCTACACCTGCACGTGGAAACAGAATGTTGTGTTGTACCTATGGTGGATCACCCAAGGATA
CCGAGTCTCCGTAATATAAAAGTTACGGATGAGCTATGCACAAACCCTTTGATCTACGACAGGTCCCCCATCATAGAGCA
CGATGCAACCCGGCTATATTCACAGAGCCACAGGAGACATTTGGTGGAGTTTGTTACCTGGTCAACAAGCCAGCTTTACC
ATATACTGGCTAAGTCTACAGCAATGTCCATGATTGAATTGATTACGAGATTCGAGAAAGATCACATGAATGAAATAGCC
GCCCTGATTGGCGATGACGACATCAACAGCTTCATCACAGAATTTTTGCTAGTGGAGCCTAGATTATTTATAGTTTACCT
TGGTCAGTGTGCTGCCATCAATTGGGCCTTTGATATACATTATCATCGGCCCTCGGGCAAGTACCAGATGGGGGAACTTC
TCTACTCTCTGCTCTCTCGGATGAGCAAAGGAGTATATAAGATCTTTACTAATGCTTTGAGCCACCCCAAAGTTTACAAG
AAATTTTGGCGAAGTGGCATCATTGAGCCGATTCATGGACCATCCTTGGATACACAGAATTTACATGTCACTGTCTGTGA
CATGATATATGGGTCCTATGTCACCTATTTGGATCTTTTGCTGAATGATGAGCTAGATGATTACCCGTATTTGCTCTGCG
AGAGTGATGAGGACGTGGTCACAGACAGGTTCGACAACATTCAAGCCAAACATCTCTGTGTATTGGCCGATGTATATTGC
AGCTCCAAGAGGTGTCCTTCAATAATCGGGATGTCTCCTATAGAAAAATGTACCATTCTCACACATTACATCAAGGGAGA
ATCAGTACAATCCCCGTCTGGGACCTCATGGAACACTGATCCCCTTGTAGTAGATCATTACTCATGCTCTCTGACCTACC
TTCGCCGCGGTTCCATCAAACAAATCAGGTTGAGGGTGGATCCTGGGTTTGTATTCGAGGCGTTGACAGACGTCGACTTT
AAACAACCTCGCAAAGCTAAGTTAGATATATCGGTCGTTGGGTTGACTGATTTCTCTCCCCCTTACGACAACGTCGGTGA
TTTTTTAGGAACTATCAACACATTGAGGCACGATCTGCCTGTCACCGGAACCGGGGTCTCGAACTATGAAGTCCACGCTT
ATCGTAGAATTGGCCTGAATTCATCAGCATGTTATAAAGCCGTAGAGATCTCCACGTTAATCAAGCCATCCTTAGAAGTC
GGAGAGCATGGATTGTTCTTAGGAGAAGGTTCCGGTTCAATGCTGGCTGCGTACAAAGAAGTTCTTAAATTAGCAAATTG
TTACTACAACAGCGGAGTAACAGCGGAGGGCAGAGCCGGACAGAGGGAAATATCTCCCTATCCTTCAGAGATGAGCCTAG
TAGAGAATCAAATGGGGATAGAGCGGAGTGTTAAAGTGCTGTTCAACGGGAAACCTGAAGTAACTTGGGTGGGGACCACA
GATTGCTACAAGTACATAATCAGTAACATCCAAACCTCTAGTCTGGGTTTCATACATTCAGATATTGAGACGCTCCCAAC
CAAAGATGCTGTTGAGAAATTGGAGGAATTTGCCTCTATCCTATCCTTATCCTTGATTTTGGGGAAAATCGGCTCTATTA
CAGTTGTCAAAATTATGCCCATTAGCGGGGATTTTACCCAAGGCTTCATAGCCTATGCCATCCAATATTTTAGGGAGAGC
CTGCTTGCCTATCCGAGATATAGTAACTTCATCTCGACTGAGTGTTACCTTATTATGATAGGATTAAAGGCCAATCGATT
AATAAACCCAGAAGCCATTAAGCAAAGCATAATCAGAGCGGGGGTCAGGACTGCACCAGGACTTGTGAGCCATGTATTAT
CAGAGAAACAAAAAGGTTGTATTCAATCTTTCTTGGGTGATCCTTATATCCAAGGAGACTTCAATAAGCACCTTAAATCT
CTAACCTCTATTGAGAAAATCCTGGTAAATTGTGGTCTCTCGATCAATGGCATAAAAATCTGTAGAGATCTAATCCACCA
TGATATCGCCTCCGGTCCAGACGGCCTTATGAGCTCTACAATTATTTTATATAGGGAATTGGCTCATTTCAAAGATAATA
TAAGGAGTCAGCACGGAATGTTCCACCCCTACCCGGTACTGGCCAACAGCAGGCAACGTGAATTAATCCTTCGAATAGCC
AAGAAATTCTGGGGGTATGTCTTGCTATATTCTGATGACCCGGCACTAATCAGACAAACAATCAAGAACTTGAAACGGAA
TCATCTAACCTTTGACTTACATAGTAACCCATTTATTAAAGGGCTATCCAAGGCTGAGAAACTGCTGGTGCGGACGAGTT
CACTAAGAAGAGAATGGTTGTTCACTCTCGAAACGAAAGAAGTAAAAGAGTGGTTCAAATTGGTAGGTTACAGTGCACTC
ATCAGAGGCTAGTCAGCTATGCATCTGCCCCCTTCTCCTCCGCCATGAGACCCCACTGGCGATCCAGAAGATTAAAGAAA
ACTACATATTGGATAAGTATCTATTCCCAGCTTTGTCTGGT
>Saiga3/saiga/Mongolia/2017-01
ACCAAACAAAGTTGGGTAAGGATAGATCTTATAATAACTATGGACTGGCAAACTTAGGAGTAAAGATCCTACTGTCGGGG
GGAGGAGGAGGAGCAAGATCCTTGATCATGGCGACTCTCCTTAAAAGCTTAGCATTGTTCAAAAGGAACAAGGACAAAGC
GCCGACAGCATCAGGTTCAGGAGGGGCCATCCGGGGGATTAAGAATGTTATCATAGTCCCGATTCCCGGAGACTCGTCCA
TCACTACCCGTTCAAGACTGCTCGACAGGCTTGTCAGATTGGCCGGAGATCCTGACATCAACGGGTCAAAGCTGACCGGG
GTGATGATCAGCATGTTATCCTTGTTCGTAGAGTCACCCGGGCAATTGATACAGCGAATCACAGATGATCCGGATGTTAG
TATCCGCCTTGTTGAGGTAGTTCAAAGTACTAGGTCCCAGTCCGGGTTGACCTTTGCATCACGTGGTGCTGATTTAGACA
ACGAGGCAGACATGTATTTTTCAACTGAGGGGCCCTCGAGTGGAGGTAAGAAAAGGATCAACTGGTTTGAGAACAGAGAA
ATAATAGACATAGAGGTGCAGGATCCAGAAGAGTTCAATATGTTGTTAGCCTCCATACTAGCACAAGTCTGGATCCTTCT
GGCCAAGGCTGTTACGGCACCAGATACGGCAGCTGACTCAGAACTGAGAAGGTGGGTTAAATACACACAACAAAGGAGAG
TGATTGGGGAATTTCGCCTTGACAAGGGGTGGCTGGACGCAGTCCGCAACAGAATTGCAGAAGATCTATCACTCCGGCGG
TTCATGGTATCTCTCATACTTGACATCAAGAGGACCCCAGGCAACAAGCCAAGGATTGCAGAAATGATCTGCGACATTGA
CAACTATATTGTCGAAGCAGGACTCGCCAGTTTCATCCTTACTATCAAATTTGGTATCGAAACCATGTATCCTGCATTAG
GGCTCCACGAGTTTGCCGGAGAATTGTCCACTATTGAGTCCTTGATGAACTTGTATCAACAGCTAGGAGAGGTTGCACCC
TACATGGTAATTCTAGAGAATTCAATTCAGAACAAGTTTAGTGCAGGAGCTTATCCCCTCCTCTGGAGCTATGCGATGGG
TGTCGGAGTCGAGCTGGAGAACTCAATGGGGGGCTTGAACTTTGGCAGGTCATATTTTGACCCTGCCTATTTTCGTCTCG
GACAGGAGATGGTCAGAAGATCTGCAGGAAAGGTCAGCTCTGTGATTGCGGCTGAGCTCGGCATCACAGCAGAGGAAGCT
AAACTAGTCTCGGAAATCGCCTCGCAGGCCGGGGACGAAAGAACCGCCAGAGGGACTGGGCCTCGACAGGCGCAGGTTTC
CTTCCTTCAGCACCAAACAGGAGGGGGAGAGTCGTCCGCACCAGCGACCAGAGAAGGGGTCAAAGCTGCGATCCCAAACG
GAGCTGAAGAAAGGGACAGAAAACAAACACGCCCAGGAAGGCCCAGAGGAGAGACCTCCGGCCAACTGCTCCTGGACATC
ATGCCAGAGGATGAGATCTTGCGAGAGTCTGGTCAAAACCCTCGTGAGGCTCAAAGATCGGCCGAGGCACTCTTCAGGCT
GCAGGCCATGGCCAAGATTCTGGAGGACCAGGAGGAGGGAGAAGACAACAGTCAGGTCTACAACGACAAGGATCTCCTCG
GCTAAGCAGACGCACCCTCTGTCGAAATCAGTGACAAGACATCTCCTACCAGTATTATAAAAAACTTAGGACCCAGGTCC
AAGCAAGCACACATCGACACTCCAACCAGTCGAGCGGAGACCACCGATGGCAGAAGAACAAGCATACCATGTNAACAAGG
GGCTGGAATGTATCAAGTCTCTCAAAGCCTCACCCCCGGATCTATCCACCATCAGAGATACCATCGAGAGCTGGAGAGAG
GGGCTTAGCCCCTCGGGCCGTGCAACACCGAACCCTGATACGTCCGAGGGAGATCATCAGAATATCAACCAATCATGCTC
ACCAGCAATCGGACCAAACAAAGTCTACTTGTCTCCTGAAGATAATCTCGGATTTAGAGAGATCACTGGCAACGACTGTG
AGGCTGGGCTCGGAGGGGTCCAGAGAGAAGGATCCAACTCTCAAGTACAGCGTTACCATGTTTATAGTCACGGGGGTGAA
GAGATTGAAGGACTCGAGGATGCTGACTCTCTCGTGGTTCAAGCAGATCCTCCAGCTGCTAACGTCTTCAATGGAGGAGA
GGATGGATCTGACGACAGCGATGTGGACTCTGGCCCAGATGATCCCGGCAGAGATACTCTATATGACCGGGGATCTGTTG
CCGGCAATGGTATCGCTAGGTCCACAGATGTCGAAAAACTAGAAGGTGCTGATATTCAAGAAGTTCTTAACTCCCAGAAA
GGCAAAGGAGGAAGATTCCAGGGCGGGAAAACCTTGCGAGTCCCGGAAATACCCGATGTCAAGCACTCCAGACCATCAGC
CCAATCAATTAAAAAGGGCACAGACGGGAACTCAGTCTCATCTGGAACGGTGATAGAGTGTTTATCGATAAGTGGTGCAA
CCCAAACTGTGCCAGAGTCAAGATGGGAGTCATCAGAGCAAAATGCGTCTGTGGGGAGTGTCCTCAAGTCTGCGAGGAGT
GCAAAGACGATCCAGGGGCCGACACAAGAATCTGGTACCATAGCATCACTGACTCAGCCTAAAGAGAATGACTCCGAGTA
TGAGTATGAGGATGACCTATTTACAGAGATTCAGGACATCCGTGCAAGCATTGCCAAGATCCATGATGACAATAAAACTA
TCCTCTCAAAGCTTGATTCTATACTGTTATTGAAAGGGGAAGTCGACACTATCAAGAAACAAATCAGCAAGCAGAATATA
AGTATATCCACCATTGAGGGCCATCTCTCCAGTATAATGATAGCCATCCCTGGCTTTGGGAAGGACATCAAGGACCCAAC
ATCCGAAGTCGAGTTGAACCCAGATCTAAGACCTATAATAAGCCGTGACTCTGGCAGAGCTCTCGCGGAGGTCCTCAAGA
AACCCGCTGTGGATAGGTCTCAGAAAATTGGAACCAAAGCCAACTCCAGCTCAAAGGGTCAGCTTCTTAAGGATCTCCAG
CTAAAACCTGTCGACAAGCAGGCAAGCTCTGCAATCGGGTTTGTCCCGTCCGACCATGAATCATCCAGAAATGTCATCCG
CTCCATAATCAAGTCGAGCAAGCTAAATATTGATCACAAGGACTATCTTCTAGATTTACTAAATGATGTGAAAGGCTCCA
AGGATCTTAAGGAATTTCACAAGATGCTAACAGCAATTCTCGCCAAGCACCTGTAACACATCCCCCAGTCATCATCTCAT
ACTCGACTAAAAACATCCTTTCAATCAGGCTATTACAAAAAACTTAGGAGCAAGGGCAACTGAGCTTCGCAGACAGGATG
ACCGAGATCTACGACTTCGATAAATCAGCATGGGATGTCAAAGGGTCAATTGCCCGCATAGAACCCACCACCTACCACGA
CGGCCGACTGATACCCCAGGTGAGGGTCATCGATCCTGGTCTGGGAGACAGAAAAGATGAGTGCTTTATGTACCTGTTTC
TCCTAGGAGTGATTGAGGATAACGACCCCCTGTCTCCCCCCGTCGGAAGAACCTTTGGCTCTCTACCTCTAGGGGTTGGT
AGGTCAACTGCCAAGCCAGAAGAACTACTAAGGGAGGCCACAGAATTAGATATAGTGGTGAGGCGCACTGCAGGAGTAAA
TGAGAAACTGGTATTTTACAACAACACTCCGCTGTCCTTGTTAACGCCATGGAAGAAAGTTCTGACAACCGGAAGTGTGT
TTAGCGCTAACCAGGTTTGCAATGCAGTCAACCTAGTCCCGCTTGATACTCCCCAGAGATTCAGGGTTGTGTACATGAGC
ATAACTAGGTTATCAGACAATGGTTACTATAGTGTGCCCAGAAGAATGCTGGAGTTCCGCTCGGCCAATGCAGTAGCCTT
CAACATCTTGGTTACACTAAGAATTGAAAATGGCACAAACCCTAGAAGATACATAGTCGGCTCATGGGAGAATTCAGAGG
TCACATTTATGGTACACGTGGGCAACTTTAGGAGAAAGAAGAACGAAGTATACTCTGCTGATTACTGCAAAATGAAGATT
GAAAAGATGGGTTTAGTTTTTGCCCTGGGTGGAATAGGCGGAACAAGTCTCCATATTAGAAGCACCGGGAAAATGAGCAA
AACCCTCCATGCACAGCTGGGGTTCAAGAAAATCTTATGTTACCCCCTAATGGATGTCAATGAGGATCTTAACCGATATC
TCTGGCGGGCAGAGTGCCGAATAGTCAAAATCCAAGCTGTCTTACAGCCATCAGTACCCCAAGAGTTCCGTGTCTACGAT
GATGTCATCATCAACGATGATCAAGGCTTGTTCAAGATCTTGTAGTTCATTTGCAAAGGAACGAACCCACCCCCAGGAAG
GGGCCCCGCCCTCCCCCG-CCAAAAAACACACTCCAAGGCTCCCCGGCACAGCGCCAACACAGCTACTCCCGCGATGGAA
CGAGGTCGGCC-CCCGAACAAATCCGGTCCAAAGAGGGGGGCCCCCCCCCTGACCAACCGGGCGCCGACCGAGCAGGCCG
GCGAGAAGCCCCCAAGAGGCTCCGACGAAGACCGGGCACCCCATCCCCCC-AAAAACGTCCCCC-AACACGCCCGAGGCT
AGCCACCGGACACCCCCAGACCCGCCACCGGCGAGACAGAACCCCAAGGGGGGACCCTCCAAACCAAAGGAACCACCGGG
GTAGGCTCCGCCGAACCAGCACAGACCCGACCCAAGCAAGGCGGACCCCCAACACGAAACTGCCCAGCACACCCTACTCA
TCATCAAACAAAACTTAGGGGCCAAGTCCACACGAGAGGCCCCAGTCCGTCAGGCGGAGGGACGCAGAAAGGAAGGAGAC
ACGACCGTCCCAGAAGGAGGACACCCAACCACCGAAACGCCCGCCCCCAGGGAAGGAG--CCA-CCCCCACGCAGCGAAG
GAGCGGGCGGGAGACCCCGGGGAGGGCCCGATCGGGACCCGGGGGCCGGCGGCGCCGGCGGTGAGCAGGCCGGGCGCACA
CCCGACCCCACCGGAGGATCCGAGGAGGGCCCGACCCCGCGCGGACCAAACGGCAGGGAGCCCAACCCCACCAAAAAGAG
AGGCGAGGCCCCCCCTCCCTCCCCCCCCGCACACAACCCGCAGACAGACCGAGGGAGGGCCATCCCCCAGCGAGACAGGC
GGCTCCCTCGCAGCCGAGCCGCAGCTCCCCAGAATAGGACACCCCCGCACACTCCGAACACCCCCCCGCCCCCCGCCACC
GGGACAAGGGCTCCACCACCACAGACCGGAGCCACCGACAGCCAGCCAGAGGTCCCCTCCAGTCCCGCCCGGCGCCCCCC
CGAAGAGGCCCCGGCAAGGCCCCCCAGCCCGACGTCCCCCGCACGCACCGAAAGAAGGACCCGCCCGAGAACGTGCGGCA
CATCCATGCGCAAACATCATGACGCGGGTCGCAATTTTGACATTTCTGTTTCTTTTCCCAAATGTTGTTGCGTGTCAGAT
TCACTGGGGCAATCTATCCAAGATCGGGATTGTAGGAACAGGGAGTGCCAGCTACAAGGTGATGACTAGGCCAAGCCACC
AGACTCTGGTTATAAAGTTAATGCCAAATATAACGGCCATCGACAATTGTACAAAGTCAGAGATTGCAGAGTACAAGAGA
TTGCTGATCACAGTGTTAAAGCCTGTAGAGGATGCTCTGTCGGTGATAACCAAGAATGTAAGACCAATTCAAACTCTAAC
ACCTGGGCGTAGAACCCGCCGTTTTGCTGGAGCTGTTCTGGCCGGGGTAGCACTTGGAGTTGCGACAGCCGCTCAGATAA
CTGCAGGAGTCGCCCTTCATCAATCATTGATGAACTCCCAAGCAATTGAGAGTTTAAAAACCAGTCTTGAGATGTCGAAT
CAGGCAATAGAAGAAATCAGACTTGCAAATAAGGAGACCATACTGGCAGTACAGGGCGTCCAGGATTATATCAACAATGA
GCTCGTCCCTTCTGTTCATAGAATGTCATGCGAGCTGGTAGGTCACAAGCTCGGCCTCAAGCTCCTTAGGTACTACACCG
AGATCCTGTCCATATTCGGGCCCAGTCTTCGAGACCCGATATCTGCCGAAATATCAATCCAGGCACTTAGTTATGCATTA
GGCGGAGACATTAATAAAATCCTGGACAAGCTTGGGTATAGCGGTGGGGATTTCCTTGCCATCCTAGAAAGCAAGGGAAT
AAAGGCCCGGGTTACATATGTGGACACAAGAGATTACTTTATAATCCTTAGCATCGCCTACCCAACCTTATCTGAGATCA
AGGGAGTGATAGTTCACAAGATAGAAGCTATAACATACAACATTGGGGCACAGGAGTGGTATACTACTATCCCTAAATAT
GTAGCCACTCAGGGGTATCTGATATCGAACTTTGATGAGACGTCATGCGTATTCACTCCAGAGGGGACAGTTTGCAGCCA
GAATGCGTTGTACCCAATGAGCCCATTGCTTCAGGAATGTTTCAGGGGGTCAACAAAATCGTGCGCCAGAACCTTAGTTT
CAGGGACCATAAGTAATAGATTTATCCTATCAAAAGGGAACCTGATTGCAAATTGTGCGTCAGTTTTGTGCAAATGTTAC
ACAACAGAGACAGTTATCAGCCAAGATCCTGACAAACTACTAACTGTTGTAGCATCCGACAAGTGTCCTGTAGTTGAGGT
GGATGGAGTGACAATACAGGTCGGCAGTCGAGAGTATCCGGATTCTGTATACTTACACAAAATAGACTTAGGTCCAGCCA
TCTCCCTAGAAAAACTGGATGTAGGCACCAATTTAGGCAATGCAGTCACAAGACTGGAGAATGCAAAGGAGCTCCTAGAT
GCATCAGACCAAATACTGAAGACTGTTAAAGGGGTACCTTTCAGTGGGAATATGTACATAGCACTGGCAGCTTGCATAGG
AGTATCCCTGGGCCTTGTCACATTAATATGCTGCTGTAAGGGGAGGTGTAAGAACAAGGAAATCCCTATCTCCAAAATCA
ACCCAGGGCTCAAACCCGACCTGACCGGGACCTCAAAGTCGTACGTAAGATCACTGTAGTCAGAATCACCTGGATCATCT
GGCATCACACACATACATGCACGACACAGGCAGTCCGATGACGCAAGAAACCCAACCTCCGGTCACCCACCCGACCCCAC
TCCACGCTCCACCACACATTAGTCATCAAACAAAACTTAGGACGAAAGGTCAATCACCATGTCCGCACAAAGGGAGAGGA
TCAATGCCTTCTACAAAGACAATCCTCACAATAAGAACCATAGGGTGATCCTGGATAGAGAACGCTTGGTCATTGAAAGA
CCCTACATCTTGCTTGGAGTCCTGCTGGTAATGTTCCTGAGTCTAATCGGACTGCTGGCCATTGCAGGGATCAGGCTTCA
CCGGGCCACCGTTGGAACTTCAGAGATCCAGAGTCGGCTGAATACCAATATTAAGTTGACCGAATCTATTGATCACCAGA
CTAAGGATGTCTTAACTCCCCTTTTTAAAATCATTGGCGATGAAGTCGGCATCAGAATTCCACAGAAATTCAGTGATCTT
GTCAAGTTCATCTCCGATAAGATTAAATTCCTCAACCCTGATAGAGAGTATGATTTCAGAGATCTCCGGTGGTGTATGAA
TCCTCCCGAGAGAGTCAAAATTAATTTTGATCAGTTTTGTGAGTACAGGGCTGCGGTTAAGTCAATTGAACATATATTTG
AGTCACCACTCAACAAGTCAAAAAAGCTGCAATCTTTGACTCTCGGGCCCGGAACAGGCTGTCTAGGCAGGACAGTAACA
AGAGCCCATTTCTCAGAACTTACAATGACCTTAATGGACCTGGATCTAGAGATGAAGCACAACGTGTCCTCAGTGTTTAC
CGTAGTTGAAGAGGGATTATTCGGAAGAACATATACCGTCTGGAGATCCGATGCCAGGGATCCGAGCGCCGATCTAGGTA
TTGGCCATTTTTTAAGAGTCTTCGAGATTGGACTGGTAAGAGATCTTGGGCTGGGTCCCCCTGTTTTTCATATGACCAAC
TATCTCACGGTGAACATGAGTGATGACTATCGGAGATGTCTTTTAGCGGTAGGGGAGTTGAAGTTGACAGCCCTATGCAC
CTCATCTGAGACTGTGACACTGAGTGAGAGAGGAGTTCCAAGGAGGGAACCTCTTGTGGTTGTGATACTTAATCTAGCTG
GACCCACTCTAGGGGGAGAGCTATACAGTGTCTTGCCTACCTCTGATCTCATGGTGGAGAAACTCTATTTGTCTTCACAT
AGAGGGATCATCAAAGATGATGAGGCCAATTGGGTAGTGCCGTCTACCGATGTTCGTGATCTTCAGAACAAAGGTGAATG
TCTGGTGGAAGCATGCAAGACTCGACCTCCTTCATTTTGCAATGGCACAGGATCAGGCCCGTGGTCAGAAGGGAGAATCC
CTGCCTACGGGGTGATCAGGGTCAGTCTTGACTTAGCGAGTGACCCGGATGTAGTTATCACTTCAGTGTTTGGCCCACTG
ATACCTCACCTATCCGGCATGGATCTTTACAACAACCCGTTTTCAAAAGCTGTATGGTTGGCTGTACCACCTTATGAGCA
GTCATTTCTAGGAATGATAAATACAATTGGATTCCCTAACAGAGCAGAGGTTATGCCGCACATTTTGACCACAGAGATCA
GAGGCCCTCGGGGCCGTTGCCATGTTCCCATAGAATTGTCCCGCCGGGTTGATGACGATATCAAGATCGGGTCCAACATG
GTCATATTGCCGACGATGGACCTGAGGTATATTACAGCCACTTATGATGTTTCCAGGAGCGAGCATGCAATCGTGTACTA
TATCTATGACACGAGTCGCTCATCATCTTACTTCTACCCAGTTCGACTGAATTTCAAAGGCAATCCTCTCTCTTTGAGGA
TAGAGTGTTTCCCCTGGCGTCATAAGGTGTGGTGCTACCATGATTGTCTTATATACAACACCATAACAGGTGAAGAGGTC
CATACGAGAGGGCTGACCGGCATAGAGGTAACATGCAATCCAGTCTGAGCAGAGCTACGACCGTCACTCAGGCAGTCCCT
TGAGTCGCCACCGAGTCCAAGCAGCACAGCCTGGGACAATCAACGGCACAGCCCAGCCAACAATGTTATAAAAAACTTAG
GAGCCAGGGTTGTAGGGGCCATGGACTCTCTATCAGTCAATCAGGTCTTGTACCCTGAGGTTCATCTAGACAGCCCTATT
GTCACAAACAAACTAGTTGCCATCCTTGAGTACTCGGGTATCGACCATAACTATGTTCTTGAAGACCAGACTCTTGTCAA
GAATATTAGGTATAGGCTGGGGTGCGGTTTTTCAAATCAAATGATCATCAATAACAGGGGGGTGGGTGAAACAGTCAATT
CTAAACTTAAAAGTTACCCCCATAATCGTCATATCATATACCCGGATTGCAATAAGGAGTTGTTTTGTATCAAGGATAGC
TGCATATCTAAGAAGCTCTCGGAGCTATTCAAGAAGGGTAATTCCTTGTACTCTAAGATAAGTCACCAGGTACTGGATTG
TCTTAAGAGAGTCAATGGGAAATTAGGTCTGGGCACAGATCTTACCCATGGTCTGAAGGAGGGTATCCTTGACCTAGGGT
TGCACATGCATAGCTCTCAATGGTTCGAGACTTTCCTGTTCTGGTTCACTATCAAGACAGAGATGAGATCAATGATCAAA
GAACAGTCCCATATATGCCACAAGAGGAGGTATAACCCGACTTTTGTGTCGGGGGATGCATTCGAGGTGCTCGTATCGCG
AGACCTCGTTGTGATAATTGATAAGAATACCCAGTATGTCTTCTACTTAACATTTGAGCTGGTCCTTATGTACTGTGATG
TCATAGAGGGTAGACTTATGACGGAGACAGCCATGGCCATAGACCAGAGATATTCAGAACTTCTAAGCCGGGTCAGATAC
TTGTGGGATCTTATTGATGGGTTCTTCCCAACACTAGGCAACACCACATACCAAATTGTTGCTCTGCTTGAACCATTATC
GTTGGCTTATCTTCAACTTCAGGATGTCACTCTGGAGTTAAGAGGTGCTTTTTTAGACCATTGCTTCAAAGAACTCTATG
AGATACTGGAACATTGCGGCATTGACACAGCAGGCACTTACAATTCCATCACTGAAGGATTGGATTACGTATTCATCACC
CACGATATACATCTAACTGGGGAGATTTTTTCATTTTTCCGGAGTTTCGGACACCCCCGTCTAGAAGCAGTCACCGCTGC
GGAAAATGTCAGAAAACATATGAACCAACCGAAGGTAATCAGTTATGAGACTATGATGAAGGGCCATGCGGTATTTTGCG
GGATAATCATAAATGGTTTCCGGGACCGACATGGCGGCAGCTGGCCCCCTGTTGCACTGCCAGAACATGCCTCTGCTGCG
ATCCGGAATGCGCAGGCATCAGGTGAGGGACTGACCCATGACCTGTGTATAGACAACTGGAAATCCTTTGTTGGATTCAA
ATTTGGCTGCTTTATGCCACTCAGCCTAGATAGTGATTTGACCATGTATCTCAAAGACAAGGCATTGGCTGCACTGAAGA
ATGAGTGGGATTCAGTTTACCCGAAAGAATACCTCCGTTATAACCCACCTAGAGGGACAGAGTCAAGGCGATTGGTAGAG
GTATTCCTGAATGACTCCAGCTTTGATCCTTATAACATGATAATGTACGTGGTGAATGGCTCCTACCTTAAAGACCCTGA
GTTTAACCTCTCATACAGCCTAAAAGAGAAGGAGATAAAGGAGACAGGGCGGTTGTTTGCCAAAATGACCTATAAGATGC
GGGCCTGTCAGGTAATCGCTGAAAATCTGATATCGAATGGTGTTGGGAAGTATTTCCGAGACAATGGGATGGCAAAGGAC
GAGCATGACCTAACAAAAGCCCTTCACACCCTGGCAGTCTCAGGTGTTCCCAAAAACAACAAAGATAACCACCGAGGTGG
GCCTCCCAGAAGGACAACAAACCGAGGGGTGAGATCAAGCCAAGGCACCAAAACACAAGATAGAGACAAGGTTCAAGGGG
GACCTATGTACAACTATTTGCGATGCCAACCGATCAGCCCTGATCAGGGTGAGTCATACGAGACTGTTAGTGCATTCATC
ACCGCTGACCTTAAGAAGTATTGCCTGAATTGGAGATACGAGACAATCAGCATATTTGCACAGAGGCTGAATGAAATATA
TGGACTACCATCCTTCTTTCAATGGTTACACAGGATATTGGAAAAATCCGTACTCTACGTCAGTGACCCACATTGTCCTC
CCGATCTAGATAATCATATCCCTCTGGACAGTGTCCCCAATGCCCAAATATTCATCAAGTACCCAATGGGCGGAATAGAA
GGTTATTGCCAAAAACTATGGACAATCAGCACTATACCATACTTGTATCTGGCAGCCTATGAGAGCGGAGTAAGAATCGC
CTCACTGGTGCAGGGTGACAATCAGACAATCGCAGTGACAAAAAGAGTTCCAAGTTCTTGGCCTTATTCACTAAAAAAGA
GGGAGGCCTCCAAGGCCGCTCAAAATTACTTCGTAGTCTTAAGGCAAAGATTGCACGATGTAGGTCATCACTTAAAGGCT
AATGAGACCATAGTATCTTCTCACTTTTTTGTATATTCCAAAGGGATTTATTATGACGGCCTGCTAGTCTCACAATCACT
AAAGAGCATCGCCAGATGTGTCTTCTGGTCCGAGACTATAGTGGATGAAACCAGAGCGGCGTGCAGTAATATTGCAACAA
CTGTCGCTAAGAGTATAGAGAGGGGTTATGATAGGTACCTTGCATATTCTTTGAATATCCTCAAGATTTTCCAACAGATC
CTTATATCCCTTAACTTCACTATTAACACAACAATGACTCAGGATGTCGTGGCACCGATCATCGAGAACGGTGATTTGCT
GATAAGGATGGCACTCTTGCCAGCACCCATCGGGGGTCTCAATTATCTTAACATGAGCAGGTTATTTGTGAGAAATATCG
GTGACCCGGTCACCTCCTCTATAGCCGACCTGAAGAGGATGATAGATGCCGGGCTAATGCCAGAAGAAACATTGCATCAA
GTGATGACCCAGACCCCGGGAGAATCATCTTACCTAGATTGGGCAAGTGACCCTTATTCTGCCAACCTACCCTGCGTACA
GAGTATCACTCGCCTTCTCAAAAACATCACTGCACGATATATTTTAATCAGCAGCCCAAACCCGATGCTGAAAGGGTTAT
TTCATGAGGGGAGTAGAGATGAAGACGAGGAGCTTGCAAGTTTCCTAATGGATCGGCATATAATTGTTCCAAGAGCTGCA
CATGAAATCTTAGACCATAGTATAACCGGAGCAAGAGAAGCTATAGCCGGGATGTTGGACACCACCAAGGGTCTGATTAG
AACAAGTATGAAACGGGGCGGCCTCACCCCTCGAGTCTTAGCCCGCCTTTCCAATTATGATTATGAACAATTCCGATCCG
GGATAACACTATTAACAAAGAAAGGGCAGTGTTATCTCATTGACAAGGACTCGTGCTCGGTGCAGCTCGCTATAGCTCTG
AGGGGCCACATGTGGGCTAAGTTGGCTCGCGGGAGACCAATCTATGGGTTGGAGGTGCCTGATGTATTAGAATCGATGAA
CGGCTACCTTATTAAACGCCACGAGTCGTGTGCTATCTGTGAAACGGGCTCAAGTCACTACGGATGGTTTTTCGTCCCTG
CAGGGTGCCAGCTTGACGATGTATCTAGAGAGACTTCGGCTCTTCGTGTACCTTATGTCGGATCAACAACTGAGGAAAGG
ACAGACATGAAACTTGCATTTGTTAGGTCTCCAAGTAGATCCCTCAAATCAGCAGTTAGAATTGCAACAGTTTACTCATG
GGCTTACGGGGATGATGAGAAATCATGGAGTGAAGCCTGGATGCTAGCTAGGCAGAGAGCCAATATCACCTTAGATGAAT
TGAGAATGATCACTCCAGTCTCCACATCCACCAACTTAGCCCACCGGTTGAGGGATCGGAGTACCCAGGTGAAGTACTCG
GGGACATCCCTTGTGAGGGTTGCAAGATACACAACCATCTCCAATGATAACTTGTCGTTTGTGATATCTGAGAAAAAAGT
GGATACCAACTTCATTTATCAGCAAGGGATGTTGCTTGGTCTTGGGATCCTTGAGAACCTCTTTAGGCTAGAGGCCACCA
CCGGAGTATCCAACACAGTGCTACACCTGCACGTGGAAACAGAATGTTGTGTTGTACCTATGGTGGATCACCCAAGGATA
CCGAGTCTCCGTAATATAAAAGTTACGGATGAGCTATGCACAAACCCTTTGATCTACGACAGGTCCCCCATCATAGAGCA
CGATGCAACCCGGCTATATTCACAGAGCCACAGGAGACATTTGGTGGAGTTTGTTACCTGGTCAACAAGCCAGCTTTACC
ATATACTGGCTAAGTCTACAGCAATGTCCATGATTGAATTGATTACGAGATTCGAGAAAGATCACATGAATGAAATAGCC
GCCCTGATTGGCGATGACGACATCAACAGCTTCATCACAGAATTTTTGCTAGTGGAGCCTAGATTATTTATAGTTTACCT
TGGTCAGTGTGCTGCCATCAATTGGGCCTTTGATATACATTATCATCGGCCCTCGGGCAAGTACCAGATGGGGGAACTTC
TCTACTCTCTGCTCTCTCGGATGAGCAAAGGAGTATATAAGATCTTTACTAATGCTTTGAGCCACCCCAAAGTTTACAAG
AAATTTTGGCGAAGTGGCATCATTGAGCCGATTCATGGACCATCCTTGGATACACAGAATTTACATGTCACTGTCTGTGA
CATGATATATGGGTCCTATGTCACCTATTTGGATCTTTTGCTGAATGATGAGCTAGATGATTACCCGTATTTGCTCTGCG
AGAGTGATGAGGACGTGGTCACAGACAGGTTCGACAACATTCAAGCCAAACATCTCTGTGTATTGGCCGATGTATATTGC
AGCTCCAAGAGGTGTCCTTCAATAATCGGGATGTCTCCTATAGAAAAATGTACCATTCTCACACATTACATCAAGGGAGA
ATCAGTACAATCCCCGTCTGGGACCTCATGGAACACTGATCCCCTTGTAGTAGATCATTACTCATGCTCTCTGACCTACC
TTCGCCGCGGTTCCATCAAACAAATCAGGTTGAGGGTGGATCCTGGGTTTGTATTCGAGGCGTTGACAGACGTCGACTTT
AAACAACCTCGCAAAGCTAAGTTAGATATATCGGTCGTTGGGTTGACTGATTTCTCTCCCCCTTACGACAACGTCGGTGA
TTTTTTAGGAACTATCAACACATTGAGGCACGATCTGCCTGTCACCGGAACCGGGGTCTCGAACTATGAAGTCCACGCTT
ATCGTAGAATTGGCCTGAATTCATCAGCATGTTATAAAGCCGTAGAGATCTCCACGTTAATCAAGCCATCCTTAGAAGTC
GGAGAGCATGGATTGTTCTTAGGAGAAGGTTCCGGTTCAATGCTGGCTGCGTACAAAGAAGTTCTTAAATTAGCAAATTG
TTACTACAACAGCGGAGTAACAGCGGAGGGCAGAGCCGGACAGAGGGAAATATCTCCCTATCCTTCAGAGATGAGCCTAG
TAGAGAATCAAATGGGGATAGAGCGGAGTGTTAAAGTGCTGTTCAACGGGAAACCTGAAGTAACTTGGGTGGGGACCACA
GATTGCTACAAGTACATAATCAGTAACATCCAAACCTCTAGTCTGGGTTTCATACATTCAGATATTGAGACGCTCCCAAC
CAAAGATGCTGTTGAGAAATTGGAGGAATTTGCCTCTATCCTATCCTTATCCTTGATTTTGGGGAAAATCGGCTCTATTA
CAGTTGTCAAAATTATGCCCATTAGCGGGGATTTTACCCAAGGCTTCATAGCCTATGCCATCCAATATTTTAGGGAGAGC
CTGCTTGCCTATCCGAGATATAGTAACTTCATCTCGACTGAGTGTTACCTTATTATGATAGGATTAAAGGCCAATCGATT
AATAAACCCAGAAGCCATTAAGCAAAGCATAATCAGAGCGGGGGTCAGGACTGCACCAGGACTTGTGAGCCATGTATTAT
CAGAGAAACAAAAAGGTTGTATTCAATCTTTCTTGGGTGATCCTTATATCCAAGGAGACTTCAATAAGCACCTTAAATCT
CTAACCTCTATTGAGAAAATCCTGGTAAATTGTGGTCTCTCGATCAATGGCATAAAAATCTGTAGAGATCTAATCCACCA
TGATATCGCCTCCGGTCCAGACGGCCTTATGAGCTCTACAATTATTTTATATAGGGAATTGGCTCATTTCAAAGATAATA
TAAGGAGTCAGCACGGAATGTTCCACCCCTACCCGGTACTGGCCAACAGCAGGCAACGTGAATTAATCCTTCGAATAGCC
AAGAAATTCTGGGGGTATGTCTTGCTATATTCTGATGACCCGGCACTAATCAGACAAACAATCAAGAACTTGAAACGGAA
TCATCTAACCTTTGACTTACATAGTAACCCATTTATTAAAGGGCTATCCAAGGCTGAGAAACTGCTGGTGCGGACGAGTT
CACTAAGAAGAGAATGGTTGTTCACTCTCGAAACGAAAGAAGTAAAAGAGTGGTTCAAATTGGTAGGTTACAGTGCACTC
ATCAGAGGCTAGTCAGCTATGCATCTGCCCCCTTCTCCTCCGCCATGAGACCCCACTGGCGATCCAGAAGATTAAAGAAA
ACTACATATTGGATAAGTATCTATTCCCAGCTTTGTCTGGT
>Saiga1/saiga/Mongolia/2017-01
NNNNNNNNNNNNNNNNNNNNNNNNNNNNNNNNNNNNACTATGGACTGGCAAACTTAGGAGTAAAGATCCTACTGTCGGGG
GGAGGAGGAGGAGCAAGATCCTTGATCATGGCGACTCTCCTTAAAAGCTTAGCATTGTTCAAAAGGAACAAGGACAAAGC
GCCGACAGCATCAGGTTCAGGAGGGGCCATCCGGGGGATTAAGAATGTTATCATAGTCCCGATTCCCGGAGACTCGTCCA
TCACTACCCGTTCAAGACTGCTCGACAGGCTTGTCAGATTGGCCGGAGATCCTGACATCAACGGGTCAAAGCTGACCGGG
GTGATGATCAGCATGTTATCCTTGTTCGTAGAGTCACCCGGGCAATTGATACAGCGAATCACAGATGATCCGGATGTTAG
TATCCGCCTTGTTGAGGTAGTTCAAAGTACTAGGTCCCAGTCCGGGTTGACCTTTGCATCACGTGGTGCTGATTTAGACA
ACGAGGCAGACATGTATTTTTCAACTGAGGGGCCCTCGAGTGGAGGTAAGAAAAGGATCAACTGGTTTGAGAACAGAGAA
ATAATAGACATAGAGGTGCAGGATCCAGAAGAGTTCAATATGTTGTTAGCCTCCATACTAGCACAAGTCTGGATCCTTCT
GGCCAAGGCTGTTACGGCACCAGATACGGCAGCTGACTCAGAACTGAGAAGGTGGGTTAAATACACACAACAAAGGAGAG
TGATTGGGGAATTTCGCCTTGACAAGGGGTGGCTGGACGCAGTCCGCAACAGAATTGCAGAAGATCTATCACTCCGGCGG
TTCATGGTATCTCTCATACTTGACATCAAGAGGACCCCAGGCAACAAGCCAAGGATTGCAGAAATGATCTGCGACATTGA
CAACTATATTGTCGAAGCAGGACTCGCCAGTTTCATCCTTACTATCAAATTTGGTATCGAAACCATGTATCCTGCATTAG
GGCTCCACGAGTTTGCCGGAGAATTGTCCACTATTGAGTCCTTGATGAACTTGTATCAACAGCTAGGAGAGGTTGCACCC
TACATGGTAATTCTAGAGAATTCAATTCAGAACAAGTTTAGTGCAGGAGCTTATCCCCTCCTCTGGAGCTATGCGATGGG
TGTCGGAGTCGAGCTGGAGAACTCAATGGGGGGCTTGAACTTTGGCAGGTCATATTTTGACCCTGCCTATTTTCGTCTCG
GACAGGAGATGGTCAGAAGATCTGCAGGAAAGGTCAGCTCTGTGATTGCGGCTGAGCTCGGCATCACAGCAGAGGAAGCT
AAACTAGTCTCGGAAATCGCCTCGCAGGCCGGGGACGAAAGAACCGCCAGAGGGACTGGGCCTCGACAGGCGCAGGTTTC
CTTCCTTCAGCACCAAACAGGAGGGGGAGAGTCGTCCGCACCAGCGACCAGAGAAGGGGTCAAAGCTGCGATCCCAAACG
GAGCTGAAGAAAGGGACAGAAAACAAACACGCCCAGGAAGGCCCAGAGGAGAGACCTCCGGCCAACTGCTCCTGGACATC
ATGCCAGAGGATGAGATCTTGCGAGAGTCTGGTCAAAACCCTCGTGAGGCTCAAAGATCGGCCGAGGCACTCTTCAGGCT
GCAGGCCATGGCCAAGATTCTGGAGGACCAGGAGGAGGGAGAAGACAACAGTCAGGTCTACAACGACAAGGATCTCCTCG
GCTAAGCAGACGCACCCTCTGTCGAAATCAGTGACAAGACATCTCCTACCAGTATTATAAAAAACTTAGGACCCAGGTCC
AAGCAAGCACACATCGACACTCCAACCAGTCGAGCGGAGACCACCGATGGCAGAAGAACAAGCATACCATGTNAACAAGG
GGCTGGAATGTATCAAGTCTCTCAAAGCCTCACCCCCGGATCTATCCACCATCAGAGATACCATCGAGAGCTGGAGAGAG
GGGCTTAGCCCCTCGGGCCGTGCAACACCGAACCCTGATACGTCCGAGGGAGATCATCAGAATATCAACCAATCATGCTC
ACCAGCAATCGGACCAAACAAAGTCTACTTGTCTCCTGAAGATAATCTCGGATTTAGAGAGATCACTGGCAACGACTGTG
AGGCTGGGCTCGGAGGGGTCCAGAGAGAAGGATCCAACTCTCAAGTACNNNNNNNNNNNNNNNNNNNNNNNNGGGGTGAA
GAGATTGAAGGACTCGAGGATGCTGACTCTCTCGTGGTTCAAGCAGATCCTCCAGCTGCTAACGTCTTCAATGGAGGAGA
GGATGGATCTGACGACAGCGATGTGGACTCTGGCCCAGATGATCCCGGCAGAGATACTCTATATGACCGGGGATCTGTTG
CCGGCAATGGTATCGCTAGGTCCACAGATGTCGAAAAACTAGAAGGTGCTGATATTCAAGAAGTTCTTAACTCCCAGAAA
GGCAAAGGAGGAAGATTCCAGGGCGGGAAAACCTTGCGAGTCCCGGAAATACCCGATGTCAAGCACTCCAGACCATCAGC
CCAATCAATTAAAAAGGGCACAGACGGGAACTCAGTCTCATCTGGAACGGTGATAGAGTGTTTATCGATAAGTGGTGCAA
CCCAAACTGTGCCAGAGTCAAGATGGGAGTCATCAGAGCAAAATGCGTCTGTGGGGAGTGTCCTCAAGTCTGCGAGGAGT
GCAAAGACGATCCAGGGGCCGACACAAGAATCTGGTACCATAGCATCACTGACTCAGCCTAAAGAGAATGACTCCGAGTA
TGAGTATGAGGATGACCTATTTACAGAGATTCAGGACATCCGTGCAAGCATTGCCAAGATCCATGATGACAATAAAACTA
TCCTCTCAAAGCTTGATTCTATACTGTTATTGAAAGGGGAAGTCGACACTATCAAGAAACAAATCAGCAAGCAGAATATA
AGTATATCCACCATTGAGGGCCATCTCTCCAGTATAATGATAGCCATCCCTGGCTTTGGGAAGGACATCATGGACCCAAC
ATCCGAAGTCGAGTTGAACCCAGATCTAAGACCTATAATAAGCCGTGACTCTGGCAGAGCTCTCGCGGAGGTCCTCAAGA
AACCCGCTGTGGATAGGTCTCAGAAAATTGGAACCAAAGCCAACTCCAGCTCAAAGGGTCAGCTTCTTAAGGATCTCCAG
CTAAAACCTGTCGACAAGCAGGCAAGCTCTGCAATCGGGTTTGTCCCGTCCGACCATGAATCATCCAGAAATGTCATCCG
CTCCATAATCAAGTCGAGCAAGCTAAATATTGATCACAAGGACTATCTTCTAGATTTACTAAATGATGTGAAAGGCTCCA
AGGATCTTAAGGAATTTCACAAGATGCTAACAGCAATTCTCGCCAAGCACCTGTAACACATCCCCCAGTCATCATCTCAT
ACTCGACTAAAAACATCCTTTCAATCAGGCTATTACAAAAAACTTAGGAGCAAGGGCAACTGAGCTTCGCAGACAGGANN
NNNNNNNNNNNNNNNNNNNNNNNNNNNNNATGGGATGTCAAAGGGTCAATTGCCCGCATAGAACCCACCACCTACCACGA
CGGCCGACTGATACCCCAGGTGAGGGTCATCGATCCTGGTCTGGGAGACAGAAAAGATGAGTGCTTTATGTACCTGTTTC
TCCTAGGAGTGATTGAGGATAACGACCCCCTGTCTCCCCCCGTCGGAAGAACCTTTGGCTCTCTACCTCTAGGGGTTGGT
AGGTCAACTGCCAAGCCAGAAGAACTACTAAGGGAGGCCACAGAATTAGATATAGTGGTGAGGCGCACTGCAGGAGTAAA
TGAGAAACTGGTATTTTACAACAACACTCCGCTGTCCTTGTTAACGCCATGGAAGAAAGTTCTGACAACCGGAAGTGTGT
TTAGCGCTAACCAGGTTTGCAATGCAGTCAACCTAGTCCCGCTTGATACTCCCCAGAGATTCAGGGTTGTGTACATGAGC
ATAACTAGATTATCAGACAATGGTTACTATAGTGTGCCCAGAAGAATGCTGGAGTTCCGCTCGGCCAATGCAGTAGCCTT
CAACATCTTGGTTACACTAAGAATTGAAAATGGCACAAACCCTAGAAGATACATAGTCGGCTCATGGGAGAATTCAGAGG
TCACATTTATGGTACACGTGGGCAACTTTAGGAGAAAGAAGAACGAAGTATACTCTGCTGATTACTGCAAAATGAAGATT
GAAAAGATGGGTTTAGTTTTTGCCCTGGGTGGAATAGGCGGAACAAGTCTCCATATTAGAAGCACCGGGAAAATGAGCAA
AACCCTCCATGCACAGCTGGGGTTCAAGAAAATCTTATGTTACCCCCTAATGGATGTCAATGAGGATCTTAACCGATATC
TCTGGCGGGCAGAGTGCCGAATAGTCAAAATCCAAGCTGTCTTACAGCCATCAGTACCCCAAGAGTTCCGTGTCTACGAT
GATGTCATCATCAACGATGATCAAGGCNNNNNNNNNNNNNNNNNNNNNNNNNNNNNNNNNNNNNNNNNNNNNNNNNNNNN
NNNNNNNNNNNNNNNNNN-NNNNNNNNNNNNNNNNNNNNNNNNNNNNNNNNNNNNNNNNNNNNNNNNNNNNNNNNNNNNN
NNNNNNNNNNN-NNNNNNNNNNNNNNNNNNNNNNNNNNNNNNNNNNNNNNNNNNNNNNNNNNNNNNNNNNNNNNNNNNNN
NNNNNNNNNNNNNNNNNNNNNNNNNNNNNNNNNNNNNNNNNNNNNNNNNN-NNNNNNNNNNNNN-NNNNNNNNNNNNNNN
NNNNNNNNNNNNNNNNNNNNNNNNNNNNNNNNNNNNNNNNACCCCAAGGGGGGACCCTCCAAACCAAAGGAACCACCGGG
GTAGGCTCCGCCGAACCAGCACAGACCCGACCCAAGCAAGGCGGACCCCCAACACGAAACTGCCCAGCACACCCTACTCA
TCATCAAACAAAACTTAGGGGCCAAGTCCACACGAGAGGCCCCAGTCCGTCAGGCGGAGGGACGCAGAAAGGAAGGAGAC
ACGACCGTCCCAGAAGGNNNNNNNNNNNNNNNNNNNNNNNNNNNNNNNNNNNNNNNNN--NNN-NNNNNNNNNNNNNNNN
NNNNNNNNNNNNNNNNNNNNNNNNNNNNNNNNNNNNNNNNNNNNNNNNNNNNNNNNNNNNNNNNNNNNNNNNNNNNNNNN
NNNNNNNNNNNNNNNNNNNNNNNNNNNNNNNNNNNNNNNNNNNNNNNNNNNNNNNNNNNNNNNNNNNNNNNNNNNNNNNN
NNNNNNNNNNNNNNNNNNNNNNNNNNNNNNNNNNNNNNNNNNNNNNNNNNNNNNNNNNNNNNNNNNNNNNNNNNNNNNNN
NNNNNNNNNNNNNNNNNNNNNNNNNNNNNNNNNNNNNNNNNNNNNNNNNNNNNNNNNNNNNNNNNNNNNNNNNNNNNNNN
NNNNNNNNNNNNNNNNNNNNNNNNNNNNNNNNNNNNNNNNNNNNNNNNNNNNNNNNNNNNNNNNNNNNNNNNNNNNNNNN
NNNNNNNNNNNNNNNNNNNNNNNNNNNNNNNNNNNNNNNNNNNNNNNNNNNNNNNNNNNNNNNNNNNNNNNNNNNNNNNN
NNNNNNNNNNNNNNNNNNNNNNNNNNNNNNNNNNNNNNNNNNNNNNNNNNNNNNNNNNNNNNNNNNNNNNNNNNNNNNNN
NNNNNNNNNNNNNNNNNNNNNNNNNNNNNNNNNNGGAACAGGGAGTGCCAGCTACAAGGTGATGACTAGGCCAAGCCACC
AGACTCTGGTTATAAAGTTAATGCCAAATATAACGGCCATCGACAATTGTACAAAGTCAGAGATTGCAGAGTACAAGAGA
TTGCTGATCACAGTGTTAAAGCCTGTAGAGGATGCTCTGTCGGTGATAACCAAGAATGTAAGACCAATTCAAACTCTAAC
ACCTGGGCGTAGAACCCGCCGTTTTGCTGGAGCTGTTCTGGCCGGGGTAGCACTTGGAGTTGCGACAGCCGCTCAGATAA
CTGCAGGAGTCGCCCTTCATCAATCATTGATGAACTCCCAAGCAATTGAGAGTTTAAAAACCAGTCTTGAGATGTCGAAT
CAGGCAATAGAAGAAATCAGACTTGCAAATAAGGAGACCATACTGGCAGTACAGGGCGTCCAGGATTATATCAACAATGA
GCTCGTCCCTTCTGTTCATAGAATGTCATGCGAGCTGGTAGGTCACAAGCTCGGCCTCAAGCTCCTTAGGTACTACACCG
AGATCCTGTCCATATTCGGGCCCAGTCTTCGAGACCCGATATCTGCCGAAATATCAATCCAGGCACTTAGTTATGCATTA
GGCGGAGACATTAATAAAATCCTGGACAAGCTTGGGTATAGCGGTGGGGATTTCCTTGCCATCCTAGAAAGCAAGGGAAT
AAAGGCCCGGGTTACATATGTGGACACAAGAGATTACTTTATAATCCTTAGCATCGCCTACCCAACCTTATCTGAGATCA
AGGGAGTGATAGTTCACAAGATAGAAGCTATAACATACAACATTGGGGCACAGGAGTGGTATACTACTATCCCTAAATAT
GTAGCCACTCAGGGGTATCTGATATCGAACTTTGATGAGACGTCATGCGTATTCACTCCAGAGGGGACAGTTTGCAGCCA
GAATGCGTTGTACCCAATGAGCCCATTGCTTCAGGAATGTTTCAGGGGGTCAACAAAATCGTGCGCCAGAACCTTAGTTT
CAGGGACCATAAGTAATAGATTTATCCTATCAAAAGGGAACCTGATTGCAAATTGTGCGTCAGTTTTGTGCAAATGTTAC
ACAACAGAGACAGTTATCAGCCAAGATCCTGACAAACTACTAACTGTTGTAGCATCCGACAAGTGTCCTGTAGTTGAGGT
GGATGGAGTGACAATACAGGTCGGCAGTCGAGAGTNNNNNNNNNNNNNNNNNNNNNNNNNNNNNNNNNNNNNNNNNNNNN
NNNNNNNNNNNNNNNNNGATGTAGGCACCAATTTAGGCAATGCAGTCACAAGACTGGAGAATGCAAAGGAGCTCCTAGAT
GCATCAGACCAAATACTGAAGACTGTTAAAGGGGTACCTTTCAGTGGGAATATGTACATAGCACTGGCAGCTTGCATAGG
AGTATCCCTGGGCCTTGTCACATTAATATGCTGCTGTAAGGGGAGGTGTAAGAACAAGGAAATCCCTATCTCCAAAATCA
ACCCAGGGCTCAAACCCGACCTGACCGGGACCTCAAAGTCGTACGTAAGATCACTGTAGTCAGAATCACCTGGATCATCT
GGCATCACACACATACATGCACGACACAGGCAGTCCGATGACGCAAGAAACCCAACCTCCGGTCACCCACCCGACCCCAC
TCCACGCTCCACCACACATTAGTCATCAAACAAAACTTAGGACGAAAGGTCAATCACCATGTCCGCACAAAGGGAGAGGA
TCAATGCCTTCTACAAAGACAATCCTCACAATAAGAACCATAGGGTGATCCTGGATAGAGAACGCTTGGTCATTGAAAGA
CCCTACATCTTGCTTGGAGTCCTGCTGGTAATGTTCCTGAGTCTAATCGGACTGCTGGCCATTGCAGGGATCAGGCTTCA
CCGGGCCACCGTTGGAACTTCAGAGATCCAGAGTCGGCTGAATACCAATATTAAGTTGACCGAATCTATTGATCACCAGA
CTAAGGATGTCTTAACTCCCCTTTTTAAAATCATTGGCGATGAAGTCGGCATCAGAATTCCACAGAAATTCAGTGATCTT
GTCAAGTTCATCTCCGATAAGATTAAATTCCTCAACCCTGATAGAGAGTATGATTTCAGAGATCTCCGGTGGTGTATGAA
TCCTCCCGAGAGAGTCAAAATTAATTTTGATCAGTTTTGTGAGTACAGGGCTGCGGTTAAGTCAATTGAACATATATTTG
AGTCACCACTCAACAAGTCAAAAAAGCTGCAATCTTTGACTCTCGGGCCCGGAACAGGCTGTCTAGGCAGGACAGTAACA
AGAGCCCATTTCTCAGAACTTACAATGACCTTAATGGACCTGGATCTAGAGATGAAGCACAACGTGTCCTCAGTGTTTAC
CGTAGTTGAAGAGGGATTATTCGGAAGAACATATACCGTCTGGAGATCCGATGCCAGGGATCCGAGCGCCGATCTAGGTA
TTGGCCATTTTTTAAGAGTCTTCGAGATTGGACTGGTAAGAGATCTTGGGCTGGGTCCCCCTGTTTTTCATATGACCAAC
TATCTCACGGTGAACATGAGTGATGACTATCGGAGATGTCTTTTAGCGGTAGGGGAGTTGAAGTTGACAGCCCTATGCAC
CTCATCTGAGACTGTGACACTGAGTGAGAGAGGAGTTCCAAGGAGGGAACCTCTTGTGGTTGTGATACTTAATCTAGCTG
GACCCACTCTAGGGGGAGAGCTATACAGTGTCTTGCCTACCTCTGATCTCATGGTGGAGAAACTCTATTTGTCTTCACAT
AGAGGGATCATCAAAGATGATGAGGCCAATTGGGTAGTGCCGTCTACCGATGTTCGTGATCTTCAGAACAAAGGTGAATG
TCTGGTGGAAGCATGCAAGACTCGACCTCCTTCATTTTGCAATGGCACAGGATCAGGCCCGTGGTCAGAAGGGAGAATCC
CTGCCTACGGGGTGATCAGGGTCAGTCTTGACTTAGCGAGTGACCCGGATGTAGTTATCACTTCAGTGTTTGGCCCACTG
ATACCTCACCTATCCGGCATGGATCTTTACAACAACCCGTTTTCAAAAGCTGTATGGTTGGCTGTACCACCTTATGAGCA
GTCATTTCTAGGAATGATAAATACAATTGGATTCCCTAACAGAGCAGAGGTTATGCCGCACATTTTGACCACAGAGATCA
GAGGCCCTCGGGGTCGTTGCCATGTTCCCATAGAATTGTCCCGCCGGGTTGATGACGATATCAAGATCGGGTCCAACATG
GTCATATTGCCGACGATGGACCTGAGGTATATTACAGCCACTTATGATGTTTCCAGGAGCGAGCATGCAATCGTGTACTA
TATCTATGACACGAGTCGCTCATCATCTTACTTCTACCCAGTTCGACTGAATTTCAAAGGCAATCCTCTCTCTTTGAGGA
TAGAGTGTTTCCCCTGGCGTCATAAGGTGTGGTGCTACCATGATTGTCTTATATACAACACCATAACAGGTGAAGAGGTC
CATACGAGAGGGCTGACCGGCATAGAGGTAACATGCAATCCAGTCTGAGCAGAGCTACGACCGTCACTCAGGCAGTCCCT
TGAGTCGCCACCGAGTCCAAGCAGCACAGCCTGGGACAATCAACGGCACAGCCCAGCCAACAATGTTATAAAAAACTTAG
GAGCCAGGGTTGTAGGGGCCATGGACTCTCTATCAGTCAATCAGGTCTTGTACCCTGAGGTTCATCTAGACAGCCCTATT
GTCACAAACAAACTAGTTGCCATCCTTGAGTACTCGGGTATCGACCATAACTATGTTCTTGAAGACCAGACTCTTGTCAA
GAATATTAGGTATAGGCTGGGGTGCGGTTTTTCAAATCAAATGATCATCAATAACAGGGGGGTGGGTGAAACAGTCAATT
CTAAACTTAAAAGTTACCCCCATAATCGTCATATCATATACCCGGATTGCAATAAGGAGTTGTTTTGTATCAAGGATAGC
TGCATATCTAAGAAGCTCTCGGAGCTATTCAAGAAGGGTAATTCCTTGTACTCTAAGATAAGTCACCAGGTACTGGATTG
TCTTAAGAGAGTCAATGGGAAATTAGGTCTGGGCACAGATCTTACCCATGGTCTGAAGGAGGGTATCCTTGACCTAGGGT
TGCACATGCATAGCTCTCAATGGTTCGAGACTTTCCTGTTCTGGTTCACTATCAAGACAGAGATGAGATCAATGATCAAA
GAACAGTCCCATATATGCCACAAGAGGAGGTATAACCCGACTTTTGTGTCGGGGGATGCATTCGAGGTGCTCGTATCGCG
AGACCTCGTTGTGATAATTGATAAGAATACCCAGTATGTCTTCTACTTAACATTTGAGCTGGTCCTTATGTACTGTGATG
TCATAGAGGGTAGACTTATGACGGAGACAGCCATGGCCATAGACCAGAGATATTCAGAACTTCTAAGCCGGGTCAGATAC
TTGTGGGATCTTATTGATGGGTTCTTCCCAACNNNNNNNNNNNNNNNNNNNNNNNNNNNNNNNNNGCTTGAACCATTATC
GTTGGCTTATCTTCAACTTCAGGATGTCACTCTGGAGTTAAGAGGTGCTTTTTTAGACCATTGCTTCAAAGAACTCTATG
AGATACTGGAACATTGCGGCATTGACACAGCAGGCACTTACAATTCCATCACTGAAGGATTGGATTACGTATTCATCACC
CACGATATACATCTAACTGGGGAGATTTTTTCATTTTTCCGGAGTTTCGGACACCCCCGTCTAGAAGCAGTCACCGCTGC
GGAAAATGTCAGAAAACATATGAACCAACCGAAGGTAATCAGTTATGAGANNNNNNNNNNNNNCCATGCGGTATTTTGCG
GGATAATCATAAATGGTTTCCGGGACCGACATGGCGGCAGCTGGCCCCCTGTTGCACTGCCAGAACATGCCTCTGCTGCG
ATCCGGAATGCGCAGGCATCAGGTGAGGGACTGACCCATGACCTGTGTATAGACAACTGGAAATCCTTTGTTGGATTCAA
ATTTGGCTGCTTTATGCCACTCAGCCTAGATAGTGATTTGACCATGTATCTCAAAGACAAGGCATTGGCTGCACTGAAGA
ATGAGTGGGATTCAGTTTACCCGAAAGAATACCTCCGTTATAACCCACCTAGAGGGACAGAGTCAAGGCGATTGGTAGAG
GTATTCCTGAATGACTCCAGCTTTGATCCTTATAACATGATAATGTACGTGGTGAATGGCTCCTACCTTAAAGACCCTGA
GTTTAACCTCTCATACAGCCTAAAAGAGAAGGAGATAAAGGAGACAGGGCGGTTGTTTGCCAAAATGACCTATAAGATGC
GGGCCTGTCAGGTAATCGCTGAAAATCTGATATCGAATGGTGTTGGGAAGTATTTCCGAGACAATGGGATGGCAAAGGAC
GAGCATGACCTAACAAAAGCCCTTCACACCCTGGCAGTCTCAGGTGTTCCCAAAAACAACAAAGATAACCACCGAGGTGG
GCCTCCCAGAAGGACAACAAACCGAGGGGTGAGATCAAGCCAAGGCACCAAAACACAAGATAGAGACAAGGTTCAAGGGG
GACCTATGTACAACTATTTGCGATGCCAACCGATCAGCCCTGATCAGGGTGAGTCATACGAGACTGTTAGTGCATTCATC
ACCGCTGACCTTAAGAAGTATTGCCTGAATTGGAGATACGAGACAATCAGCATATTTGCACAGAGGCTGAATGAAATATA
TGGACTACCATCCTTCTTTCAATGGTTACACAGGATATTGGAAAAATCCGTACTCTACGTCAGTGACCCACATTGTCCTC
CCGATCTAGATAATCATATCCCTCTGGACAGTGTCCCCAATGCCCAAATATTCATCAAGTACCCAATGGGCGGAATAGAA
GGTTATTGCCAAAAACTATGGACAATCAGCACTATACCATACTTGTATCTGGCAGCCTATGAGAGCGGAGTAAGAATCGC
CTCACTGGTGCAGGGTGACAATCAGACAATCGCAGTGACAAAAAGAGTTCCAAGTTCTTGGCCTTATTCACTAAAAAAGA
GGGAGGCCTCCAAGGCCGCTCAAAATTACTTCGTAGTCTTAAGGCAAAGATTGCACGATGTAGGTCATCACTTAAAGGCT
AATGAGACCATAGTATCTTCTCACTTTTTTGTATATTCCAAAGGGATTTATTATGACGGCCTGCTAGTCTCACAATCACT
AAAGAGCATCGCCAGATGTGTCTTCTGGTCCGAGACTATAGTGGATGAAACCAGAGCGGCGTGCAGTAATATTGCAACAA
CTGTCGCTAAGAGTATAGAGAGGGGTTATGATAGGTACCTTGCATATTCTTTGAATATCCTCAAGATTTTCCAACAGATC
CTTATATCCCTTAACTTCACTATTAACACAACAATGACTCAGGATGTCGTGGCACCGATCATCGAGAACGGTGATTTGCT
GATAAGGATGGCACTCTTGCCAGCACCCATCGGGGGTCTCAATTATCTTAACATGAGCAGGTTATTTGTGAGAAATATCG
GTGACCCGGTCACCTCCTCTATAGCCGACCTGAAGAGGATGATAGATGCCGGGCTAATGCCAGAAGAAACATTGCATCAA
GTGATGACCCAGACCCCGGGAGAATCATCTTACCTAGATTGGGCAAGTGACCCTTATTCTGCCAACCTACCCTGCGTACA
GAGTATCACTCGCCTTCTCAAAAACATCACTGCACGATATATTTTAATCAGCAGCCCAAACCCGATGCTGAAAGGGTTAT
TTCATGAGGGGAGTAGAGATGAAGACGAGGAGCTTGCAAGTTTCCTAATGGATCGGCATATAATTGTTCCAAGAGCTGCA
CATGAAATCTTAGACCATAGTATAACCGGAGCAAGAGAAGCTATAGCCGGGATGTTGGACACCACCAAGGGTCTGATTAG
AACAAGTATGAAACGGGGCGGCCTCACCCCTCGAGTCTTAGCCCGCCTTTCCAATTATGATTATGAACAATTCCGATCCG
GGATAACACTATTAACAAAGAAAGGGCAGTGTTATCTCATTGACAAGGACTCGTGCTCGGTGCAGCTCGCTATAGCTCTG
AGGGGCCACATGTGGGCTAAGTTGGCTCGCGGGAGACCAATCTATGGGTTGGAGGTGCCTGATGTATTAGAATCGATGAA
CGGCTACCTTATTAAACGCCACGAGTCGTGTGCTATCTGTGAAACGGGCTCAAGTCACTACGGATGGTTTTTCGTCCCTG
CAGGGTGCCAGCTTGACGATGTATCTAGAGAGACTTCGGCTCTTCGTGTACCTTATGTCGGATCAACAACTGAGGAAAGG
ACAGACATGAAACTTGCATTTGTTAGGTCTCCAAGTAGATCCCTCAAATCAGCAGTTAGAATTGCAACAGTTTACTCATG
GGCTTACGGGGATGATGAGAAATCATGGAGTGAAGCCTGGATGCTAGCTAGGCAGAGAGCCAATATCACCTTAGATGAAT
TGAGAATGATCACTCCAGTCTCCACATCCACCAACTTAGCCCACCGGTTGAGGGATCGGAGTACCCAGGTGAAGTACTCG
GGGACATCCCTTGTGAGGGTTGCAAGATACACAACCATCTCCAATGATAACTTGTCGTTTGTGATATCTGAGAAAAAAGT
GGATACCAACTTCATTTATCAGCAAGGGATGTTGCTTGGTCTTGGGATCCTTGAGAACCTCTTTAGGCTAGAGGCCACCA
CCGGAGTATCCAACACAGTGCTACACCTGCACGTGGAAACAGAATGTTGTGTTGTACCTATGGTGGATCACCCAAGGATA
CCGAGTCTCCGTAATATAAAAGTTACGGATGAGCTATGCACAAACCCTTTGATCTACGACAGGTCCCCCATCATAGAGCA
CGATGCAACCCGGCTATATTCACAGAGCCACAGGAGACATTTGGTGGAGTTTGTTACCTGGTCAACAAGCCAGCTTTACC
ATATACTGGCTAAGTCTACAGCAATGTCCATGATTGAATTGATTACGAGATTCGAGAAAGATCACATGAATGAAATAGCC
GCCCTGATTGGCGATGACGACATCAACAGCTTCATCACAGAATTTTTGCTAGTGGAGCCTAGATTATTTATAGTTTACCT
TGGTCAGTGTGCTGCCATCAATTGGGCCTTTGATATACATTATCATCGGCCCTCGGGCAAGTACCAGATGGGGGAACTTC
TCTACTCTCTGCTCTCTCGGATGAGCAAAGGAGTATATAAGATCTTTACTAATGCTTTGAGCCACCCCAAAGTTTACAAG
AAATTTTGGCGAAGTGGCATCATTGAGCCGATTCATGGACCATCCTTGGATACACAGAATTTACATGTCACTGTCTGTGA
CATGATATATGGGTCCTATGTCACCTATTTGGATCTTTTGCTGAATGATGAGCTAGATGATTACCCGTATTTGCTCTGCG
AGAGTGATGAGGACGTGGTCACAGACAGGTTCGACAACATTCAAGCCAAACATCTCTGTGTATTGGCCGATGTATATTGC
AGCTCCAAGAGGTGTCCTTCAATAATCGGGATGTCTCCTATAGAAAAATGTACCATTCTCACACATTACATCAAGGGAGA
ATCAGTACAATCCCCGTCTGGGACCTCATGGAACACTGATCCCCTTGTAGTAGATCATTACTCATGCTCTCTGACCTACC
TTCGCCGCGGTTCCATCAAACAAATCAGGTTGAGGGTGGATCCTGGGTTTGTATTCGAGGCGTTGACAGACGTCGACTTT
AAACAACCTCGCAAAGCTAAGTTAGATATATCGGTCGTTGGGTTGACTGATTTCTCTCCCCCTTACGACAACGTCGGTGA
TTTTTTAGGAACTATCAACACATTGAGGCACGATCTGCCTGTCACCGGAACCGGGGTCTCGAACTATGAAGTCCACGCTT
ATCGTAGAATTGGCCTGAATTCATCAGCATGTTATAAAGCCGTAGAGATCTCCACGTTAATCAAGCCATCCTTAGAAGTC
GGAGAGCATGGATTGTTCTTAGGAGAAGGTTCCGGTTCAATGCTGGCTGCGTACAAAGAAGTTCTTAAATTAGCAAATTG
TTACTACAACAGCGGAGTAACAGCGGAGGGCAGAGCCGGACAGAGGGAAATATCTCCCTATCCTTCAGAGATGAGCCTAG
TAGAGAATCAAATGGGGATAGAGCGGAGTGTTAAAGTGCTGTTCAACGGGAAACCTGAAGTAACTTGGGTGGGGACCACA
GATTGCTACAAGTACATAATCAGTAACATCCAAACCTCTAGTCTGGGTTTCATACATTCAGATATTGAGACGCTCCCAAC
CAAAGATGCTGTTGAGAAATTGGAGGAATTTGCCTCTATCCTATCCTTATCCTTGATTTTGGGAAAAATCGGCTCTATTA
CAGTTGTCAAAATTATGCCCATTAGCGGGGATTTTACCCAAGGCTTCATAGCCTATGCCATCCAATATTTTAGGGAGAGC
CTGCTTGCCTATCCGAGATATAGTAACTTCATCTCGACTGAGTGTTACCTTATTATGATAGGATTAAAGGCCAATCGATT
AATAAACCCAGAAGCCATTAAGCAAAGCATAATCAGAGCGGGGGTCAGGACTGCACCAGGACTTGTGAGCCATGTATTAT
CAGAGAAACAAAAAGGTTGTATTCAATCTTTCTTGGGTGATCCTTATATCCAAGGAGACTTCAATAAGCACCTTAAATCT
CTAACCTCTATTGAGAAAATCCTGGTAAATTGTGGTCTCTCGATCAATGGCATAAAAATCTGTAGAGATCTAATCCACCA
TGATATCGCCTCCGGTCCAGACGGCCTTATGAGCTCTACAATTATTTTATATAGGGAATTGGCTCATTTCAAAGATAATA
TAAGGAGTCAGCACGGAATGTTCCACCCCTACCCGGTACTGGCCAACAGCAGGCAACGTGAATTAATCCTTCGAATAGCC
AAGAAATTCTGGGGGTATGTCTTGCTATATTCTGATGACCCGGCACTAATCAGACAAACAATCAAGAACTTGAAACGGAA
TCATCTAACCTTTGACTTACATAGTARCCCATTTATTAAAGGGCTATCCAAGGCTGAGAAACTGCTGGTGCGGACGAGTT
CACTAAGAAGAGAATGGTTGTTCACTCTCGAAACGAAAGAAGTAAAAGAGTGGTTCAAATTGGTAGGTTACAGNNNNNNN
NNNNNNNNNNNNNNNNNNNNNNNNNNNNNNNNNNNNNNNNNNNNNNNNNNNNNNNNNNNNNNNNNNNNNNNNNNNNNNNN
NNNNNNNNNNNNNNNNNNNNNNNNNNNNNNNNNNNNNNNNN
>GoiteredGazelle/GoiteredGazelle/Mongolia/2017-01
ACCAAACAAAGTTGGGTAAGGATAGATCTTATAATAACTATGGACTGGCAAACTTAGGAGTAAAGATCCTACTGTCGGGG
GGAGGAGGAGGAGCAAGATCCTTGATCATGGCGACTCTCCTTAAAAGCTTAGCATTGTTCAAAAGGAACAAAGACAAAGC
GCCGACAGCATCAGGTTCAGGAGGGGCCATCCGGGGGATTAAGAATGTTATCATAGTCCCGATTCCCGGAGACTCGTCCA
TCACTACCCGTTCAAGACTGCTCGACAGGCTTGTCAGATTGGCCGGAGATCCTGACATCAACGGGTCAAAGCTGACCGGG
GTGATGATCAGCATGTTATCCTTGTTCGTAGAGTCACCCGGGCAATTGATACAGCGAATCACAGATGATCCGGATGTTAG
TATCCGCCTTGTTGAGGTAGTTCAAAGTACTAGGTCCCAGTCCGGGTTGACCTTTGCATCACGTGGTGCTGATTTAGACA
ACGAGGCAGACATGTATTTTTCAACTGAGGGGCCCTCGAGTGGAGGTAAGAAAAGGATCAACTGGTTTGAGAACAGAGAA
ATAATAGACATAGAGGTGCAGGATCCAGAAGAGTTCAATATGTTGTTAGCCTCCATACTAGCACAAGTCTGGATCCTTCT
GGCCAAGGCTGTTACGGCACCAGATACGGCAGCTGACTCAGAACTGAGAAGGTGGGTTAAATACACACAACAAAGGAGAG
TGATTGGGGAATTTCGCCTTGACAAGGGGTGGCTGGACGCAGTCCGCAACAGAATTGCAGAAGATCTATCACTCCGGCGG
TTCATGGTATCTCTCATACTTGACATCAAGAGGACCCCAGGCAACAAGCCAAGGATTGCAGAAATGATCTGCGACATTGA
CAACTATATTGTCGAAGCAGGACTCGCCAGTTTCATCCTTACTATCAAATTTGGTATCGAAACCATGTATCCTGCATTAG
GGCTCCACGAGTTTGCCGGAGAATTGTCCACTATTGAGTCCTTGATGAACTTGTATCAACAGCTAGGAGAGGTTGCACCC
TACATGGTAATTCTAGAGAATTCAATTCAGAACAAGTTTAGTGCAGGAGCTTATCCCCTCCTCTGGAGCTATGCGATGGG
TGTCGGAGTCGAGCTGGAGAACTCAATGGGGGGCTTGAACTTTGGCAGGTCATATTTTGACCCTGCCTATTTTCGTCTCG
GACAGGAGATGGTCAGAAGATCTGCAGGAAAGGTCAGCTCTGTGATTGCGGCTGAGCTCGGCATCACAGCAGAGGAAGCT
AAACTAGTCTCGGAAATCGCCTCGCAGGCCGGGGACGAAAGAACCGCCAGAGGGACTGGGCCTCGACAGGCGCAGGTTTC
CTTCCTTCAGCACCAAACAGGAGGGGGAGAGTCGTCCGCACCAGCGACCAGAGAAGGGGTCAAAGCTGCGATCCCAAACG
GAGCTGAAGAAAGGGACAGAAAACAAACACGCCCAGGAAGGCCCAGAGGAGAGACCTCCGGCCAACTGCTCCTGGACATC
ATGCCAGAGGATGAGATCTTGCGAGAGTCTGGTCAAAACCCTCGTGAGGCTCAAAGATCGGCCGAGGCACTCTTCAGGCT
GCAGGCCATGGCCAAGATTCTGGAGGACCAGGAGGAGGGAGAAGACAACAGTCAGGTCTACAACGACAAGGATCTCCTCG
GCTAAGCAGACGCACCCTCTGTCGAAATCAGTGACAAGACATCTCCTACCCGTATTATAAAAAACTTAGGACCCAGGTCC
AAGCAAGCACACATCGACACTCCAACCAGTCGAGCGGAGACCACCGATGGCAGAAGAACAAGCATACCATGTNAACAAGG
GGCTGGAATGTATCAAGTCTCTCAAAGCCTCACCCCCGGATCTATCCACCATCAGAGATACCATCGAGAGCTGGAGAGAG
GGGCTTAGCCCCTCGGGCCGTGCAACACCGAACCCTGATACGTCCGAGGGAGATCATCAGAATATCAACCAATCATGCTC
ACCAGCAATCGGACCAAACAAAGTCTACTTGTCTCCTGAAGATAATCTCGGATTTAGAGAGATCACTGGCAACGACTGTG
AGGCTGGGCTCGGAGGGGTCCAGAGAGAAGGATCCAACTCTCAAGTACAGCGTTACCATGTTTATAGTCACGGGGGTGAA
GAGATTGAAGGACTCGAGGATGCTGACTCTCTCGTGGTTCAAGCAGATCCTCCAGCTGCTAACGTCTTCAATGGAGGAGA
GGATGGATCTGACGACAGCGATGTGGACTCTGGCCCAGATGATCCCGGCAGAGATACTCTATATGACCGGGGATCTGTTG
CCGGCAATGGTATCGCTAGGTCCACAGATGTCGAAAAACTAGAAGGTGCTGATATTCAAGAAGTTCTTAACTCCCAGAAA
GGCAAAGGAGGAAGATTCCAGGGCGGGAAAACCTTGCGAGTCCCGGAAATACCCGATGTCAAGCACTCCAGACCATCAGC
CCAATCAATTAAAAAGGGCACAGACGGGAACTCAGTCTCATCTGGAACGGTGATAGAGTGTTTATCGATAAGTGGTGCAA
CCCAAACTGTGCCAGAGTCAAGATGGGAGTCATCAGAGCAAAATGCGTCTGTGGGGAGTGTCCTCAAGTCTGCGAGGAGT
GCAAAGACGATCCAGGGGCCGACACAAGAATCTGGTACCATAGCATCACTGACTCAGCCTAAAGAGAATGACTCCGAGTA
TGAGTATGAGGATGACCTATTTACAGAGATTCAGGACATCCGTGCAAGCATTGCCAAGATCCATGATGACAATAAAACTA
TCCTCTCAAAGCTTGATTCTATACTGTTATTGAAAGGGGAAGTCGACACTATCAAGAAACAAATCAGCAAGCAGAATATA
AGTATATCCACCATTGAGGGCCATCTCTCCAGTATAATGATAGCCATCCCTGGCTTTGGGAAGGACATCAAGGACCCAAC
ATCCGAAGTCGAGTTGAACCCAGATCTAAGACCTATAATAAGCCGTGACTCTGGCAGAGCTCTCGCGGAGGTCCTCAAGA
AACCCGCTGTGGATAGGTCTCAGAAAATTGGAACCAAAGCCAACTCCAGCTCAAAGGGTCAGCTTCTTAAGGATCTCCAG
CTAAAACCTGTCGACAAGCAGGCAAGCTCTGCAATCGGGTTTGTCCCGTCCGACCATGAATCATCCAGAAATGTCATCCG
CTCCATAATCAAGTCGAGCAAGCTAAATATTGATCACAAGGACTATCTTCTAGATTTACTAAATGATGTGAAAGGCTCCA
AGGATCTTAAGGAATTTCACAAGATGCTAACAGCAATTCTCGCCAAGCACCTGTAACACATCCCCCAGTCATCATCTCAT
ACTCGACTAAAAACATCCTTTCAATCAGGCTATTACAAAAAACTTAGGAGCAAGGGCAACTGAGCTTCGCAGACAGGATG
ACCGAGATCTACGACTTCGATAAATCAGCATGGGATGTCAAAGGGTCAATTGCCCGCATAGAACCCACCACCTACCACGA
CGGCCGACTGATACCCCAGGTGAGGGTCATCGATCCTGGTCTGGGAGACAGAAAAGATGAGTGCTTTATGTACCTGTTTC
TCCTAGGAGTGATTGAGGATAACGACCCCCTGTCTCCCCCCGTCGGAAGAACCTTTGGCTCTCTACCTCTAGGGGTTGGT
AGGTCAACTGCCAAGCCAGAAGAACTACTAAGGGAGGCCACAGAATTAGATATAGTGGTGAGGCGCACTGCAGGAGTAAA
TGAGAAACTGGTATTTTACAACAACACTCCGCTGTCCTTGTTAACGCCATGGAAGAAAGTTCTGACAACCGGAAGTGTGT
TTAGCGCTAACCAGGTTTGCAATGCAGTCAACCTAGTCCCGCTTGATACTCCCCAGAGATTCAGGGTTGTGTACATGAGC
ATAACTAGATTATCAGACAATGGTTACTATAGTGTGCCCAGAAGAATGCTGGAGTTCCGCTCGGCCAATGCAGTAGCCTT
CAACATCTTGGTTACACTAAGAATTGAAAATGGCACAAACCCTAGAAGATACATAGTCGGCTCATGGGAGAATTCAGAGG
TCACATTTATGGTACACGTGGGCAACTTTAGGAGAAAGAAGAACGAAGTATACTCTGCTGATTACTGCAAAATGAAGATT
GAAAAGATGGGTTTAGTTTTTGCCCTGGGTGGAATAGGCGGAACAAGTCTCCATATTAGAAGCACCGGGAAAATGAGCAA
AACCCTCCATGCACAGCTGGGGTTCAAGAAAATCTTATGTTACCCCCTAATGGATGTCAATGAGGATCTTAACCGATATC
TCTGGCGGGCAGAGTGCCGAATAGTCAAAATCCAAGCTGTCTTACAGCCATCAGTACCCCAAGAGTTCCGTGTCTACGAT
GATGTCATCATCAACGATGATCAAGGCTTGTTCAAGATCTTGTAGTTCATTTGCAAAGGAACGAACCCACCCCCAGGAAG
GGGCCCCGCCCTCCCCCG-CCAAAAAACACACTCCAAGGCTCCCCGGCACAGCGCCAACACAGCTACTCCCGCGATGGAA
CGAGGTCGGCC-CCCGAACAAATCCGGTCCAAAGAGGGGGGCCCCCCCCCTGACCAACCGGGCGCCGACCGAGCAGGCCG
GCGAGAAGCCCCCAAGAGGCTCCGACGAAGACCGGGCACCCCATCCCCCC-AAAAACGTCCCCC-AACACGCCCGAGGCT
AGCCACCGGACACCCCCAGACCCGCCACCGGCGAGACAGAACCCCAAGGGGGGACCCTCCAAACCAAAGGAACCACCGGG
GTAGGCTCCGCCGAACCAGCACAGACCCGACCCAAGCAAGGCGGACCCCCAACACGAAACTGCCCAGCACACCCTACTCA
TCATCAAACAAAACTTAGGGGCCAAGTCCACACGAGAGGCCCCAGTCCGTCAGGCGGAGGGACGCAGAAAGGAAGGAGAC
ACGACCGTCCCAGAAGGAGGACACCCAACCACCGAAACGCCCGCCCCCAGGGAAGGAG--CCA-CCCCCACGCAGCGAAG
GAGCGGGCGGGAGACCCCGGGGAGGGCCCGATCGGGACCCGGGGGCCGGCGGCGCCGGCGGTGAGCAGGCCGGGCGCACA
CCCGACCCCACCGGAGGATCCGAGGAGGGCCCGACCCCGCGCGGACCAAACGGCAGGGAGCCCAACCCCACCAAAAAGAG
AGGCGAGGCCCCCCCTCCCTCCCCCCCCGCACACAACCCGCAGACAGACCGAGGGAGGGCCATCCCCCAGCGAGACAGGC
GGCTCCCTCGCAGCCGAGCCGCAGCTCCCCAGAATAGGACNNNNNNNNNNNNNNNNNNNNNNCCCCCGCCCCCCGCCACC
GGGACAAGGGCTCCACCACCACAGACCGGAGCCACCGACAGCCAGCCAGAGGTCCCCTCCAGTCCNNNNNNNNNNNCCCC
CGAAGAGGCCCCGGCAAGGCCCCCCAGCCCGACGTCCCCCGCACGCACCGAAAGAAGGACCCGCCCGAGAACGTGCGGCA
CATCCATGCGCAAACATCATGACGCGGGTCGCAATTTTGACATTTCTGTTTCTTTTCCCAAATGTTGTTGCGTGTCAGAT
TCACTGGGGCAATCTATCCAAGATCGGGATTGTAGGAACAGGGAGTGCCAGCTACAAGGTGATGACTAGGCCAAGCCACC
AGACTCTGGTTATAAAGTTAATGCCAAATATAACGGCCATCGACAATTGTACAAAGTCAGAGATTGCAGAGTACAAGAGA
TTGCTGATCACAGTGTTAAAGCCTGTAGAGGATGCTCTGTCGGTGATAACCAAGAATGTAAGACCAATTCAAACTCTAAC
ACCTGGGCGTAGAACCCGCCGTTTTGCTGGAGCTGTTCTGGCCGGGGTAGCACTTGGAGTTGCGACAGCCGCTCAGATAA
CTGCAGGAGTCGCCCTTCATCAATCATTGATGAACTCCCAAGCAATTGAGAGTTTAAAAACCAGTCTTGAGATGTCGAAT
CAGGCAATAGAAGAAATCAGACTTGCAAATAAGGAGACCATACTGGCAGTACAGGGCGTCCAGGATTATATCAACAATGA
GCTCGTCCCTTCTGTTCATAGAATGTCATGCGAGCTGGTAGGTCACAAGCTCGGCCTCAAGCTCCTTAGGTACTACACCG
AGATCCTGTCCATATTCGGGCCCAGTCTTCGAGACCCGATATCTGCCGAAATATCAATCCAGGCACTTAGTTATGCATTA
GGCGGAGACATTAATAAAATCCTGGACAAGCTTGGGTATAGCGGTGGGGATTTCCTTGCCATCCTAGAAAGCAAGGGAAT
AAAGGCCCGGGTTACATATGTGGACACAAGAGATTACTTTATAATCCTTAGCATCGCCTACCCAACCTTATCTGAGATCA
AGGGAGTGATAGTTCACAAGATAGAAGCTATAACATACAACATTGGGGCACAGGAGTGGTATACTACTATCCCTAAATAT
GTAGCCACTCAGGGGTATCTGATATCGAACTTTGATGAGACGTCATGCGTATTCACTCCAGAGGGGACAGTTTGCAGCCA
GAATGCGTTGTACCCAATGAGCCCATTGCTTCAGGAATGTTTCAGGGGGTCAACAAAATCGTGCGCCAGAACCTTAGTTT
CAGGGACCATAAGTAATAGATTTATCCTATCAAAAGGGAACCTGATTGCAAATTGTGCGTCAGTTTTGTGCAAATGTTAC
ACAACAGAGACAGTTATCAGCCAAGATCCTGACAAACTACTAACTGTTGTAGCATCCGACAAGTGTCCTGTAGTTGAGGT
GGATGGAGTGACAATACAGGTCGGCAGTCGAGAGTATCCGGATTCTGTATACTTACACAAAATAGACTTAGGTCCAGCCA
TCTCCCTAGAAAAACTGGATGTAGGCACCAATTTAGGCAATGCAGTCACAAGACTGGAGAATGCAAAGGAGCTCCTAGAT
GCATCAGACCAAATACTGAAGACTGTTAAAGGGGTACCTTTCAGTGGGAATATGTACATAGCACTGGCAGCTTGCATAGG
AGTATCCCTGGGCCTTGTCACATTAATATGCTGCTGTAAGGGGAGGTGTAATAACAAGGAAATCCCTATCTCCAAAATCA
ACCCAGGGCTCAAACCCGACCTGACCGGGACCTCAAAGTCGTACGTAAGATCACTGTAGTCAGAATCACCTGGATCATCT
GGCATCACACACATACATGCACGACACAGGCAGTCCGATGACGCAAGAAACCCAACCTCCGGTCACCCACCCGACCCCAC
TCCACGCTCCACCACACATTAGTCATCAAACAAAACTTAGGACGAAAGGTCAATCACCATGTCCGCACAAAGGGAGAGGA
TCAATGCCTTCTACAAAGACAATCCTCACAATAAGAACCATAGGGTGATCCTGGATAGAGAACGCTTGGTCATTGAAAGA
CCCTACATCTTGCTTGGAGTCCTGCTGGTAATGTTCCTGAGTCTAATCGGACTGCTGGCCATTGCAGGGATCAGGCTTCA
CCGGGCCACCGTTGGAACTTCAGAGATCCAGAGTCGGCTGAATACCAATATTAAGTTGACCGAATCTATTGATCACCAGA
CTAAGGATGTCTTAACTCCCCTTTTTAAAATCATTGGCGATGAAGTCGGCATCAGAATTCCACAGAAATTCAGTGATCTT
GTCAAGTTCATCTCCGATAAGATTAAATTCCTCAACCCTGATAGAGAGTATGATTTCAGAGATCTCCGGTGGTGTATGAA
TCCTCCCGAGAGAGTCAAAATTAATTTTGATCAGTTTTGTGAGTACAGGGCTGCGGTTAAGTCAATTGAACATATATTTG
AGTCACCACTCAACAAGTCAAAAAAGCTGCAATCTTTGACTCTCGGGCCCGGAACAGGCTGTCTAGGCAGGACAGTAACA
AGAGCCCATTTCTCAGAACTTACAATGACCTTAATGGACCTGGATCTAGAGATGAAGCACAACGTGTCCTCAGTGTTTAC
CGTAGTTGAAGAGGGATTATTCGGAAGAACATATACCGTCTGGAGATCCGATGCCAGGGATCCGAGCGCCGATCTAGGTA
TTGGCCATTTTTTAAGAGTCTTCGAGATTGGACTGGTAAGAGATCTTGGGCTGGGTCCCCCTGTTTTTCATATGACCAAC
TATCTCACGGTGAACATGAGTGATGACTATCGGAGATGTCTTTTAGCGGTAGGGGAGTTGAAGTTGACAGCCCTATGCAC
CTCATCTGAGACTGTGACACTGAGTGAGAGAGGAGTTCCAAGGAGGGAACCTCTTGTGGTTGTGATACTTAATCTAGCTG
GACCCACTCTAGGGGGAGAGCTATACAGTGTCTTGCCTACCTCTGATCTCATGGTGGAGAAACTCTATTTGTCTTCACAT
AGAGGGATCATCAAAGATGATGAGGCCAATTGGGTAGTGCCGTCTACCGATGTTCGTGATCTTCAGAACAAAGGTGAATG
TCTGGTGGAAGCATGCAAGACTCGACCTCCTTCATTTTGCAATGGCACAGGATCAGGCCCGTGGTCAGAAGGGAGAATCC
CTGCCTACGGGGTGATCAGGGTCAGTCTTGACTTAGCGAGTGACCCGGATGTAGTTATCACTTCAGTGTTTGGCCCACTG
ATACCTCACCTATCCGGCATGGATCTTTACAACAACCCGTTTTCAAAAGCTGTATGGTTGGCTGTACCACCTTATGAGCA
GTCATTTCTAGGAATGATAAATACAATTGGATTCCCTAACAGAGCAGAGGTTATGCCGCACATTTTGACCACAGAGATCA
GAGGCCCTCGGGGTCGTTGCCATGTTCCCATAGAATTGTCCCGCCGGGTTGATGACGATATCAAGATCGGGTCCAACATG
GTCATATTGCCGACGATGGACCTGAGGTATATTACAGCCACTTATGATGTTTCCAGGAGCGAGCATGCAATCGTGTACTA
TATCTATGACACGAGTCGCTCATCATCTTACTTCTACCCAGTTCGACTGAATTTCAAAGGCAATCCTCTCTCTTTGAGGA
TAGAGTGTTTCCCCTGGCGTCATAAGGTGTGGTGCTACCATGATTGTCTTATATACAACACCATAACAGGTGAAGAGGTC
CATACGAGAGGGCTGACCGGCATAGAGGTAACATGCAATCCAGTCTGAGCAGAGCTACGACCGTCACTCAGGCAGTCCCT
TGAGTCGCCACCGAGTCCAAGCAGCACAGCCTGGGACAATCAACGGCACAGCCCAGCCAACAATGTTATAAAAAACTTAG
GAGCCAGGGTTGTAGGGGCCATGGACTCTCTATCAGTCAATCAGGTCTTGTACCCTGAGGTTCATCTAGACAGCCCTATT
GTCACAAACAAACTAGTTGCCATCCTTGAGTACTCGGGTATCGACCATAACTATGTTCTTGAAGACCAGACTCTTGTCAA
GAATATTAGGTATAGGCTGGGGTGCGGTTTTTCAAATCAAATGATCATCAATAACAGGGGGGTGGGTGAAACAGTCAATT
CTAAACTTAAAAGTTACCCCCATAATCGTCATATCATATGCCCGGATTGCAATAAGGAGTTGTTTTGTATCAAGGATAGC
TGCATATCTAAGAAGCTCTCGGAGCTATTCAAGAAGGGTAATTCCTTGTACTCTAAGATAAGTCACCAGGTACTGGATTG
TCTTAAGAGAGTCAATGGGAAATTAGGTCTGGGCACAGATCTTACCCATGGTCTGAAGGAGGGTATCCTTGACCTAGGGT
TGCACATGCATAGCTCTCAATGGTTCGAGACTTTCCTGTTCTGGTTCACTATCAAGACAGAGATGAGATCAATGATCAAA
GAACAGTCCCATATATGCCACAAGAGGAGGTATAACCCGACTTTTGTGTCGGGGGATGCATTCGAGGTGCTCGTATCGCG
AGACCTCGTTGTGATAATTGATAAGAATACCCAGTATGTCTTCTACTTAACATTTGAGCTGGTCCTTATGTACTGTGATG
TCATAGAGGGTAGACTTATGACGGAGACAGCCATGGCCATAGACCAGAGATATTCAGAACTTCTAAGCCGGGTCAGATAC
TTGTGGGATCTTATTGATGGGTTCTTCCCAACACTAGGCAACACCACATACCAAATTGTTGCTCTGCTTGAACCATTATC
GTTGGCTTATCTTCAACTTCAGGATGTCACTCTGGAGTTAAGAGGTGCTTTTTTAGACCATTGCTTCAAAGAACTCTATG
AGATACTGGAACATTGCGGCATTGACACAGCAGGCACTTACAATTCCATCACTGAAGGATTGGATTACGTATTCATCACC
CACGATATACATCTAACTGGGGAGATTTTTTCATTTTTCCGGAGTTTCGGACACCCCCGTCTAGAAGCAGTCACCGCTGC
GGAAAATGTCAGAAAACATATGAACCAACCGAAGGTAATCAGTTATGAGACTATGATGAAGGGCCATGCGGTATTTTGCG
GGATAATCATAAATGGTTTCCGGGACCGACATGGCGGCAGCTGGCCCCCTGTTGCACTGCCAGAACATGCCTCTGCTGCG
ATCCGGAATGCGCAGGCATCAGGTGAGGGACTGACCCATGACCTGTGTATAGACAACTGGAAATCCTTTGTTGGATTCAA
ATTTGGCTGCTTTATGCCACTCAGCCTAGATAGTGATTTGACCATGTATCTCAAAGACAAGGCATTGGCTGCACTGAAGA
ATGAGTGGGATTCAGTTTACCCGAAAGAATACCTCCGTTATAACCCACCTAGAGGGACAGAGTCAAGGCGATTGGTAGAG
GTATTCCTGAATGACTCCAGCTTTGATCCTTATAACATGATAATGTACGTGGTGAATGGCTCCTACCTTAAAGACCCTGA
GTTTAACCTCTCATACAGCCTAAAAGAGAAGGAGATAAAGGAGACAGGGCGGTTGTTTGCCAAAATGACCTATAAGATGC
GGGCCTGTCAGGTAATCGCTGAAAATCTGATATCGAATGGTGTTGGGAAGTATTTCCGAGACAATGGGATGGCAAAGGAC
GAGCATGACCTAACAAAAGCCCTTCACACCCTGGCAGTCTCAGGTGTTCCCAAAAACAACAAAGATAACCACCGAGGTGG
GCCTCCCAGAAGGACAACAAACCGAGGGGTGAGATCAAGCCAAGGCACCAAAACACAAGATAGAGACAAGGTTCAAGGGG
GACCTATGTACAACTATTTGCGATGCCAACCGATCAGCCCTGATCAGGGTGAGTCATACGAGACTGTTAGTGCATTCATC
ACCGCTGACCTTAAGAAGTATTGCCTGAATTGGAGATACGAGACAATCAGCATATTTGCACAGAGGCTGAATGAAATATA
TGGACTACCATCCTTCTTTCAATGGTTACACAGGATATTGGAAAAATCCGTACTCTACGTCAGTGACCCACATTGTCCTC
CCGATCTAGATAATCATATCCCTCTGGACAGTGTCCCCAATGCCCAAATATTCATCAAGTACCCAATGGGCGGAATAGAA
GGTTATTGCCAAAAACTATGGACAATCAGCACTATACCATACTTGTATCTGGCAGCCTATGAGAGCGGAGTAAGAATCGC
CTCACTGGTGCAGGGTGACAATCAGACAATCGCAGTGACAAAAAGAGTTCCAAGTTCTTGGCCTTATTCACTAAAAAAGA
GGGAGGCCTCCAAGGCCGCTCAAAATTACTTCGTAGTCTTAAGGCAAAGATTGCACGATGTAGGTCATCACTTAAAGGCT
AATGAGACCATAGTATCTTCTCACTTTTTTGTATATTCCAAAGGGATTTATTATGACGGCCTGCTAGTCTCACAATCACT
AAAGAGCATCGCCAGATGTGTCTTCTGGTCCGAGACTATAGTGGATGAAACCAGAGCGGCGTGCAGTAATATTGCAACAA
CTGTCGCTAAGAGTATAGAGAGGGGTTATGATAGGTACCTTGCATATTCTTTGAATATCCTCAAGATTTTCCAACAGATC
CTTATATCCCTTAACTTCACTATTAACACAACAATGACTCAGGATGTCGTGGCACCGATCATCGAGAACGGTGATTTGCT
GATAAGGATGGCACTCTTGCCAGCACCCATCGGGGGTCTCAATTATCTTAACATGAGCAGGTTATTTGTGAGAAATATCG
GTGACCCGGTCACCTCCTCTATAGCCGACCTGAAGAGGATGATAGATGCCGGGCTAATGCCAGAAGAAACATTGCATCAA
GTGATGACCCAGACCCCGGGAGAATCATCTTACCTAGATTGGGCAAGTGACCCTTATTCTGCCAACCTACCCTGCGTACA
GAGTATCACTCGCCTTCTCAAAAACATCACTGCACGATATATTTTAATCAGCAGCCCAAACCCGATGCTGAAAGGGTTAT
TTCATGAGGGGAGTAGAGATGAAGACGAGGAGCTTGCAAGTTTCCTAATGGATCGGCATATAATTGTTCCAAGAGCTGCA
CATGAAATCTTAGACCATAGTATAACCGGAGCAAGAGAAGCTATAGCCGGGATGTTGGACACCACCAAGGGTCTGATTAG
AACAAGTATGAAACGGGGCGGCCTCACCCCTCGAGTCTTAGCCCGCCTTTCCAATTATGATTATGAACAATTCCGATCCG
GGATAACACTATTAACAAAGAAAGGGCAGTGTTATCTCATTGACAAGGACTCGTGCTCGGTGCAGCTCGCTATAGCTCTG
AGGGGCCACATGTGGGCTAAGTTGGCTCGCGGGAGACCAATCTATGGGTTGGAGGTGCCTGATGTATTAGAATCGATGAA
CGGCTACCTTATTAAACGCCACGAGTCGTGTGCTATCTGTGAAACGGGCTCAAGTCACTACGGATGGTTTTTCGTCCCTG
CAGGGTGCCAGCTTGACGATGTATCTAGAGAGACTTCGGCTCTTCGTGTACCTTATGTCGGATCAACAACTGAGGAAAGG
ACAGACATGAAACTTGCATTTGTTAGGTCTCCAAGTAGATCCCTCAAATCAGCAGTTAGAATTGCAACAGTTTACTCATG
GGCTTACGGGGATGATGAGAAATCATGGAGTGAAGCCTGGATGCTAGCTAGGCAGAGAGCCAATATCACCTTAGATGAAT
TGAGAATGATCACTCCAGTCTCCACATCCACCAACTTAGCCCACCGGTTGAGGGATCGGAGTACCCAGGTGAAGTACTCG
GGGACATCCCTTGTGAGGGTTGCAAGATACACAACCATCTCCAATGATAACTTGTCGTTTGTGATATCTGAGAAAAAAGT
GGATACCAACTTCATTTATCAGCAAGGGATGTTGCTTGGTCTTGGGATCCTTGAGAACCTCTTTAGGCTAGAGGCCACCA
CCGGAGTATCCAACACAGTGCTACACCTGCACGTGGAAACAGAATGTTGTGTTGTACCTATGGTGGATCACCCAAGGATA
CCGAGTCTCCGTAATATAAAAGTTACGGATGAGCTATGCACAAACCCTTTGATCTACGACAGGTCCCCCATCATAGAGCA
CGATGCAACCCGGCTATATTCACAGAGCCACAGGAGACATTTGGTGGAGTTTGTTACCTGGTCAACAAGCCAGCTTTACC
ATATACTGGCTAAGTCTACAGCAATGTCCATGATTGAATTGATTACGAGATTCGAGAAAGATCACATGAATGAAATAGCC
GCCCTGATTGGCGATGACGACATCAACAGCTTCATCACAGAATTTTTGCTAGTGGAGCCTAGATTATTTATAGTTTACCT
TGGTCAGTGTGCTGCCATCAATTGGGCCTTTGATATACATTATCATCGGCCCTCGGGCAAGTACCAGATGGGGGAACTTC
TCTACTCTCTGCTCTCTCGGATGAGCAAAGGAGTATATAAGATCTTTACTAATGCTTTGAGCCACCCCAAAGTTTACAAG
AAATTTTGGCGAAGTGGCATCATTGAGCCGATTCATGGACCATCCTTGGATACACAGAATTTACATGTCACTGTCTGTGA
CATGATATATGGGTCCTATGTCACCTATTTGGATCTTTTGCTGAATGATGAGCTAGATGATTACCCGTATTTGCTCTGCG
AGAGTGATGAGGACGTGGTCACAGACAGGTTCGACAACATTCAAGCCAAACATCTCTGTGTATTGGCCGATGTATATTGC
AGCTCCAAGAGGTGTCCTTCAATAATCGGGATGTCTCCTATAGAAAAATGTACCATTCTCACACATTACATCAAGGGAGA
ATCAGTACAATCCCCGTCTGGGACCTCATGGAACACTGATCCCCTTGTAGTAGATCATTACTCATGCTCTCTGACCTACC
TTCGCCGCGGTTCCATCAAACAAATCAGGTTGAGGGTGGATCCTGGGTTTGTATTCGAGGCGTTGACAGACGTCGACTTT
AAACAACCTCGCAAAGCTAAGTTAGATATATCGGTCGTTGGGTTGACTGATTTCTCTCCCCCTTACGACAACGTCGGTGA
TTTTTTAGGAACTATCAACACATTGAGGCACGATCTGCCTGTCACCGGAACCGGGGTCTCGAACTATGAAGTCCACGCTT
ATCGTAGAATTGGCCTGAATTCATCAGCATGTTATAAAGCCGTAGAGATCTCCACGTTAATCAAGCCATCCTTAGAAGTC
GGAGAGCATGGATTGTTCTTAGGAGAAGGTTCCGGTTCAATGCTGGCTGCGTACAAAGAAGTTCTTAAATTAGCAAATTG
TTACTACAACAGCGGAGTAACAGCGGAGGGCAGAGCCGGACAGAGGGAAATATCTCCCTATCCTTCAGAGATGAGCCTAG
TAGAGAATCAAATGGGGATAGAGCGGAGTGTTAAAGTGCTGTTCAACGGGAAACCTGAAGTAACTTGGGTGGGGACCACA
GATTGCTACAAGTACATAATCAGTAACATCCAAACCTCTAGTCTGGGTTTCATACATTCAGATATTGAGACGCTCCCAAC
CAAAGATGCTGTTGAGAAATTGGAGGAATTTGCCTCTATCCTATCCTTATCCTTGATTTTGGGAAAAATCGGCTCTATTA
CAGTTGTCAAAATTATGCCCATTAGCGGGGATTTTACCCAAGGCTTCATAGCCTATGCCATCCAATATTTTAGGGAGAGC
CTGCTTGCCTATCCGAGATATAGTAACTTCATCTCGACTGAGTGTTACCTTATTATGATAGGATTAAAGGCCAATCGATT
AATAAACCCAGAAGCCATTAAGCAAAGCATAATCAGAGCGGGGGTCAGGACTGCACCAGGACTTGTGAGCCATGTATTAT
CAGAGAAACAAAAAGGTTGTATTCAATCTTTCTTGGGTGATCCTTATATCCAAGGAGACTTCAATAAGCACCTTAAATCT
CTAACCTCTATTGAGAAAATCCTGGTAAATTGTGGTCTCTCGATCAATGGCATAAAAATCTGTAGAGATCTAATCCACCA
TGATATCGCCTCCGGTCCAGACGGCCTTATGAGCTCTACAATTATTTTATATAGGGAATTGGCTCATTTCAAAGATAATA
TAAGGAGTCAGCACGGAATGTTCCACCCCTACCCGGTACTGGCCAACAGCAGGCAACGTGAATTAATCCTTCGAATAGCC
AAGAAATTCTGGGGGTATGTCTTGCTATATTCTGATGACCCGGCACTAATCAGACAAACAATCAAGAACTTGAAACGGAA
TCATCTAACCTTTGACTTACATAGTAACCCATTTATTAAAGGGCTATCCAAGGCTGAGAAACTGCTGGTGCGGACGAGTT
CACTAAGAAGAGAATGGTTGTTCACTCTCGAAACGAAAGAAGTAAAAGAGTGGTTCAAATTGGTAGGTTACAGTGCACTC
ATCAGAGGCTAGTCAGCTATGCATCTGCCCCCTTCTCCTCCGCCATGAGACCCCACTGGCGATCCAGAAGATTAAAGAAA
ACTACATATTGGATAAGTATCTATTCCCAGCTTTGTCTGGN
>SiberianIbex/SiberianIbex/Mongolia/2017-01
NNNNNNNNNNNNNNNNNNNNNATAGATCTTATAATAACTATGGACTGGCAAACTTAGGAGTAAAGATCCTACTGTCGGGG
GGAGGAGGAGGAGCAAGGTCCTTGATCATGGCGACTCTCCTTAAAAGCTTAGCATTGTTCAAAAGGAACAAAGACAAAGC
GCCGACAGCATCAGGTTCAGGAGGGGCCATCCGGGGGATTAAGAATGTTATCATAGTCCCGATTCCCGGAGACTCGTCCA
TCACTACCCGTTCAAGACTGCTCGACAGGCTTGTCAGATTGGCCGGAGATCCTGACATCAACGGGTCAAAGCTGACCGGG
GTGATGATCAGCATGTTATCCTTGTTCGTAGAGTCACCCGGGCAATTGATACAGCGAATCACAGATGATCCGGATGTTAG
TATCCGCCTTGTTGAGGTAGTTCAAAGTACTAGGTCCCAGTCCGGGTTGACCTTTGCATCACGTGGTGCTGATTTAGACA
ACGAGGCAGACATGTATTTTTCAACTGAGGGGCCCTCGAGTGGAGGTAAGAAAAGGATCAACTGGTTTGAGAACAGAGAA
ATAATAGACATAGAGGTGCAGGATCCAGAAGAGTTCAATATGTTGTTAGCCTCCATACTAGCACAAGTCTGGATCCTTCT
GGCCAAGGCTGTTACGGCACCAGATACGGCAGCTGACTCAGAACTGAGAAGGTGGGTTAAATACACACAACAAAGGAGAG
TGATTGGGGAATTTCGCCTTGACAAGGGGTGGCTGGACGCAGTCCGCAACAGAATTGCAGAAGATCTATCACTCCGGCGG
TTCATGGTATCTCTCATACTTGACATCAAGAGGACCCCAGGCAACAAGCCAAGGATTGCAGAAATGATCTGCGACATTGA
CAACTATATTGTCGAAGCAGGACTCGCCAGTTTCATCCTTACTATCAAATTTGGTATCGAAACCATGTATCCTGCATTAG
GGCTCCACGAGTTTGCCGGAGAATTGTCCACTATTGAGTCCTTGATGAACTTGTATCAACAGCTAGGAGAGGTTGCACCC
TACATGGTAATTCTAGAGAATTCAATTCAGAACAAGTTTAGTGCAGGAGCTTATCCCCTCCTCTGGAGCTATGCGATGGG
TGTCGGAGTCGAGCTGGAGAACTCAATGGGGGGCTTGAACTTTGGCAGGTCATATTTTGACCCTGCCTATTTTCGTCTCG
GACAGGAGATGGTCAGAAGATCTGCAGGAAAGGTCAGCTCTGTGATTGCGGCTGAGCTCGGCATCACAGCAGAGGAAGCT
AAACTAGTCTCGGAAATCGCCTCGCAGGCCGGGGACGAAAGAACCGCCAGAGGGACTGGGCCTCGACAGGCGCAGGTTTC
CTTCCTTCAGCACCAAACAGGAGGGGGAGAGTCGTCCGCACCAGCGACCAGAGAAGGGGTCAAAGCTGCGATCCCAAACG
GAGCTGAAGAAAGGGACAGAAAACAAACACGCCCAGGAAGGCCCAGAGGAGAGACCTCCGGCCAACTGCTCCTGGACATC
ATGCCAGAGGATGAGATCTTGCGAGAGTCTGGTCAAAACCCTCGTGAGGCTCAAAGATCGGCCGAGGCACTCTTCAGGCT
GCAGGCCATGGCCAAGATTCTGGAGGACCAGGAGGAGGGAGAAGACAACAGTCAGGTCTACAACGACAAAGATCTCCTCG
GCTAAGCAGACGCACCCTCTGTCGAAATCAGTGACAAGACATCTCCTACCAGTATTATAAAAAACTTAGGACCCAGGTCC
AAGCAAGCACACATCGACACTCCAACCAGTCGAGCGGAGACCACCGATGGCAGAAGAACAAGCATACCATGTNAACAAGG
GGCTGGAATGTATCAAGTCTCTCAAAGCCTCACCCCCGGATCTATCCACCATCAGAGATACCATCGAGAGCTGGAGAGAG
GGGCTWAGCCCCTCGGGCCGTGCAACACCGAACCCTGATACGTCCGAGGGAGATCATCAGAATATCAACCAATCATGCTC
ACCAGCAATCGGACCAAACAAAGTCTACTTGTCTCCTGAAGATAATCTCGGATTTAGAGAGATCACTGGCAACGACTGTG
AGGCTGGGCTCGGAGGGGTCCAGAGAGAAGGATCCAACTCTCAAGTACAGCGTTACCATGTTTATAGTCACGGGGGTGAA
GAGATTGAAGGACTCGAGGATGCTGACTCTCTCGTGGTTCAAGCAGATCCTCCAGCTGCTAACGTCTTCAATGGAGGAGA
GGATGGATCTGACGACAGCGATGTGGACTCTGGCCCAGATGATCCCGGCAGAGATACTCTATATGACCGGGGATCTGTTG
CCGGCAATGGTATCGCTAGGTCCACAGATGTCGAAAAACTAGAAGGTGCTGATATTCAAGAAGTTCTTAACTCCCAGAAA
GGCAAAGGAGGAAGATTCCAGGGCGGGAAAACCTTGCGAGTCCCGGAAATACCCGATGTCAAGCACTCCAGACCATCAGC
CCAATCAATTAAAAAGGGCACAGACGGGAACTCAGTCTCATCTGGAACGGTGATAGAGTGTTTATCGATAAGTGGTGCAA
CCCAAACTGTGCCAGAGTCAAGATGGGAGTCATCAGAGCAAAATGCGTCTGCGGGGAGTGTCCTCAAGTCTGCGAGGAGT
GCAAAGACGATCCAGGGGCCGACACAAGAATCTGGTACCATAGCATCACTGACTCAGCCTAAAGAGAATGACTCCGAGTA
TGAGTATGAGGATGACCTATTTACAGAGATTCAGGACATCCGTGCAAGCATTGCCAAGATCCATGATGACAATAAAACTA
TCCTCTCAAAGCTTGATTCTATACTGTTATTGAAAGGGGAAGTCGACACTATCAAGAAACAAATCAGCAAGCAGAATATA
AGTATATCCACCATTGAGGGCCATCTCTCCAGTATAATGATAGCCATCCCTGGCTTTGGGAAGGACATCAAGGACCCAAC
ATCCGAAGTCGAGTTGAACCCAGATCTAAGACCTATAATAAGCCGTGACTCTGGCAGAGCTCTCGCGGAGGTCCTCAAGA
AACCCGCTGTGGATAGGTCTCAGAAAATTGGAACCAAAGCCAACTCCAGCTCAAAGGGTCAGCTTCTTAAGGATCTCCAG
CTAAAACCTGTCGACAAGCAGGCAAGCTCTGCAATCGGGTTTGTCCCGTCCGACCATGAATCATCCAGAAATGTCATCCG
CTCCATAATCAAGTCGAGCAAGCTAAATATTGATCACAAGGACTATCTTCTAGATTTACTAAATGATGTGAAAGGCTCCA
AGGATCTTAAGGAATTTCACAAGATGCTAACAGCAATTCTCGCCAAGCACCTGTAACACATCCCCCAGTCATCATCTCAT
ACTCGACTAAAAACATCCTTTCAATCAGGCTATTACAAAAAACTTAGGAGCAAGGGCAACTGAGCTTCGCAGACAGGATG
ACCGAGATCTACGACTTCGATAAATCAGCATGGGATGTCAAAGGGTCAATTGCCCGCATAGAACCCACCACCTACCACGA
CGGCCGACTGATACCCCAGGTGAGGGTCATCGATCCTGGTCTGGGAGACAGAAAAGATGAGTGCTTTATGTACCTGTTTC
TCCTAGGAGTGATTGAGGATAACGACCCCCTGTCTCCCCCCGTCGGAAGAACCTTTGGCTCTCTACCTCTAGGGGTTGGT
AGGTCAACTGCCAAGCCAGAAGAACTACTAAGGGAGGCCACAGAATTAGATATAGTGGTGAGGCGCACTGCAGGAGTAAA
TGAGAAACTGGTATTTTACAACAACACTCCGCTGTCCTTGTTAACGCCATGGAAGAAAGTTCTGACAACCGGAAGTGTGT
TTAGCGCTAACCAGGTTTGCAATGCAGTCAACCTAGTCCCGCTTGATACTCCCCAGAGATTCAGGGTTGTGTACATGAGC
ATAACTAGATTATCAGACAATGGTTACTATAGTGTGCCCAGAAGAATGCTGGAGTTCCGCTCGGCCAATGCAGTAGCCTT
CAACATCTTGGTTACACTAAGAATTGAAAATGGCACAAACCCTAGAAGATACATAGTCGGCTCATGGGAGAATTCAGAGG
TCACATTTATGGTACACGTGGGCAACTTTAGGAGAAAGAAGAACGAAGTATACTCTGCTGATTACTGCAAAATGAAGATT
GAAAAGATGGGTTTAGTTTTTGCCCTGGGTGGAATAGGCGGAACAAGTCTCCATATTAGAAGCACCGGGAAAATGAGCAA
AACCCTCCATGCACAGCTGGGGTTCAAGAAAATCTTATGTTACCCCCTAATGGATGTCAATGAGGATCTTAACCGATATC
TCTGGCGGGCAGAGTGCCGAATAGTCAAAATCCAAGCTGTCTTACAGCCATCAGTACCCCAAGAGTTCCGTGTCTACGAT
GATGTCATCATCAACGATGATCAAGGCTTGTTCAAGATCTTGTAGTTCATTTGCAAAGGAACGAACCCACCCCCAGGNNN
NNNNNNNNNNNNNNNNNN-NNNNNNNNNNNNNNNNNNNNNNNNNNNNNNNNNNNNNNNNNNNNNNNNNNNNNNNNNNNNN
NNNNNNNNNNN-NNNNNNNNNNNNNNNNNNNNNNNNNNNNNNNNNNNNNNNNNNNNNNNNNNNNNNNNNNNNNNNNNNNN
NNNNNNNNNNNNNNNNNNNNNNNNNNNNNNNNNNNNNNNNNNNNNNNNNN-NNNNNNNNNNNNN-NNNNNNNNNNAGGCT
AGCCACCGGACACCCCCAGACCCGCCACCGGCGAGACAGAACCCCAAGGGGGGACCCTCCAAACCAAAGGAACCACCGGG
GTAGGCTCTGCCGAACCAGCACAGACCCGACCCAAGCAAGGCGGACCCCCAACACGAAACTGCCCAGCACACCCTACTCA
TCATCAAACAAAACTTAGGGGCCAAGTCCACACGAGAGGCCCCAGTCCGTCAGGCAGAGGGACGCAGAAAGGAAGGAGAC
ACGACCGTCCCAGAAGGAGGANNNNNNNNNNNNNNNNNNNNNNNNNNNNNNNNNNNNN--NNN-NNNNNNNNNNNNNNNN
NNNNNNNNNNNNNNNNNNNNNNNNNNNNNNNNNNNNNNNNNNNNNNNNNNNNNNNNNNNNNNNNNNNNNNNNNNNNNNNN
NNNNNNNNNNNNNNNNNNNNNNNNNNNNNNNNNNNNNNNNNNNNNNNNNNNNNNNNNNNNCCCAACCCCACCAAAAAGAN
NNNNNNNNNNNNNNNNNNNNNNNNNNNNNNNNNNNNNNNNNNNNNNNNNNNNNNNNNNNNNNNNNNNNNNNNNNNNNNNN
NNNNNNNNNNNNNNNNNNNNNNNNNNNNNNNNNNNNNNNNNNNNNNNNNNNNNNNNNNNNNCCCCCCGCCCCCCGCCACC
NNNNNNNNNNNNNNNNNNNNNNNNNNNNNNNNNNNNNNNNNNNNNNNNNNNNNNNNNNNNNNNNNNNNNNNNNNNNNNNN
NNNNNNNNNNNNNNNNNNNNNNNNNNNNNNNNNNNNNNNNNNNNNNNCCGAAAGAAGGACCCGCCCGAGAACGTGCGGCA
CATCCATGCGCAAACATCATGACGCGGGTCGCAATTTTGACATTTCTGTTTCTTTTCCCAAATGTTGTTGCGTGTCAGAT
TCACTGGGGCAATCTATCCAAGATCGGGATTGTAGGAANNNNNNNNNNNNNNNNNNNNNNNNNNNNNNNNNNNNNNNACC
AGACTCTGGTTATAAAGTTAATGCCAAATATAACGGCCATCGACAATTGTACAAAGTCAGAGATTGCAGAGTACAAGAGA
TTGCTGATCACAGTGTTAAAGCCTGTAGAGGATGCTCTGTCGGTGATAACCAAGAATGTAAGACCAATTCAAACTCTAAC
ACCTGGGCGTAGAACCCGCCGTTTTGCTGGAGCTGTTCTGGCCGGGGTAGCACTTGGAGTTGCGACAGCCGCTCAGATAA
CTGCAGGAGTCGCCCTTCATCAATCATTGATGAACTCCCAAGCAATTGAGAGTTTAAAAACCAGTCTTGAGATGTCGAAT
CAGGCAATAGAAGAAATCAGACTTGCAAATAAGGAGACCATACTGGCAGTACAGGGCGTCCAGGATTATATCAACAATGA
GCTCGTCCCTTCTGTTCATAGAATGTCATGCGAGCTGGTAGGTCACAAGCTCGGCCTCAAGCTCCTTAGGTACTACACCG
AGATCCTGTCCATATTCGGGCCCAGTCTTCGAGACCCGATATCTGCCGAAATATCAATCCAGGCACTTAGTTATGCATTA
GGCGGAGACATTAATAAAATCCTGGACAAGCTTGGGTATAGCGGTGGGGATTTCCTTGCCATCCTAGAAAGCAAGGGAAT
AAAGGCCCGGGTTACATATGTAGACACAAGAGATTACTTTATAATCCTTAGCATCGCCTACCCAACCTTATCTGAGATCA
AGGGAGTGATAGTTCACAAGATAGAAGCTATAACATACAACATTGGGGCACAGGAGTGGTATACTACTATCCCTAAATAT
GTAGCCACTCAGGGGTATCTGATATCGAACTTTGATGAGACGTCATGCGTATTCACTCCAGAGGGGACAGTTTGCAGCCA
GAATGCGTTGTACCCAATGAGCCCATTGCTTCAGGAATGTTTCAGGGGGTCAACAAAATCGTGCGCCAGAACCTTAGTTT
CAGGGACCATAAGTAATAGATTTATCCTATCAAAAGGGAACCTGATTGCAAATTGTGCGTCAGTTTTGTGCAAATGTTAC
ACAACAGRGACAGTTATCAGCCAAGATCCTGACAAACTACTAACTGTTGTAGCATCCGACAAGTGTCCTGTAGTTGAGGT
GGATGGAGTGACAATACAGGTCGGCAGTCGAGAGTATCCGGATTCTGTATACTTACACAAAATAGACTTAGGTCCAGCCA
TCTCCCTAGAAAAACTGGATGTAGGCACCAATTTAGGCAATGCAGTCACAAGACTGGAGAATGCAAAGGAGCTCCTAGAT
GCATCAGACCAAATACTGAAGACTGTTAAAGGGGTACCTTTCAGTGGGAACATGTACATAGCACTGGCAGCTTGCATAGG
AGTATCCCTGGGCCTTGTCACATTAATATGCTGCTGTAAGGGGAGGTGTAAGAACAAGGAAATCCCTATCTCCAAAATCA
ACCCAGGGCTCAAACCCGACCTGACCGGGACCTCAAAGTCGTACGTAAGATCACTGTAGTCAGAATCACCTGGATCATCT
GGCATCACACACATACATGCACGACACAGGCAGTCCGATGACGCAAGAAACCCAACCTCCGGTCACCCACCCGACCCCAC
TCCACGCTCCACCACACATTAGTCATCAAACAAAACTTAGGACGAAAGGTCAATCACCATGTCCGCACAAAGGGAGAGGA
TCAATGCCTTCTACAAAGACAATCCTCACAATAAGAACCATAGGGTGATCCTGGATAGAGAACGCTTGGTCATTGAAAGA
CCCTACATCTTGCTTGGAGTCCTGCTGGTAATGTTCCTGAGTCTAATCGGACTGCTGGCCATTGCAGGGATCAGGCTTCA
CCGGGCCACCGTTGGAACTTCAGAGATCCAGAGTCGGCTGAATACCAATATTAAGTTGACCGAATCTATTGATCACCAGA
CTAAGGATGTCTTAACTCCCCTTTTTAAAATCATTGGCGATGAAGTCGGCATCAGAATTCCACAGAAATTCGGTGATCTT
GTCAAGTTCATCTCCGATAAGATTAAATTCCTCAACCCTGATAGAGAGTATGATTTCAGAGATCTCCGGTGGTGTATGAA
TCCTCCCGAGAGAGTCAAAATTAATTTTGATCAGTTTTGTGAGTACAGGGCTGCTGTTAAGTCAATTGAACATATATTTG
AGTCACCACTCAACAAGTCAAAAAAGCTGCAATCTTTGACTCTCGGGCCCGGAACAGGCTGTCTAGGCAGGACAGTAACA
AGAGCCCATTTCTCAGAACTTACAATGACCTTAATGGACCTGGATCTAGAGATGAAGCACAACGTGTCCTCAGTGTTTAC
CGTAGTTGAAGAGGGATTATTCGGAAGAACATATACCGTCTGGAGATCCGATGCCAGGGATCCGAGCGCCGATCTAGGTA
TTGGCCATTTTTTAAGAGTCTTCGAGATTGGACTGGTAAGAGATCTTGGGCTGGGTCCCCCTGTTTTTCATATGACCAAC
TATCTCACGGTGAACATGAGTGATGACTATCGGAGATGTCTTTTAGCGGTAGGGGAGTTGAAGTTGACAGCCCTATGCAC
CTCATCTGAGACTGTGACACTGAGTGAGAGAGGAGTTCCAAGGAGGGAACCTCTTGTGGTTGTGATACTTAATCTAGCTG
GACCCACTCTAGGGGGAGAGCTATACAGTGTCTTGCCTACCTCTGATCTCATGGTGGAGAAACTCTATTTGTCTTCACAT
AGAGGGATCATCAAAGATGATGAGGCCAATTGGGTAGTGCCGTCTACCGATGTTCGTGATCTTCAGAACAAAGGTGAATG
TCTGGTGGAAGCATGCAAGACTCGACCTCCTTCATTTTGCAATGGCACAGGATCAGGCCCGTGGTCAGAAGGGAGAATCC
CTGCCTACGGGGTGATCAGGGTCAGTCTTGACTTAGCGAGTGACCCGGATGTAGTTATCACTTCAGTGTTTGGCCCACTG
ATACCTCACCTATCCGGCATGGATCTTTACAACAACCCGTTTTCAAAAGCTGTATGGTTGGCTGTACCACCTTATGAGCA
GTCATTTCTAGGAATGATAAATACAATTGGATTCCCTAACAGAGCAGAGGTTATGCCGCACATTTTGACCACAGAGATCA
GAGGCCCTCGGGGTCGTTGCCATGTTCCCATAGAATTGTCCCGCCGGGTTGATGACGATATCAAGATCGGGTCCAACATG
GTCATATTGCCGACGATGGACCTGAGGTATATTACAGCCACTTATGATGTTTCCAGGAGCGAGCATGCAATCGTGTACTA
TATCTATGACACGAGTCGCTCATCATCTTACTTCTACCCAGTTCGACTGAATTTCAAAGGCAATCCTCTCTCTTTGAGGA
TAGAGTGTTTCCCCTGGCGTCATAAGGTGTGGTGCTACCATGATTGTCTTATATACAACACCATAACAGGTGAAGAGGTC
CATACGAGAGGGCTGACCGGCATAGAGGTAACATGCAATCCAGTCTGAGCAGAGCTACGACCGTCACTCAGGCAGTCCCT
TGAGTCGCCACCGAGTCCAAGCAGCACAGCCTGGGACAATCAACGGCACAGCCCAGCCAACAATGTTATAAAAAACTTAG
GAGCCAGGGTTGTAGGGGCCATGGACTCTCTATCAGTCAATCAGGTCTTGTACCCTGAGGTTCATCTAGACAGCCCTATT
GTCACAAACAAACTAGTTGCCATCCTTGAGTACTCGGGTATCGACCATAACTATGTTCTTGAAGACCAGACTCTTGTCAA
GAATATTAGGTATAGGCTGGGGTGCGGTTTTTCAAATCAAATGATCATCAATAACAGGGGGGTGGGTGAAACAGTCAATT
CTAAACTTAAAAGTTACCCCCATAATCGTCATATCATATACCCGGATTGCAATAAGGAGTTGTTTTGTATCAAGGATAGC
TGCATATCTAAGAAGCTCTCGGAGCTATTCAAGAAGGGTAATTCCTTGTACTCTAAGATAAGTCACCAGGTACTGGATTG
TCTTAAGAGAGTCAATGGGAAATTAGGTCTGGGCACAGATCTTACCCATGGTCTGAAGGAGGGTATCCTTGACCTAGGGT
TGCACATGCATAGCTCTCAATGGTTCGAGACTTTCCTGTTCTGGTTCACTATCAAGACAGAGATGAGATCAATGATCAAA
GAACAGTCCCATATATGCCACAAGAGGAGGTATAACCCGACTTTTGTGTCGGGGGATGCATTCGAGGTGCTCGTATCGCG
AGACCTCGTTGTGATAATTGATAAGAATACCCAGTATGTCTTCTACTTAACATTTGAGCTGGTCCTTATGTACTGTGATG
TCATAGAGGGTAGACTTATGACGGAGACAGCCATGGCCATAGACCAGAGATATTCAGAACTTCTAAGCCGGGTCAGATAC
TTGTGGGATCTTATTGATGGGTTCTTCCCAACACTAGGCAACACCACATACCAAATTGTTGCTCTGCTTGAACCATTATC
GTTGGCTTATCTTCAACTTCAGGATGTCACTCTGGAGTTAAGAGGTGCTTTTTTAGACCATTGCTTCAAAGAACTCTATG
AGATACTGGAACATTGCGGCATTGACACAGCAGGCACTTACAATTCCATCACTGAAGGATTGGATTACGTATTCATCACC
CACGATATACATCTAACTGGGGAGATTTTTTCATTTTTCCGGAGTTTCGGACACCCCCGTCTAGAAGCAGTCACCGCTGC
GGAAAATGTCAGAAAACATATGAACCAACCGAAGGTAATCAGTTATGAGACTATGATGAAGGGCCATGCGGTATTTTGCG
GGATAATCATAAATGGTTTCCGGGACCGACATGGCGGCAGCTGGCCCCCTGTTGCACTGCCAGAACATGCCTCTGCTGCG
ATCCGGAATGCGCAGGCATCAGGTGAGGGACTGACCCATGACCTGTGTATAGACAACTGGAAATCCTTTGTTGGATTCAA
GTTTGGCTGCTTTATGCCACTCAGCCTAGATAGTGATTTGACCATGTATCTCAAAGACAAGGCATTGGCTGCACTGAAGA
ATGAGTGGGATTCAGTTTACCCGAAAGAATACCTCCGTTATAACCCACCTAGAGGGACAGAGTCAAGGCGATTGGTAGAG
GTATTCCTGAATGACTCCAGCTTTGATCCTTATAACATGATAATGTACGTGGTGAATGGCTCCTACCTTAAAGACCCTGA
GTTTAACCTCTCATACAGCCTAAAAGAGAAGGAGATAAAGGAGACAGGGCGGTTGTTTGCCAAAATGACCTATAAGATGC
GGGCCTGTCAGGTAATCGCTGAAAATCTGATATCGAATGGTGTTGGGAAGTATTTCCGAGACAATGGGATGGCAAAGGAC
GAGCATGACCTAACAAAAGCCCTTCACACCCTGGCAGTCTCAGGTGTTCCCAAAAACAACAAAGATAACCACCGAGGTGG
GCCTCCCAGAAGGACAACAAACCGAGGGGTGAGATCAAGCCAAGGCACCAAAACACAAGATAGAGACAAGGTTCAAGGGG
GACCTATGTACAACTATTTGCGATGCCAACCGATCAGCCCTGATCAGGGTGAGTCATACGAGACTGTTAGTGCATTCATC
ACCGCTGACCTTAAGAAGTATTGCCTGAATTGGAGATACGAGACAATCAGCATATTTGCACAGAGGCTGAATGAAATATA
TGGACTACCATCCTTCTTTCAATGGTTACACAGGATATTGGAAAAATCCGTACTCTACGTCAGTGACCCACATTGTCCTC
CCGATCTAGATAATCATATCCCTCTGGACAGTGTCCCCAATGCCCAAATATTCATCAAGTACCCAATGGGCGGAATAGAA
GGTTATTGCCAAAAACTATGGACAATCAGCACTATACCATACTTGTATCTGGCAGCCTATGAGAGCGGAGTAAGAATCGC
CTCACTGGTGCAGGGTGACAATCAGACAATCGCAGTGACAAAAAGAGTTCCAAGTTCTTGGCCTTATTCACTAAAAAAGA
GGGAGGCCTCCAAGGCCGCTCAAAATTACTTCGTAGTCTTAAGGCAAAGATTGCACGATGTAGGTCATCACTTAAAGGCT
AATGAGACCATAGTATCTTCTCACTTTTTTGTATATTCCAAAGGGATTTATTATGACGGCCTGCTAGTCTCACAATCACT
AAAGAGCATCGCCAGATGTGTCTTCTGGTCCGAGACTATAGTGGATGAAACCAGAGCGGCGTGCAGTAATATTGCAACAA
CTGTCGCTAAGAGTATAGAGAGGGGTTATGATAGGTACCTTGCATATTCTTTGAATATCCTCAAGATTTTCCAACAGATC
CTTATATCCCTTAACTTCACTATTAACACAACAATGACTCAGGATGTCGTGGCACCGATCATCGAGAACGGTGATTTGCT
GATAAGGATGGCACTCTTGCCAGCACCCATCGGGGGTCTCAATTATCTTAACATGAGCAGGTTATTTGTGAGAAATATCG
GTGACCCGGTCACCTCCTCTATAGNCGACCTGAAGAGGATGATAGATGCTGGGCTAATGCCAGAAGAAACATTGCATCAA
GTGATGACCCAGACCCCGGGAGAATCATCTTACCTAGATTGGGCAAGTGACCCTTATTCTGCCAACCTACCCTGCGTACA
GAGTATCACTCGCCTTCTCAAAAACATCACTGCACGATATATTTTAATCAGCAGCCCAAACCCGATGCTGAAAGGGTTAT
TTCATGAGGGGAGTAGAGATGAAGACGAGGAGCTTGCAAGTTTCCTAATGGATCGGCATATAATTGTTCCAAGAGCTGCA
CATGAAATCTTAGACCATAGTATAACCGGAGCAAGAGAAGCTATAGCCGGGATGTTGGACACCACCAAGGGTCTGATTAG
AACAAGTATGAAACGGGGCGGCCTCACCCCTCGAGTCTTAGCCCGCCTTTCCAATTATGATTATGAACAATTCCGATCCG
GGATAACACTATTAACAAAGAAAGGGCAGTGTTATCTCATTGACAAGGACTCGTGCTCGGTGCAGCTCGCTATAGCTCTG
AGGGGCCACATGTGGGCTAAGTTGGCTCGCGGGAGACCAATCTATGGGTTGGAGGTGCCTGATGTATTAGAATCGATGAA
CGGCTACCTTATTAAACGCCACGAGTCGTGTGCTATCTGTGAAACGGGCTCAAGTCACTACGGATGGTTTTTCGTCCCTG
CAGGGTGCCAGCTTGACGATGTATCTAGAGAGACTTCGGCTCTTCGTGTACCTTATGTCGGATCAACAACTGAGGAAAGG
ACAGACATGAAACTTGCATTTGTTAGGTCTCCAAGTAGATCCCTCAAATCAGCAGTTAGAATTGCAACAGTTTACTCATG
GGCTTACGGGGATGATGAGAAATCATGGAGTGAAGCCTGGATGCTAGCTAGGCAGAGAGCCAATATCACCTTAGATGAAT
TGAGAATGATCACTCCAGTCTCCACATCCACCAACTTAGCCCACCGGTTGAGGGATCGGAGTACCCAGGTGAAGTACTCG
GGGACATCCCTTGTGAGGGTTGCAAGATACACAACCATCTCGAATGATAACTTGTCGTTTGTGATATCTGAGAAAAAAGT
GGATACCAACTTCATTTATCAGCAAGGGATGTTGCTTGGTCTTGGGATCCTTGAGAACCTCTTTAGGCTAGAGGCCACCA
CCGGAGTATCCAACACAGTGCTACACCTGCACGTGGAAACAGAATGTTGTGTTGTACCTATGGTGGATCACCCAAGGATA
CCGAGTCTCCGTAATATAAAAGTTACGGATGAGCTATGCACAAACCCTTTGATCTACGACAGGTCCCCCATCATAGAGCA
CGATGCAACCCGGCTATATTCACAGAGCCACAGGAGACATTTGGTGGAGTTTGTTACCTGGTCAACAAGCCAGCTTTACC
ATATACTGGCTAAGTCTACAGCAATGTCCATGATTGAATTGATTACGAGATTCGAGAAAGATCACATGAATGAAATAGCC
GCCCTGATTGGCGATGACGACATCAACAGCTTCATCACAGAATTTTTGCTAGTGGAGCCTAGATTATTTATAGTTTACCT
TGGTCAGTGTGCTGCCATCAATTGGGCCTTTGATATACATTATCATCGGCCCTCGGGCAAGTACCAGATGGGGGAACTTC
TCTACTCTCTGCTCTCTCGGATGAGCAAAGGAGTATATAAGATCTTTACTAATGCTTTGAGCCACCCCAAAGTTTACAAG
AAATTTTGGCGAAGTGGCATCATTGAGCCGATTCATGGACCATCCTTGGATACACAGAATTTACATGTCACTGTCTGTGA
CATGATATATGGGTCCTATGTCACCTATTTGGATCTTTTGCTGAATGATGAGCTAGATGATTACCCGTATTTGCTCTGCG
AGAGTGATGAGGACGTGGTCACAGACAGGTTCGACAACATTCAAGCCAAACATCTCTGTGTATTGGCCGATGTATATTGC
AGCTCCAAGAGGTGTCCTTCAATAATCGGGATGTCTCCTATAGAAAAATGTACCATTCTCACACATTACATCAAGGGAGA
ATCAGTACAATCCCCGTCTGGGACCTCATGGAACACTGATCCCCTTGTTGTAGATCATTACTCATGCTCTCTGACCTACC
TTCGCCGCGGTTCCATCAAACAAATCAGGTTGAGGGTGGATCCTGGGTTTGTATTCGAGGCGTTGACAGACGTCGACTTT
AAACAACCTCGCAAAGCTAAGTTAGATATATCGGTCGTTGGGTTGACTGATTTCTCTCCCCCTTACGACAACGTCGGTGA
TTTTTTAGGAACTATCAACACATTGAGGCACGATCTGCCTGTCACCGGAACCGGGGTCTCGAACTATGAAGTCCACGCTT
ATCGTAGAATTGGCCTGAATTCATCAGCATGTTATAAAGCCGTAGAGATCTCCACGTTAATCAAGCCATCCTTAGAAGTC
GGAGAGCATGGATTGTTCTTAGGAGAAGGTTCCGGTTCAATGCTGGCTGCGTACAAAGAAGTTCTTAAATTAGCAAATTG
TTACTACAACAGCGGAGTAACAGCGGAGGGCAGAGCCGGACAGAGGGAAATATCTCCCTATCCTTCAGAGATGAGCCTAG
TAGAGAATCAAATGGGGATAGAGCGGAGTGTTAAAGTGCTGTTCAACGGGAAACCTGAAGTAACTTGGGTGGGGACCACA
GATTGCTACAAGTACATAATCAGTAACATCCAAACTTCTAGTCTGGGTTTCATACATTCAGATATTGAGACGCTCCCAAC
CAAAGATGCTGTTGAGAAATTGGAGGAATTTGCCTCTATCCTATCCTTATCCTTGATTTTGGGGAAAATCGGCTCTATTA
CAGTTGTCAAAATTATGCCCATTAGCGGGGATTTTACCCAAGGCTTCATAGCCTATGCCATCCAATATTTTAGGGAGAGC
CTGCTTGCCTATCCGAGATATAGTAACTTCATCTCGACTGAGTGTTACCTTATTATGATAGGATTAAAGGCCAATCGATT
AATAAACCCAGAAGCCATTAAGCAAAGCATAATCAGAGCGGGGGTCAGGACTGCACCAGGACTTGTGAGCCATGTATTAT
CAGAGAAACAAAAAGGTTGTATTCAATCTTTCTTGGGTGATCCTTATATCCAAGGAGACTTCAATAAGCACCTTAAATCT
CTAACCTCTATTGAGAAAATCCTGGTAAATTGTGGTCTCTCGATCAATGGCATAAAAATCTGTAGAGATCTAATCCACCA
TGATATCGCCTCCGGTCCAGACGGCCTTATGAGCTCTACAATTATTTTATATAGGGAATTGGCTCATTTCAAAGATAATA
TAAGGAGTCAGCACGGAATGTTCCACCCCTACCCGGTACTGGCCAACAGCAGGCAACGTGAATTAATCCTTCGAATAGCC
AAGAAATTCTGGGGGTATGTCTTGCTATATTCTGATGACCCGGCATTAATCAGACAAACAATCAAGAACTTGAAACGGAA
TCATCTAACCTTTGACTTACATAGTAACCCATTTATTAAAGGGCTATCCAAGGCTGAGAAACTGCTGGTGCGGACGAGTT
CACTAAGAAGAGAATGGTTGTTCACTCTCGAAACGAAAGAAGTAAAAGAGTGGTTCAAATTGGTAGGTTACAGTGCACTC
ATCAGAGGCTAGTCAGCTATGCATCTGCCCCCTTCTCCTCCGCCATGAGACCCCACTGGCGATCCAGAAGATTAAAGAAA
ACTACATATTGGATAAGTATCTATTCCCAGCTTTGTCTGGN
>MF443354.1/goat/China/2014-04-03
ACCAAACAAAGTTGGGTAAGGATAGATCTTATAATAACTATGGACTGGCAAACTTAGGAGTAAAGATCCTACTGTCGGGG
GGAGGAGGAGGAGCAAGATCCTTGATCATGGCGACTCTCCTTAAAAGCTTAGCATTGTTCAAAAGGAACAAAGACAAAGC
GCCGACAGCATCAGGTTCAGGAGGGGCCATCCGGGGGATTAAGAATGTTATCATAGTCCCGATTCCCGGAGACTCGTCCA
TCACTACCCGTTCAAGACTGCTCGACAGGCTTGTCAGATTGGCCGGAGATCCTGACATCAACGGGTCAAAGCTGACCGGG
GTGATGATCAGCATGTTATCCTTGTTCGTAGAGTCACCCGGGCAATTGATACAGCGAATCACAGATGATCCGGATGTTAG
TATCCGCCTTGTTGAGGTAGTTCAAAGTACTAGGTCCCAGTCCGGGTTGACCTTTGCATCACGTGGTGCTGATTTAGACA
ACGAGGCAGACATGTATTTTTCAACTGAGGGGCCCTCGAGTGGAGGTAAGAAAAGGATCAACTGGTTTGAGAACAGAGAA
ATAATAGACATAGAGGTGCAGGATCCAGAAGAGTTCAATATGTTGTTAGCCTCCATACTAGCACAAGTCTGGATCCTTCT
GGCCAAGGCTGTTACGGCACCAGATACGGCAGCTGACTCAGAACTGAGAAGGTGGGTTAAATACACACAACAAAGGAGAG
TGATTGGGGAATTTCGCCTTGACAAGGGGTGGCTGGACGCAGTCCGCAACAGAATTGCAGAAGATCTATCACTCCGGCGG
TTCATGGTATCTCTCATACTTGACATCAAGAGGACCCCAGGCAACAAGCCAAGGATTGCAGAAATGATCTGCGACATTGA
CAACTATATTGTCGAAGCAGGACTCGCCAGTTTCATCCTTACTATCAAATTTGGTATCGAAACCATGTATCCTGCATTAG
GGCTCCACGAGTTTGCCGGAGAATTGTCCACTATTGAGTCCTTGATGAACTTGTATCAACAGCTAGGAGAGGTTGCACCC
TACATGGTAATTCTAGAGAATTCAATTCAGAACAAGTTTAGTGCAGGAGCTTATCCCCTCCTCTGGAGCTATGCGATGGG
TGTCGGAGTCGAGCTGGAGAACTCAATGGGGGGCTTGAACTTTGGCAGGTCATATTTTGACCCTGCCTATTTTCGTCTCG
GACAGGAGATGGTCAGAAGATCTGCAGGAAAGGTCAGCTCTGTGATTGCGGCTGAGCTCGGCATCACAGCAGAGGAAGCT
AAACTAGTCTCGGAAATCGCCTCGCAGGCTGGGGACGAAAGAACCGCCAGAGGGACTGGGCCTCGACAGGCGCAGGTTTC
CTTCCTTCAGCACCAAACAGGAGGGGGAGAGTCGTCCGCACCAGCGACCAGAGAAGGGGTCAAAGCTGCGATCCCAAACG
GAGCTGAAGAAAGGGACAGAAAGCAAACACGCCCAGGAAGGCCCAGAGGAGAGACCTCCGGCCAACTGCTCCTGGACATC
ATGCCAGAGGATGAGATCTTGCGAGAGTCTGGTCAAAACCCTCGTGAGGCTCAAAGATCGGCCGAGGCACTCTTCAGGCT
GCAGGCCATGGCCAAGATTCTGGAGGACCAGGAGGAGGGAGAAGACAACAGTCAGGTCTACAACGACAAGGATCTCCTCG
GCTAAGCAGACGCACCCTCTGTCGAAATCAGTGACAAGACATCTCCTACCAGTATTATAAAAAACTTAGGACCCAGGTCC
AAGCAAGCACACATCGACACTCCAACCAGTCGAGCGGAGACCACCGATGGCAGAAGAACAAGCATACCATGTCAACAAGG
GGCTGGAATGTATCAAGTCTCTCAAAGCCTCACCCCCGGATCTATCCACCATCAGAGATACCATCGAGAGCTGGAGAGAG
GGGCTTAGCCCCTCGGGCCGTGCAACACCGAACCCTGATACGTCCGAGGGAGATCATCAGAATATCAACCAATCATGCTC
ACCAGCAATCGGACCAAACAAAGTCTACTTGTCTCCTGAAGATAATCTCGGATTTAGAGAGATCACTGGCAACGACTGTG
AGGCTGGGCTCGGAGGGGTCCAGAGAGAAGGATCCAACTCTCAAGTACAGCGTTACCATGTTTATAGTCACGGGGGTGAA
GAGATTGAAGGACTCGAGGATGCTGACTCTCTCGTGGTTCAAGCAGATCCTCCATTTGCTAACGTCTTCAATGGAGGAGA
GGATGGATCTGACGACAGCGATGTGGACTCTGGCCCAGATGATCCCGGCAGAGATACTCTATATGACCGGGGATCTGTTG
CCGGCAATGGTATCGCTAGGTCCACAGATGTCGAAAAACTAGAAGGTGCTGATATTCAAGAAGTTCTTAACTCCCAGAAA
GGCAAAGGAGGAAGATTCCAGGGCGGGAAAACCTTGCGAGTCCCGGAAATACCCGATGTCAAGCACTCCAGACCATCAGC
CCAATCAATTAAAAAGGGCACAGACGGGAACTCAGTCTCATCTGGAACGGTGATAGAGTGTTTATCGATAAGTGGTGCAA
CCCAAACTGTGCCAGAGTCAAGATGGGAGTCATCAGAGCAAAATGCGTCTGTGGGGAGTGTCCTCAAGTCTGCGAGGAGT
GCAAAGACGATCCAGGGGTCGACACAAGAATCTGGTACCATAGCATCACTGACTCAGCCTAAAGAGAATGACTCCGAGTA
TGAGTATGAGGATGACCTATTTACAGAGATTCAGGACATCCGTGCAAGCATTGCCAAGATCCATGATGACAATAAAACTA
TCCTCTCAAAGCTTGATTCTATACTGTTATTGAAAGGGGAAGTCGACACTATCAAGAAACAAATCAGCAAGCAGAATATA
AGTATATCCACCATTGAGGGCCATCTCTCCAGTATAATGATAGCCATCCCTGGCTTTGGGAAGGACATCAAGGACCCAAC
ATCCGAAGTCGAGTTGAACCCAGATCTAAGACCTATAATAAGCCGTGACTCTGGCAGAGCTCTCGCGGAGGTCCTCAAGA
AACCCGCTGTGGATAGGTCTCAGAAAATTGGAACCAAAGCCAACTCCAGCTCAAAGGGTCAGCTTCTTAAGGATCTCCAG
CTAAAACCTGTCGACAAGCAGGCAAGCTCTGCAATCGGGTTTGTCCCGTCCGACCATGAATCATCCAGAAATGTCATCCG
CTCCATAATCAAGTCGAGCAAGCTAAATATTGATCACAAGGACTATCTTCTAGATTTACTAAATGATGTGAAAGGCTCCA
AGGATCTTAAGGAATTTCACAAGATGCTAACAGCAATTCTCGCCAAGCACCCGTAACACATCCTCCAGTCATCATCTCAT
ACTCGACTAAAAACATCCTTTCAATCAGGCTATTACAAAAAACTTAGGAGCAAGGGCAACTGAGCTTCGCAGACAGGATG
ACCGAGATCTACGACTTCGATAAATCAGCATGGGATGTCAAAGGGTCAATTGCCCGCATAGAACCCACCACCTACCACGA
CGGCCGACTGATACCCCAGGTGAGGGTCATCGATCCTGGTCTGGGAGACAGAAAAGATGAGTGCTTTATGTACCTGTTTC
TCCTAGGAGTGATTGAGGATAACGACCCCCTGTCTCCCCCCGTCGGAAGAACCTTTGGCTCTCTACCTCTAGGGGTTGGT
AGGTCAACTGCCAAGCCAGAAGAACTACTAAGGGAGGCCACAGAATTAGATATAGTGGTGAGGCGCACTGCAGGAGTAAA
TGAGAAACTGGTATTTTACAACAACACTCCGCTGTCCTTGTTAACGCCCTGGAAGAAAGTTCTGACAACCGGAAGTGTGT
TTAGCGCTAACCAGGTTTGCAATGCAGTCAACCTAGTCCCGCTTGATACTCCCCAGAGATTCAGGGTTGTGTACATGAGC
ATAACTAGATTATCAGACAATGGTTACTATAGTGTGCCCAGAAGAATGCTGGAGTTCCGCTCGGCCAATGCAGTAGCCTT
CAACATCTTGGTTACACTAAGAATTGAAAATGGCACAAACCCTAGAAGATACATAGTCGGCTCATGGGAGAATTCAGAGG
TCACATTTATGGTACACGTGGGCAACTTTAGGAGAAAGAAGAACGAAGTATACTCTGCTGATTACTGCAAAATGAAGATT
GAAAAGATGGGTTTAGTTTTTGCCCTGGGTGGAATAGGCGGAACAAGTCTCCATATTAGAAGCACCGGGAAAATGAGCAA
AACCCTCCATGCACAGCTGGGGTTCAAGAAAATCTTATGTTACCCCCTAATGGATGTCAATGAGGATCTTAACCGATATC
TCTGGCGGGCAGAGTGCCGAATAGTCAAAATCCAAGCTGTCTTACAGCCATCAGTACCCCAAGAGTTCCGTGTCTACGAT
GATGTCATCATCAACGATGATCAAGGCTTGTTCAAGATCTTGTAGTTCATTTGCAAAGGAACGAACCCACCCCCAGGAAG
GGGCCCCACCCTCCCCCG-CCAAAAAACACACTCCAAGGCTCCCCGGCACAGCGCCAACACAGCTACTCCCGCGATGGAA
CGAGGTCGGCC-CCCGAACAAATCCGGTCCAAGGGGGGGGGCCCCCCCCCTGACCAACCGGGCGCCGACCGAGCAGGCCG
GCGAGAAGCCCCCAAGAGGCCCCGACGAAGACCGAGCACCCCATCCCCCC-AAAAACGTCCCCC-AACACGCCCGAGGCT
AGCCACCGGACACCCCCAGACCCGCCACCGGCGAGACAGAACCCCAAGGGGGGACCCTCCAAACCAAAGGAATCACCGGG
GTAGGCTCCGCCGAACCAGCACAGACCCGACCCAAGCAAGGCGGACCCCCAACACGAAACTGCCCAGCACACCCTACTCA
TCATCAAACAAAACTTAGGGGCCAAGTCCATACGAGAGGCCCTAGTCCGTCAGGCGGAGGGACGCAGAAAGGAAGGAGAC
ACGACCGTCCCAGAAGGAGGACACCCAACCACCGAAACGCCCGCCCCCAGGGAAGGAG--CCA-CCCCCACGCAGCGAAG
GAGCGGGTGGGAGACCTCGGGGAGGGCCCGACCGGGACCCGGGGGCCGGCGGCGCCGGCGGTGAGCAGGCCGGGCGCATA
CCTGACCCCACCGGAGGATCCGAGGAGGGCCCGACCCCGCGTGGACCAAACGGCAGGGAGCCCAACCCCACCAAAAAGAG
AGGCGAGGCCCCCCCTCCCTCCCCCCCCGCACACAACCCGCAGACAGACCGAGGGAGGGCCATCCCCCAGCGAGACAGGC
GGCTCCCTCGCAGCCGAGCCGCAGCTCCCCAGAATAGGACACCCCCGCACACTCCGAACACCCCCTCGCCCCCCGCCACC
GGGACAGGGGCTCCACCACCACAGACCGGAGCCACCGACAGCCAGCCAGAGGTCCCCTCCAGTCCCGCCCGGCGCCCCCC
CGAAGAGGCCCCGGCAAGGCCCCCCAGCCCGACGTCCCCCGCACGCACCGAAAGAAGGACCCGCCCGAGAACGTGCGGCA
CATCCATGCGCAAACATCATGACGCGGGTCGCAATTTTGACATTTCTGTTTCTTTTCCCAAATGTTGTTGCGTGTCAGAT
TCACTGGGGCAATCTATCCAAGATCGGGATTGTAGGAACAGGGAGTGCCAGCTACAAGGTGATGACTAGGCCAAGCCACC
AGACTCTGGTTATAAAGTTAATGCCAAATATAACGGCCATCGACAATTGTACAAAGTCAGAGATTGCAGAGTACAAGAGA
TTGCTGATCACAGTGTTAAAGCCTGTAGAGGATGCTCTGTCGGTGATAACCAAGAATGTAAGACCAATTCAAACTCTAAC
ACCTGGGCGTAGAACCCGCCGTTTTGCTGGAGCTGTTCTGGCCGGGGTAGCACTTGGAGTTGCGACAGCCGCTCAGATAA
CTGCAGGAGTCGCCCTTCATCAATCATTGATGAACTCCCAAGCAATTGAGAGTTTAAAAACCAGTCTTGAGATGTCGAAT
CAGGCAATAGAAGAAATCAGACTTGCAAATAAGGAGACCATACTGGCAGTACAGGGCGTCCAGGATTATATCAACAATGA
GCTCGTCCCTTCTGTTCATAGAATGTCATGCGAGCTGGTAGGTCACAAGCTCGGCCTCAAGCTCCTTAGGTACTACACCG
AGATCCTGTCCATATTCGGGCCCAGTCTTCGAGACCCGATATCTGCCGAAATATCAATCCAGGCACTTAGTTATGCATTA
GGCGGAGACATTAATAAAATCCTGGACAAGCTTGGGTATAGCGGTGGGGATTTCCTTGCCATCCTAGAAAGCAAGGGAAT
AAAGGCCCGGGTTACATATGTGGACACAAGAGATTACTTTATAATCCTTAGCATCGCCTACCCAACCTTATCTGAGATCA
AGGGAGTGATAGTTCACAAGATAGAAGCTATAACATACAACATTGGGGCACAGGAGTGGTATACTACTATCCCTAAATAT
GTAGCCACTCAGGGGTATCTGATATCGAACTTTGATGAGACGTCATGCGTATTCACTCCAGAGGGGACAGTTTGCAGCCA
GAATGCGTTGTATCCAATGAGCCCATTGCTTCAGGAATGTTTCAGGGGGTCAACAAAATCGTGCGCCAGAACCTTAGTTT
CAGGGACCATAAGTAATAGATTTATCCTATCAAAAGGGAACCTGATTGCAAATTGTGCGTCAGTTTTGTGCAAATGTTAC
ACAACAGAGACAGTTATCAGCCAAGATCCTGACAAACTACTAACTGTTGTAGCATCCGACAAGTGTCCTGTAGTTGAGGT
GGATGGAGTGACAATACAGGTCGGCAGTCGAGAGTATCCGGATTCTGTATACTTACACAAAATAGACTTAGGTCCAGCCA
TCTCCCTAGAAAAACTGGATGTAGGCACCAATTTAGGCAATGCAGTCACAAGACTGGAGAATGCAAAGGAGCTCCTAGAT
GCATCAGACCAAATACTGAAGACTGTTAAAGGGGTACCTTTCAGTGGGAATATGTACATAGCACTGGCAGCTTGCATAGG
AGTATCCCTGGGCCTTGTCACATTAATATGCTGCTGTAAGGGGAGGTGTAAGAACAAGGAAATCCCTATCTCCAAAATCA
ACCCAGGGCTCAAACCCGACCTGACCGGGACCTCAAAGTCGTACGTAAGATCACTGTAGTCAGAATCACCTGGATCATCT
GGCATCACACACATACATGCACGACACAGGCAGTCCGAGGACGCAAGAAACCCAGCCTCCGGTCACCCACCCGACCCCAC
TCCACGCTCCACCACACATTAGTCATCAAACAAAACTTAGGACGAAAGGTCAATCACCATGTCCGCACAAAGGGAGAGGA
TCAATGCCTTCTACAAAGACAATCCTCACAATAAGAACCATAGGGTGATCCTGGATAGAGAACGCTTGGTCATTGAAAGA
CCCTACATCTTGCTTGGAGTCCTGCTGGTAATGTTCCTGAGTCTAATCGGACTGCTGGCCATTGCAGGGATCAGGCTTCA
CCGGGCCACCGTTGGAACTTCAGAGATCCAGAGTCGGCTGAATACCAATATTAAGTTGACCGAATCTATTGATCACCAGA
CTAAGGATGTCTTAACTCCCCTTTTTAAAATCATTGGCGATGAAGTCGGCATCAGAATTCCACAGAAATTCAGTGATCTT
GTCAAGTTCATCTCCGATAAGATTAAATTCCTCAACCCTGATAGAGAGTATGATTTCAGAGATCTCCGGTGGTGTATGAA
TCCCCCCGAGAGAGTCAAAATTAATTTTGATCAGTTTTGTGAGTACAAGGCTGCGGTTAAGTCAATTGAACATATATTTG
AGTCACCACTCAACAAGTCAAAAAAGCTGCAATCTTTGACTCTCGGGCCCGGAACAGGCTGTCTAGGCAGGACAGTAACA
AGAGCCCATTTCTCAGAACTTACAATGACCTTAATGGACCTGGATCTAGAGATGAAGCACAACGTGTCCTCAGTGTTTAC
CGTAGTTGAAGAGGGATTATTCGGAAGAACATATACCGTCTGGAGATCCGATGCCAGGGATCCGAGCACCGATCTAGGTA
TCGGCCATTTTTTAAGAGTCTTCGAGATTGGACTGGTAAGAGATCTTGGGCTGGGTCCCCCTGTTTTTCATATGACCAAC
TATCTCACGGTGAACATGAGTGATGACTATCGGAGATGTCTTTTAGCGGTAGGGGAGTTGAAGTTGACAGCCCTATGCAC
CTCATCTGAGACTGTGACACTGAGTGAGAGAGGAGTTCCAAGGAGGGAACCTCTTGTGGTTGTGATACTTAATCTAGCTG
GACCCACTCTAGGGGGAGAGCTATACAGTGTCTTGCCTACCTCTGATCTCATGGTGGAGAAACTCTATTTGTCTTCACAT
AGAGGGATCATCAAAGATGATGAGGCCAATTGGGTAGTGCCGTCTACCGATGTTCGTGATCTTCAGAATAAAGGTGAATG
TCTGGTGGAAGCATGCAAGACTCGACCTCCTTCATTTTGCAATGGCACAGGATCAGGCCCGTGGTCAGAAGGGAGAATCC
CTGCCTACGGGGTGATCAGGGTCAGTCTTGACTTAGCGAGTGACCCGGATGTAGTTATCACTTCAGTGTTTGGCCCACTG
ATACCTCACCTATCCGGCATGGATCTTTACAACAACCCGTTTTCAAAAGCTGTATGGTTGGCTGTACCACCTTATGAGCA
GTCATTTCTAGGAATGATAAATACAATTGGATTCCCTAACAGAGCAGAGGTTATGCCGCACATTTTGACCACAGAGATCA
GAGGCCCTCGGGGTCGTTGCCATGTTCCCATAGAATTGTCCCGCCGGGTTGATGACGATATCAAGATCGGGTCCAACATG
GTCATATTGCCGACGATGGACCTGAGGTATATTACAGCCACTTATGATGTTTCCAGGAGCGAGCATGCAATCGTGTACTA
TATCTATGACACGAGTCGCTCATCATCTTACTTCTACCCAGTTCGACTGAATTTCAAAGGCAATCCTCTCTCTTTGAGGA
TAGAGTGTTTCCCCTGGCGTCATAAGGTGTGGTGCTACCATGATTGTCTTATATACAACACCATAACAGGTGAAGAGGTC
CATACGAGAGGGCTGACCGGCATAGAGGTAACATGCAATCCAGTCTGAGCAGAGCTACGACCGTCACTCAGGCAGTCCCT
TGAGTCGCCACCGAGTCCAAGCAGCACAGCCTGGGACAATCAACGGCACAGCCCAGCCAACAATGTTATAAAAAACTTAG
GAGCCAGGGTTGTAGGGGCCATGGACTCTCTATCAGTCAATCAGGTCTTGTACCCTGAGGTTCATCTAGACAGCCCTATT
GTCACAAACAAACTAGTTGCCATCCTTGAGTACTCGGGTATCGACCATAACTATGTTCTTGAAGACCAGACTCTTGTCAA
GAATATTAGGTATAGGCTGGGGTGCGGTTTTTCAAATCAAATGATCATCAATAACAGGGGGGTGGGTGAAACAGTCAATT
CTAAACTTAAAAGTTACCCCCATAATCGTCATATCATATACCCGGATTGCAATAAGGAGTTGTTTTGTATCAAGGATAGC
TGCATATCTAAGAAGCTCTCGGAGCTATTCAAGAAGGGTAATTCCTTGTACTCTAAGATAAGTCACCAGGTACTGGATTG
TCTTAAGAGAGTCAATGGGAAATTAGGTCTGGGCACAGATCTTACCCATGGTCTGAAGGAGGGTATCCTTGACCTAGGGT
TGCACATGCATAGCTCTCAATGGTTCGAGACTTTCCTGTTCTGGTTCACTATCAAGACAGAGATGAGATCAATGATCAAA
GAACAGTCCCATATATGCCACAAGAGGAGGTATAACCCGACTTTTGTGTCGGGGGATGCATTCGAGGTGCTCGTATCGCG
AGACCTCGTTGTGATAATTGATAAGAATACCCAGTATGTCTTCTACTTAACATTTGAGCTGGTCCTTATGTATTGTGATG
TCATAGAGGGTAGACTTATGACGGAGACAGCCATGGCCATAGACCAGAGATATTCAGAACTTCTAAGCCGGGTCAGATAC
TTGTGGGATCTTATTGATGGGTTCTTCCCAACACTAGGCAACACCACATACCAAATTGTTGCTCTGCTTGAACCATTATC
GTTGGCTTATCTTCAACTTCAGGATGTCACTCTGGAGTTAAGAGGTGCTTTTTTAGACCATTGCTTCAAAGAACTCTATG
AGATACTGGAACATTGCGGCATTGACACAGCAGGCACTTACAATTCCATCACTGAAGGATTGGATTACGTATTCATCACC
CACGATATACATCTAACTGGGGAGATTTTTTCATTTTTCCGGAGTTTCGGACACCCCCGTCTAGAAGCAGTCACCGCTGC
GGAAAATGTCAGAAAACATATGAACCAACCGAAGGTAATCAGTTATGAGACTATGATGAAAGGCCATGCGGTATTTTGCG
GGATAATCATAAATGGTTTTCGGGACCGACATGGCGGCAGCTGGCCCCCTGTTGCACTGCCAGAACATGCCTCTGCTGCG
ATCCGGAATGCGCAGGCATCAGGTGAGGGACTGACCCATGACCTGTGTATAGACAACTGGAAATCCTTTGTTGGATTCAA
ATTTGGCTGCTTTATGCCACTCAGCCTAGATAGTGATTTGACCATGTATCTCAAAGACAAGGCATTGGCTGCACTGAAGA
ATGAGTGGGATTCAGTTTACCCGAAAGAATACCTCCGTTATAACCCACCTAGAGGGACAGAGTCAAGGCGATTGGTAGAG
GTATTCCTGAATGACTCCAGCTTTGATCCTTATAACATGATAATGTACGTGGTGAATGGCTCCTACCTTAAAGACCCTGA
GTTTAACCTCTCATACAGCCTAAAAGAGAAGGAGATAAAGGAGACAGGGCGGTTGTTTGCCAAAATGACCTATAAGATGC
GGGCCTGTCAGGTAATCGCTGAAAATCTGATATCGAATGGTGTTGGGAAGTATTTCCGAGACAATGGGATGGCAAAGGAC
GAGCATGACCTAACAAAAGCCCTTCACACCCTGGCAGTCTCAGGTGTTCCCAAAAACAACAAAGATAACCACCGAGGTGG
GCCTCCCAGAAGGACAACAAACCGAGGGGTGAGATCAAGCCAAGGCACCAAAACACAAGATAGAGACAAGGTTCAAGGGG
GACCTATGTACAACTATTTGCGATGCCAACCGATCAGCCCTGATCAGGGTGAGTCATACGAGACTGTTAGTGCATTCATC
ACCGCTGACCTTAAGAAGTATTGCCTGAATTGGAGATACGAGACAATCAGCATATTTGCACAGAGGCTGAATGAAATATA
TGGACTACCATCCTTCTTTCAATGGTTACACAGGATATTGGAAAAATCCGTACTCTACGTCAGTGACCCACATTGTCCTC
CCGATCTAGATAATCATATCCCTCTGGACAGTGTCCCCAATGCCCAAATATTCATCAAGTACCCAATGGGCGGAATAGAA
GGTTATTGCCAAAAACTATGGACAATCAGCACTATACCATACTTGTATCTGGCAGCCTATGAGAGCGGAGTAAGAATCGC
CTCACTGGTGCAGGGTGACAATCAGACAATCGCAGTGACAAAAAGAGTTCCAAGTTCTTGGCCTTATTCACTAAAAAAGA
GGGAGGCCTCCAAGGCCGCTCAAAATTACTTCGTAGTCTTAAGGCAAAGATTGCACGATGTAGGTCATCACTTAAAGGCT
AATGAGACCATAGTATCTTCTCACTTTTTTGTATATTCCAAAGGGATTTATTATGACGGCCTGCTAGTCTCACAATCACT
AAAGAGCATCGCCAGATGTGTCTTCTGGTCCGAGACTATAGTGGATGAAACCAGAGCGGCGTGCAGTAATATTGCAACAA
CTGTCGCTAAGAGTATAGAGAGGGGTTATGATAGGTACCTTGCATATTCTTTGAATATCCTCAAGATTTTCCAACAGATC
CTTATATCCCTTAACTTCACTATTAACACAACAATGACTCAGGATGTCGTGGCACCGATCATCGAGAACGGTGATTTGCT
GATAAGGATGGCACTCTTGCCAGCACCCATCGGGGGTCTCAATTATCTTAACATGAGCAGGTTATTTGTGAGAAATATCG
GTGACCCGGTCACCTCCTCTATAGCCGACCTGAAGAGGATGATAGATGCCGGGCTAATGCCAGAAGAAACATTGCATCAA
GTGATGACCCAGACCCCGGGAGAATCATCCTACCTAGATTGGGCAAGTGACCCTTATTCTGCCAACCTACCCTGCGTACA
GAGTATCACTCGCCTTCTCAAAAACATCACTGCACGATATATTTTAATCAGCAGCCCAAACCCGATGCTGAAAGGGTTAT
TTCATGAGGGGAGTAGAGATGAAGACGAGGAGCTTGCAAGTTTCCTAATGGATCGGCATATAATTGTTCCAAGAGCTGCA
CATGAAATCTTAGACCATAGTATAACCGGAGCAAGAGAAGCTATAGCCGGGATGTTGGACACCACCAAGGGTCTGATTAG
AACAAGTATGAAACGGGGCGGCCTCACCCCTCGAGTCTTAGCCCGCCTTTCCAATTATGATTATGAACAATTCCGATCCG
GGATAACACTATTAACAAAGAAAGGGCAGTGTTATCTCATTGACAAGGACTCGTGCTCGGTGCAGCTCGCTATAGCTCTG
AGGGGCCACATGTGGGCTAAGTTGGCTCGCGGGAGACCAATCTATGGGTTGGAGGTGCCTGATGTATTAGAATCGATGAA
CGGCTACCTTATCAAACGCCACGAGTCGTGTGCTATCTGTGAAACGGGCTCAAGTCACTACGGATGGTTTTTCGTCCCTG
CAGGGTGCCAGCTTGACGATGTATCTAGAGAGACTTCGGCTCTTCGTGTACCTTATGTCGGATCAACAACTGAGGAAAGG
ACAGACATGAAACTTGCATTTGTTAGGTCTCCAAGTAGATCCCTCAAATCAGCAGTTAGAATTGCAACAGTTTACTCATG
GGCTTACGGGGATGATGAGAAATCATGGAGTGAAGCCTGGATGCTAGCTAGGCAGAGAGCCAATATCACCTTAGATGAAT
TGAGAATGATCACTCCAGTCTCCACATCCACCAACTTAGCCCACCGGTTGAGGGATCGGAGTACCCAGGTGAAATACTCG
GGGACATCCCTTGTGAGGGTTGCAAGATACACAACCATCTCCAATGATAACTTGTCGTTTGTGATATCTGAGAAAAAAGT
GGATACCAACTTCATTTATCAGCAAGGGATGTTGCTTGGTCTTGGGATCCTTGAGAACCTCTTTAGGCTAGAGGCCACCA
CCGGAGTATCCAACACAGTGCTACACCTGCACGTGGAAACAGAATGTTGTGTTGTACCTATGGTGGATCACCCAAGGATA
CCGAGTCTCCGTAATATAAAAGTTACGGATGAGCTATGCACAAACCCTTTGATCTACGACAGGTCCCCCATCATAGAGCA
CGATGCAACCCGGCTATATTCACAGAGCCACAGGAGACATTTGGTGGAGTTTGTTACCTGGTCAACAAGCCAGCTTTACC
ATATACTGGCTAAGTCTACAGCAATGTCCATGATTGAATTGATCACGAGATTCGAGAAAGATCACATGAATGAAATAGCC
GCCCTGATTGGCGATGACGACATCAACAGCTTCATCACAGAATTTTTGCTAGTGGAGCCTAGATTATTTATAGTTTACCT
TGGTCAGTGTGCTGCCATCAATTGGGCCTTTGATATACATTATCATCGGCCCTCGGGCAAGTACCAGATGGGGGAACTTC
TCTACTCTCTGCTCTCTCGGATGAGCAAAGGAGTATATAAGATCTTTACTAATGCTTTGAGCCACCCCAAAGTTTACAAG
AAATTTTGGCGAAGTGGCATCATTGAGCCGATTCATGGCCCATCCTTGGATACACAGAATTTACATGTCACTGTCTGTGA
CATGATATATGGGTCCTATGTCACCTATTTGGATCTTTTGCTGAATGATGAGCTAGATGATTACCCGTATTTGCTCTGCG
AGAGTGATGAGGACGTGGTCACAGACAGGTTCGACAACATTCAAGCCAAACATCTCTGTGTATTGGCCGATGTATATTGC
AGCTCCAAGAGGTGTCCTTCAATAATCGGGATGTCTCCTATAGAAAAATGTACCATTCTCACACATTACATCAAGGGAGA
ATCAGTACAATCCCCGTCTGGGACCTCATGGAACACTGATCCCCTTGTAGTAGATCATTACTCATGCTCTCTGACCTACC
TTCGCCGCGGTTCCATCAAACAAATCAGGTTGAGGGTGGATCCTGGGTTTGTATTCGAGGCGTTGACAGACGTCGACTTT
AAACAACCTCGCAAAGCTAAGTTAGATATATCGGTCGTTGGGTTGACTGATTTCTCTCCCCCTTACGACAACGTCGGTGA
TTTTTTAGGGACTATCAACACATTGAGGCACGATCTGCCTGTCACCGGAACCGGGGTCTCGAACTATGAAGTCCACGCTT
ATCGTAGAATTGGCCTGAATTCATCAGCATGTTATAAAGCCGTAGAGATCTCCACGTTAATCAAGCCATCCTTAGAAGTC
GGAGAGCATGGATTGTTCTTAGGAGAAGGTTCCGGTTCAATGCTGGCTGCGTACAAAGAAGTTCTTAAATTAGCAAATTG
TTACTACAACAGCGGAGTAACAGCGGAGGGCAGAGCCGGACAGAGGGAAATATCTCCCTATCCTTCAGAGATGAGCCTAG
TAGAGAATCAAATGGGGATAGAGCGGAGTGTTAAAGTGCTGTTCAACGGGAAACCTGAAGTAACTTGGGTGGGGACCACA
GATTGCTACAAGTACATAATCAGTAACATCCAAACCTCTAGTCTGGGTTTCATACATTCAGATATTGAGACGCTCCCAAC
CAAAGATGCTGTTGAGAAATTGGAGGAATTTGCCTCTATCCTATCCTTATCCTTGATTTTGGGGAAAATCGGCTCTATTA
CAGTTGTCAAAATTATGCCCATTAGCGGGGATTTTACCCAAGGCTTCATAGCCTATGCCATCCAATATTTTAGGGAGAGC
CTGCTTGCCTATCCGAGATATAGTAACTTCATCTCGACTGAGTGTTACCTTATTATGATAGGATTAAAGGCCAATCGATT
GATAAACCCAGAAGCCATTAAGCAAAGCATAATCAGAGCGGGGGTCAGGACTGCACCAGGACTTGTGAGCCATGTATTAT
CAGAGAAACAAAAAGGTTGTATTCAATCTTTCTTGGGTGATCCTTATATCCAAGGAGACTTCAATAAGCACCTTAAATCT
CTAACCTCTATTGAGAAAATCCTGGTAAATTGTGGTCTCTCGATCAATGGCATAAAAATCTGTAGAGATCTAATCCACCA
TGATATCGCCTCCGGTCCAGATGGCCTTATGAGCTCTACAATTATTTTATATAGGGAATTGGCTCATTTCAAAGATAATA
TAAGGAGTCAGCACGGAATGTTCCACCCCTACCCGGTACTGGCCAACAGCAGGCAACGTGAATTAATCCTTCGAATAGCC
AAGAAATTCTGGGGGTATGTCTTGCTATATTCTGATGACCCGGCACTAATCAGACAAACAATCAAGAACTTGAAACGGAA
TCATCTAACCTTTGACTTACATAGTAACCCATTTATTAAAGGGCTATCCAAGGCTGAGAAACTGCTGGTGCGGACGAGTT
CACTAAGAAGAGAATGGTTGTTCACTCTCGAAACGAAAGAAGTAAAAGAGTGGTTCAAATTGGTAGGTTACAGTGCACTC
ATCAGAGGCTAGTCAGCTATGCATCTGCCCCCTTCTCCTCCGCCATGAGACCCCACTGGCGATCCAGAAGATTAAAGAAA
ACTACATATTGGATAAGTATCTATTCCCAGCTTTGTCTGGT
>MF443351.1/sheep/China/2014-01-22
ACCAAACAAAGTTGGGTAAGGATAGATCTTATAATAACTATGGACTGGCAAACTTAGGAGTAAAGATCCTACTGTCGGGG
GGAGGAGGAGGAGCAAGATCCTTGATCATGGCGACTCTCCTTAAAAGCTTAGCATTGTTCAAAAGGAACAAAGACAAAGC
GCCGACAGCATCAGGTTCAGGAGGGGCCATCCGGGGGATTAAGAATGTTATCATAGTCCCGATTCCCGGAGACTCGTCCA
TCACTACCCGTTCAAGACTGCTCGACAGGCTTGTCAGATTGGCCGGAGATCCTGACATCAACGGGTCAAAGCTGACCGGG
GTGATGATCAGCATGTTATCCTTGTTCGTAGAGTCACCCGGGCAATTGATACAGCGAATCACAGATGATCCGGATGTTAG
TATCCGCCTTGTTGAGGTAGTTCAAAGTACTAGGTCCCAGTCCGGGTTGACCTTTGCATCACGTGGTGCTGATTTAGACA
ACGAGGCAGACATGTATTTTTCAACTGAGGGGCCCTCGAGTGGAGGTAAGAAAAGGATCAACTGGTTTGAGAACAGAGAA
ATAATAGACATAGAGGTGCAGGATCCAGAAGAGTTCAATATGTTGTTAGCCTCCATACTAGCACAAGTCTGGATCCTTCT
GGCCAAGGCTGTTACGGCACCAGATACGGCAGCTGACTCAGAACTGAGAAGGTGGGTTAAATACACACAACAAAGGAGAG
TGATTGGGGAATTTCGCCTTGACAAGGGGTGGCTGGACGCAGTCCGCAACAGAATTGCAGAAGATCTATCACTCCGGCGG
TTCATGGTATCTCTCATACTTGACATCAAGAGGACCCCAGGCAACAAGCCAAGGATTGCAGAAATGATCTGCGACATTGA
CAACTATATTGTCGAAGCAGGACTCGCCAGTTTCATCCTTACTATCAAATTTGGTATCGAAACCATGTATCCTGCATTAG
GGCTCCACGAGTTTGCCGGAGAATTGTCCACTATTGAGTCCTTGATGAACTTGTATCAACAGCTAGGAGAGGTTGCACCC
TACATGGTAATTCTAGAGAATTCAATTCAGAACAAGTTTAGTGCAGGAGCTTATCCCCTCCTCTGGAGCTATGCGATGGG
TGTCGGAGTCGAGCTGGAGAACTCAATGGGGGGCTTGAACTTTGGCAGGTCATATTTTGACCCTGCCTATTTTCGTCTCG
GACAGGAGATGGTCAGAAGATCTGCAGGAAAGGTCAGCTCTGTGATTGCGGCTGAGCTCGGCATCACAGCAGAGGAAGCT
AAACTAGTCTCGGAAATCGCCTCGCAGGCTGGGGACGAAAGAACCGCCAGAGGGACTGGGCCTCGACAGGCGCAGGTTTC
CTTCCTTCAGCACCAAACAGGAGGGGGAGAGTCGTCCGCACCAGCGACCAGAGAAGGGGTCAAAGCTGCGATCCCAAACG
GAGCTGAAGAAAGGGACAGAAAGCAAACACGCCCAGGAAGGCCCAGAGGAGAGACCTCCGGCCAACTGCTCCTGGACATC
ATGCCAGAGGATGAGATCTTGCGAGAGTCTGGTCAAAACCCTCGTGAGGCTCAAAGATCGGCCGAGGCACTCTTCAGGCT
GCAGGCCATGGCCAAGATTCTGGAGGACCAGGAGGAGGGAGAAGACAACAGTCAGGTCTACAACGACAAGGATCTCCTCG
GCTAAGCAGACGCACCCTCTGTCGAAATCAGTGACAAGACATCTCCTACCAGTATTATAAAAAACTTAGGACCCAGGTCC
AAGCAAGCACACATCGACACTCCAACCAGTCGAGCGGAGACCACCGATGGCAGAAGAACAAGCATACCATGTCAACAAGG
GGCTGGAATGTATCAAGTCTCTCAAAGCCTCACCCCCGGATCTATCCACCATCAGAGATACCATCGAGAGCTGGAGAGAG
GGGCTTAGCCCCTCGGGCCGTGCAACACCGAACCCTGATACGTCCGAGGGAGATCATCAGAATATCAACCAATCATGCTC
ACCAGCAATCGGACCAAACAAAGTCTACTTGTCTCCTGAAGATAATCTCGGATTTAGAGAGATCACTGGCAACGACTGTG
AGGCTGGGCTCGGAGGGGTCCAGAGAGAAGGATCCAACTCTCAAGTACAGCGTTACCATGTTTATAGTCACGGGGGTGAA
GAGATTGAAGGACTCGAGGATGCTGACTCTCTCGTGGTTCAAGCAGATCCTCCAGTTGCTAACGTCTTCAATGGAGGAGA
GGATGGATCTGACGACAGCGATGTGGACTCTGGCCCAGATGATCCCGGCAGAGATACTCTATATGACCGGGGATCTGTTG
CCGGCAATGGTATCGCTAGGTCCACAGATGTCGAAAAACTAGAAGGTGCTGATATTCAAGAAGTTCTTAACTCCCAGAAA
GGCAAAGGAGGAAGATTCCAGGGCGGGAAAACCTTGCGAGTCCCGGAAATACCCGATGTCAAGCACTCCAGACCATCAGC
CCAATCAATTAAAAAGGGCACAGACGGGAACTCAGTCTCATCTGGAACGGTGATAGAGTGTTTATCGATAAGTGGTGCAA
CCCAAACTGTGCCAGAGTCAAGATGGGAGTCATCAGAGCAAAATGCGTCTGTGGGGAGTGTCCTCAAGTCTGCGAGGAGT
GCAAAGACGATCCAGGGGTCGACACAAGAATCTGGTACCATAGCATCACTGACTCAGCCTAAAGAGAATGACTCCGAGTA
TGAGTATGAGGATGACCTATTTACAGAGATTCAGGACATCCGTGCAAGCATTGCCAAGATCCATGATGACAATAAAACTA
TCCTCTCAAAGCTTGATTCTATACTGTTATTGAAAGGGGAAGTCGACACTATCAAGAAACAAATCAGCAAGCAGAATATA
AGTATATCCACCATTGAGGGCCATCTCTCCAGTATAATGATAGCCATCCCTGGCTTTGGGAAGGACATCAAGGACCCAAC
ATCCGAAGTCGAGTTGAACCCAGATCTAAGACCTATAATAAGCCGTGACTCTGGCAGAGCTCTCGCGGAGGTCCTCAAGA
AACCCGCTGTGGATAGGTCTCAGAAAATTGGAACCAAAGCCAACTCCAGCTCAAAGGGTCAGCTTCTTAAGGATCTCCAG
CTAAAACCTGTCGACAAGCAGGCAAGCTCTGCAATCGGGTTTGTCCCGTCCGACCATGAATCATCCAGAAATGTCATCCG
CTCCATAATCAAGTCGAGCAAGCTAAATATTGATCACAAGGACTATCTTCTAGATTTACTAAATGATGTGAAAGGCTCCA
AGGATCTTAAGGAATTTCACAAGATGCTAACAGCAATTCTCGCCAAGCACCCGTAACACATCCTCCAGTCATCATCTCAT
ACTCGACTAAAAACATCCTTTCAATCAGGCTATTACAAAAAACTTAGGAGCAAGGGCAACTGAGCTTCGCAGACAGGATG
ACCGAGATCTACGACTTCGATAAATCAGCATGGGATGTCAAAGGGTCAATTGCCCGCATAGAACCCACCACCTACCACGA
CGGCCGACTGATACCCCAGGTGAGGGTCATCGATCCTGGTCTGGGAGACAGAAAAGATGAGTGCTTTATGTACCTGTTTC
TCCTAGGAGTGATTGAGGATAACGACCCCCTGTCTCCCCCCGTCGGAAGAACCTTTGGCTCTCTACCTCTAGGGGTTGGT
AGGTCAACTGCCAAGCCAGAAGAACTACTAAGGGAGGCCACAGAATTAGATATAGTGGTGAGGCGCACTGCAGGAGTAAA
TGAGAAACTGGTATTTTACAACAACACTCCGCTGTCCTTGTTAACGCCCTGGAAGAAAGTTCTGACAACCGGAAGTGTGT
TTAGCGCTAACCAGGTTTGCAATGCAGTCAACCTAGTCCCGCTTGATACTCCCCAGAGATTCAGGGTTGTGTACATGAGC
ATAACTAGATTATCAGACAATGGTTACTATAGTGTGCCCAGAAGAATGCTGGAGTTCCGCTCGGCCAATGCAGTAGCCTT
CAACATCTTGGTTACACTAAGAATTGAAAATGGCACAAACCCTAGAAGATACATAGTCGGCTCATGGGAGAATTCAGAGG
TCACATTTATGGTACACGTGGGCAACTTTAGGAGAAAGAAGAACGAAGTATACTCTGCTGATTACTGCAAAATGAAGATT
GAAAAGATGGGTTTAGTTTTTGCCCTGGGTGGAATAGGCGGAACAAGTCTCCATATTAGAAGCACCGGGAAAATGAGCAA
AACCCTCCATGCACAGCTGGGGTTCAAGAAAATCTTATGTTACCCCCTAATGGATGTCAATGAGGATCTTAACCGATATC
TCTGGCGGGCAGAGTGCCGAATAGTCAAAATCCAAGCTGTCTTACAGCCATCAGTACCCCAAGAGTTCCGTGTCTACGAT
GATGTCATCATCAACGATGATCAAGGCTTGTTCAAGATCTTGTAGTTCATTTGCAAAGGAACGAACCCACCCCCAGGAAG
GGGCCCCACCCTCCCCCG-CCAAAAAACACACTCCAAGGCTCCCCGGCACAGCGCCAACACAGCTACTCCCGCGATGGAA
CGAGGTCGGCC-CCCGAACAAATCCGGTCCAGGGGGGGGGGCCCCCCCCCTGACCAACCGGGCGCCGACCGAGCAGGCCG
GCGAGAAGCCCCCAAGAGGCCCCGACGAAGACCGAGCACCCCATCCCCCC-AAAAACGTCCCCC-AACACGCCCGAGGCT
AGCCACCGGACACCCCCAGACCCGCCACCGGCGAGACAGAACCCCAAGGGGGGACCCTCCAAACCAAAGGAATCACCGGG
GTAGGCTCCGCCGAACCAGCACAGACCCGACCCAAGCAAGGCGGACCCCCAACACGAAACTGCCCAGCACACCCTACTCA
TCATCAAACAAAACTTAGGGGCCAAGTCCATACGAGAGGCCCTAGTCCGTCAGGCGGAGGGACGCAGAAAGGAAGGAGAC
ACGACCGTCCCAGAAGGAGGACACCCAACCACCGAAACGCCCGCCCCCAGGGAAGGAG--CCA-CCCCCACGCAGCGAAG
GAGCGGGTGGGAGACCTCGGGGAGGGCCCGACCGGGACCCGGGGGCCGGCGGCGCCGGCGGTGAGCAGGCCGGGCGCATA
CCTGACCCCACCGGAGGATCCGAGGAGGGCCCGACCCCGCGTGGACCAAACGGCAGGGAGCCCAACCCCACCAAAAAGAG
AGGCGAGGCCCCCCCTCCCTCCCCCCCCGCACACAACCCGCAGACAGACCGAGGGAGGGCCATCCCCCAGCGAGACAGGC
GGCTCCCTCGCAGCCGAGCCGCAGCTCCCCAGAATAGGACACCCCCGCACACTCCGAACACCCCCTCGCCCCCCGCCACC
GGGACAGGGGCTCCACCACCACAGACCGGAGCCACCGACAGCCAGCCAGAGGTCCCCTCCAGTCCCGCCCGGCGCCCCCC
CGAAGAGGCCCCGGCAAGGCCCCCCAGCCCGACGTCCCCCGCACGCACCGAAAGAAGGACCCGCCCGAGAACGTGCGGCA
CATCCATGCGCAAACATCATGACGCGGGTCGCAATTTTGACATTTCTGTTTCTTTTCCCAAATGTTGTTGCGTGTCAGAT
TCACTGGGGCAATCTATCCAAGATCGGGATTGTAGGAACAGGGAGTGCCAGCTACAAGGTGATGACTAGGCCAAGCCACC
AGACTCTGGTTATAAAGTTAATGCCAAATATAACGGCCATCGACAATTGTACAAAGTCAGAGATTGCAGAGTACAAGAGA
TTGCTGATCACAGTGTTAAAGCCTGTAGAGGATGCTCTGTCGGTGATAACCAAGAATGTAAGACCAATTCAAACTCTAAC
ACCTGGGCGTAGAACCCGCCGTTTTGCTGGAGCTGTTCTGGCCGGGGTAGCACTTGGAGTTGCGACAGCCGCTCAGATAA
CTGCAGGAGTCGCCCTTCATCAATCATTGATGAACTCCCAAGCAATTGAGAGTTTAAAAACCAGTCTTGAGATGTCGAAT
CAGGCAATAGAAGAAATCAGACTTGCAAATAAGGAGACCATACTGGCAGTACAGGGCGTCCAGGATTATATCAACAATGA
GCTCGTCCCTTCTGTTCATAGAATGTCATGCGAGCTGGTAGGTCACAAGCTCGGCCTCAAGCTCCTTAGGTACTACACCG
AGATCCTGTCCATATTCGGGCCCAGTCTTCGAGACCCGATATCTGCCGAAATATCAATCCAGGCACTTAGTTATGCATTA
GGCGGAGACATTAATAAAATCCTGGACAAGCTTGGGTATAGCGGTGGGGATTTCCTTGCCATCCTAGAAAGCAAGGGAAT
AAAGGCCCGGGTTACATATGTGGACACAAGAGATTACTTTATAATCCTTAGCATCGCCTACCCAACCTTATCTGAGATCA
AGGGAGTGATAGTTCACAAGATAGAAGCTATAACATACAACATTGGGGCACAGGAGTGGTATACTACTATCCCTAAATAT
GTAGCCACTCAGGGGTATCTGATATCGAACTTTGATGAGACGTCATGCGTATTCACTCCAGAGGGGACAGTTTGCAGCCA
GAATGCGTTGTACCCAATGAGCCCATTGCTTCAGGAATGTTTCAGGGGGTCAACAAAATCGTGCGCCAGAACCTTAGTTT
CAGGGACCATAAGTAATAGATTTATCCTATCAAAAGGGAACCTGATTGCAAATTGTGCGTCAGTTTTGTGCAAATGTTAC
ACAACAGAGACAGTTATCAGCCAAGATCCTGACAAACTACTAACTGTTGTAGCATCCGACAAGTGTCCTGTAGTTGAGGT
GGATGGAGTGACAATACAGGTCGGCAGTCGAGAGTATCCGGATTCTGTATACTTACACAAAATAGACTTAGGTCCAGCCA
TCTCCCTAGAAAAACTGGATGTAGGCACCAATTTAGGCAATGCAGTCACAAGACTGGAGAATGCAAAGGAGCTCCTAGAT
GCATCAGACCAAATACTGAAGACTGTTAAAGGGGTACCTTTCAGTGGGAATATGTACATAGCACTGGCAGCTTGCATAGG
AGTATCCCTGGGCCTTGTCACATTAATATGCTGCTGTAAGGGGAGGTGTAAGAACAAGGAAATCCCTATCTCCAAAATCA
ACCCAGGGCTCAAACCCGACCTGACCGGGACCTCAAAGTCGTACGTAAGATCACTGTAGTCAGAATCACCTGGATCATCT
GGCATCACACACATACATGCACGACACAGGCAGTCCGAGGACGCAAGAAACCCAGCCTCCGGTCACCCACCCGACCCCAC
TCCACGCTCCACCACACATTAGTCATCAAACAAAACTTAGGACGAAAGGTCAATCACCATGTCCGCACAAAGGGAGAGGA
TCAATGCCTTCTACAAAGACAATCCTCACAATAAGAACCATAGGGTGATCCTGGATAGAGAACGCTTGGTCATTGAAAGA
CCCTACATCTTGCTTGGAGTCCTGCTGGTAATGTTCCTGAGTCTAATCGGACTGCTGGCCATTGCAGGGATCAGGCTTCA
CCGGGCCACCGTTGGAACTTCAGAGATCCAGAGTCGGCTGAATACCAATATTAAGTTGACCGAATCTATTGATCACCAGA
CTAAGGATGTCTTAACTCCCCTTTTTAAAATCATTGGCGATGAAGTCGGCATCAGAATTCCACAGAAATTCAGTGATCTT
GTCAAGTTCATCTCCGATAAGATTAAATTCCTCAACCCTGATAGAGAGTATGATTTCAGAGATCTCCGGTGGTGTATGAA
TCCCCCCGAGAGAGTCAAAATTAATTTTGATCAGTTTTGTGAGTACAAGGCTGCGGTTAAGTCAATTGAACATATATTTG
AGTCACCACTCAACAAGTCAAAAAAGCTGCAATCTTTGACTCTCGGGCCCGGAACAGGCTGTCTAGGCAGGACAGTAACA
AGAGCCCATTTCTCAGAACTTACAATGACCTTAATGGACCTGGATCTAGAGATGAAGCACAACGTGTCCTCAGTGTTTAC
CGTAGTTGAAGAGGGATTATTCGGAAGAACATATACCGTCTGGAGATCCGATGCCAGGGATCCGAGCACCGATCTAGGTA
TCGGCCATTTTTTAAGAGTCTTCGAGATTGGACTGGTAAGAGATCTTGGGCTGGGTCCCCCTGTTTTTCATATGACCAAC
TATCTCACGGTGAACATGAGTGATGACTATCGGAGATGTCTTTTAGCGGTAGGGGAGTTGAAGTTGACAGCCCTATGCAC
CTCATCTGAGACTGTGACACTGAGTGAGAGAGGAGTTCCAAGGAGGGAACCTCTTGTGGTTGTGATACTTAATCTAGCTG
GACCCACTCTAGGGGGAGAGCTATACAGTGTCTTGCCTACCTCTGATCTCATGGTGGAGAAACTCTATTTGTCTTCACAT
AGAGGGATCATCAAAGATGATGAGGCCAATTGGGTAGTGCCGTCTACCGATGTTCGTGATCTTCAGAATAAAGGTGAATG
TCTGGTGGAAGCATGCAAGACTCGACCTCCTTCATTTTGCAATGGCACAGGATCAGGCCCGTGGTCAGAAGGGAGAATCC
CTGCCTACGGGGTGATCAGGGTCAGTCTTGACTTAGCGAGTGACCCGGATGTAGTTATCACTTCAGTGTTTGGCCCACTG
ATACCTCACCTATCCGGCATGGATCTTTACAACAACCCGTTTTCAAAAGCTGTATGGTTGGCTGTACCACCTTATGAGCA
GTCATTTCTAGGAATGATAAATACAATTGGATTCCCTAACAGAGCAGAGGTTATGCCGCACATTTTGACCACAGAGATCA
GAGGCCCTCGGGGTCGTTGCCATGTTCCCATAGAATTGTCCCGCCGGGTTGATGACGATATCAAGATCGGGTCCAACATG
GTCATATTGCCGACGATGGACCTGAGGTATATTACAGCCACTTATGATGTTTCCAGGAGCGAGCATGCAATCGTGTACTA
TATCTATGACACGAGTCGCTCATCATCTTACTTCTACCCAGTTCGACTGAATTTCAAAGGCAATCCTCTCTCTTTGAGGA
TAGAGTGTTTCCCCTGGCGTCATAAGGTGTGGTGCTACCATGATTGTCTTATATACAACACCATAACAGGTGAAGAGGTC
CATACGAGAGGGCTGACCGGCATAGAGGTAACATGCAATCCAGTCTGAGCAGAGCYACGACCGTCACTCAGGCAGTCCCT
TGAGTCGCCACCGAGTCCAAGCAGCACAGCCTGGGACAATCAACGGCACAGCCCAGCCAACAATGTTATAAAAAACTTAG
GAGCCAGGGTTGTAGGGGCCATGGACTCTCTATCAGTCAATCAGGTCTTGTACCCTGAGGTTCATCTAGACAGCCCTATT
GTCACAAACAAACTAGTTGCCATCCTTGAGTACTCGGGTATCGACCATAACTATGTTCTTGAAGACCAGACTCTTGTCAA
GAATATTAGGTATAGGCTGGGGTGCGGTTTTTCAAATCAAATGATCATCAATAACAGGGGGGTGGGTGAAACAGTCAATT
CTAAACTTAAAAGTTACCCCCATAATCGTCATATCATATACCCGGATTGCAATAAGGAGTTGTTTTGTATCAAGGATAGC
TGCATATCTAAGAAGCTCTCGGAGCTATTCAAGAAGGGTAATTCCTTGTACTCTAAGATAAGTCACCAGGTACTGGATTG
TCTTAAGAGAGTCAATGGGAAATTAGGTCTGGGCACAGATCTTACCCATGGTCTGAAGGAGGGTATCCTTGACCTAGGGT
TGCACATGCATAGCTCTCAATGGTTCGAGACTTTCCTGTTCTGGTTCACTATCAAGACAGAGATGAGATCAATGATCAAA
GAACAGTCCCATATATGCCACAAGAGGAGGTATAACCCGACTTTTGTGTCGGGGGATGCATTCGAGGTGCTCGTATCGCG
AGACCTCGTTGTGATAATTGATAAGAATACCCAGTATGTCTTCTACTTAACATTTGAGCTGGTCCTTATGTATTGTGATG
TCATAGAGGGTAGACTTATGACGGAGACAGCCATGGCCATAGACCAGAGATATTCAGAACTTCTAAGCCGGGTCAGATAC
TTGTGGGATCTTATTGATGGGTTCTTCCCAACACTAGGCAACACCACATACCAAATTGTTGCTCTGCTTGAACCATTATC
GTTGGCTTATCTTCAACTTCAGGATGTCACTCTGGAGTTAAGAGGTGCTTTTTTAGACCATTGCTTCAAAGAACTCTATG
AGATACTGGAACATTGCGGCATTGACACAGCAGGCACTTACAATTCCATCACTGAAGGATTGGATTACGTATTCATCACC
CACGATATACATCTAACTGGGGAGATTTTTTCATTTTTCCGGAGTTTCGGACACCCCCGTCTAGAAGCAGTCACCGCTGC
GGAAAATGTCAGAAAACATATGAACCAACCGAAGGTAATCAGTTATGAGACTATGATGAAAGGCCATGCGGTATTTTGCG
GGATAATCATAAATGGTTTTCGGGACCGACATGGCGGCAGCTGGCCCCCTGTTGCACTGCCAGAACATGCCTCTGCTGCG
ATCCGGAATGCGCAGGCATCAGGTGAGGGACTGACCCATGACCTGTGTATAGACAACTGGAAATCCTTTGTTGGATTCAA
ATTTGGCTGCTTTATGCCACTCAGCCTAGATAGTGATTTGACCATGTATCTCAAAGACAAGGCATTGGCTGCACTGAAGA
ATGAGTGGGATTCAGTTTACCCGAAAGAATACCTCCGTTATAACCCACCTAGAGGGACAGAGTCAAGGCGATTGGTAGAG
GTATTCCTGAATGACTCCAGCTTTGATCCTTATAACATGATAATGTACGTGGTGAATGGCTCCTACCTTAAAGACCCTGA
GTTTAACCTCTCATACAGCCTAAAAGAGAAGGAGATAAAGGAGACAGGGCGGTTGTTTGCCAAAATGACCTATAAGATGC
GGGCCTGTCAGGTAATCGCTGAAAATCTGATATCGAATGGTGTTGGGAAGTATTTCCGAGACAATGGGATGGCAAAGGAC
GAGCATGACCTAACAAAAGCCCTTCACACCCTGGCAGTCTCAGGTGTTCCCAAAAACAACAAAGATAACCACCGAGGTGG
GCCTCCCAGAAGGACAACAAACCGAGGGGTGAGATCAAGCCAAGGCACCAAAACACAAGATAGAGACAAGGTTCAAGGGG
GACCTATGTACAACTATTTGCGATGCCAACCGATCAGCCCTGATCAGGGTGAGTCATACGAGACTGTTAGTGCATTCATC
ACCGCTGACCTTAAGAAGTATTGCCTGAATTGGAGATACGAGACAATCAGCATATTTGCACAGAGGCTGAATGAAATATA
TGGACTACCATCCTTCTTTCAATGGTTACACAGGATATTGGAAAAATCCGTACTCTACGTCAGTGACCCACATTGTCCTC
CCGATCTAGATAATCATATCCCTCTGGACAGTGTCCCCAATGCCCAAATATTCATCAAGTACCCAATGGGCGGAATAGAA
GGTTATTGCCAAAAACTATGGACAATCAGCACTATACCATACTTGTATCTGGCAGCCTATGAGAGCGGAGTAAGAATCGC
CTCACTGGTGCAGGGTGACAATCAGACAATCGCAGTGACAAAAAGAGTTCCAAGTTCTTGGCCTTATTCACTAAAAAAGA
GGGAGGCCTCCAAGGCCGCTCAAAATTACTTCGTAGTCTTAAGGCAAAGATTGCACGATGTAGGTCATCACTTAAAGGCT
AATGAGACCATAGTATCTTCTCACTTTTTTGTATATTCCAAAGGGATTTATTATGACGGCCTGCTAGTCTCACAATCACT
AAAGAGCATCGCCAGATGTGTCTTCTGGTCCGAGACTATAGTGGATGAAACCAGAGCGGCGTGCAGTAATATTGCAACAA
CTGTCGCTAAGAGTATAGAGAGGGGTTATGATAGGTACCTTGCATATTCTTTGAATATCCTCAAGATTTTCCAACAGATC
CTTATATCCCTTAACTTCACTATTAACACAACAATGACTCAGGATGTCGTGGCACCGATCATCGAGAACGGTGATTTGCT
GATAAGGATGGCACTCTTGCCAGCACCCATCGGGGGTCTCAATTATCTTAACATGAGCAGGTTATTTGTGAGAAATATCG
GTGACCCGGTCACCTCCTCTATAGCCGACCTGAAGAGGATGATAGATGCCGGGCTAATGCCAGAAGAAACATTGCATCAA
GTGATGACCCAGACCCCGGGAGAATCATCCTACCTAGATTGGGCAAGTGACCCTTATTCTGCCAACCTACCCTGCGTACA
GAGTATCACTCGCCTTCTCAAAAACATCACTGCACGATATATTTTAATCAGCAGCCCAAACCCGATGCTGAAAGGGTTAT
TTCATGAGGGGAGTAGAGATGAAGACGAGGAGCTTGCAAGTTTCCTAATGGATCGGCATATAATTGTTCCAAGAGCTGCA
CATGAAATCTTAGACCATAGTATAACCGGAGCAAGAGAAGCTATAGCCGGGATGTTGGACACCACCAAGGGTCTGATTAG
AACAAGTATGAAACGGGGCGGCCTCACCCCTCGAGTCTTAGCCCGCCTTTCCAATTATGATTATGAACAATTCCGATCCG
GGATAACACTATTAACAAAGAAAGGGCAGTGTTATCTCATTGACAAGGACTCGTGCTCGGTGCAGCTCGCTATAGCTCTG
AGGGGCCACATGTGGGCTAAGTTGGCTCGCGGGAGACCAATCTATGGGTTGGAGGTGCCTGATGTATTAGAATCGATGAA
CGGCTACCTTATCAAACGCCACGAGTCGTGTGCTATCTGTGAAACGGGCTCAAGTCACTACGGATGGTTTTTCGTCCCTG
CAGGGTGCCAGCTTGACGATGTATCTAGAGAGACTTCGGCTCTTCGTGTACCTTATGTCGGATCAACAACTGAGGAAAGG
ACAGACATGAAACTTGCATTTGTTAGGTCTCCAAGTAGATCCCTCAAATCAGCAGTTAGAATTGCAACAGTTTACTCATG
GGCTTACGGGGATGATGAGAAATCATGGAGTGAAGCCTGGATGCTAGCTAGGCAGAGAGCCAATATCACCTTAGATGAAT
TGAGAATGATCACTCCAGTCTCCACATCCACCAACTTAGCCCACCGGTTGAGGGATCGGAGTACCCAGGTGAAATACTCG
GGGACATCCCTTGTGAGGGTTGCAAGATACACAACCATCTCCAATGATAACTTGTCGTTTGTGATATCTGAGAAAAAAGT
GGATACCAACTTCATTTATCAGCAAGGGATGTTGCTTGGTCTTGGGATCCTTGAGAACCTCTTTAGGCTAGAGGCCACCA
CCGGAGTATCCAACACAGTGCTACACCTGCACGTGGAAACAGAATGTTGTGTTGTACCTATGGTGGATCACCCAAGGATA
CCGAGCCTCCGTAATATAAAAGTTACGGATGAGCTATGCACAAACCCTTTGATCTACGACAGGTCCCCCATCATAGAGCA
CGATGCAACCCGGCTATATTCACAGAGCCACAGGAGACATTTGGTGGAGTTTGTTACCTGGTCAACAAGCCAGCTTTACC
ATATACTGGCTAAGTCTACAGCAATGTCCATGATTGAATTGATCACGAGATTCGAGAAAGATCACATGAATGAAATAGCC
GCCCTGATTGGCGATGACGACATCAACAGCTTCATCACAGAATTTTTGCTAGTGGAGCCTAGATTATTTATAGTTTACCT
TGGTCAGTGTGCTGCCATCAATTGGGCCTTTGATATACATTATCATCGGCCCTCGGGCAAGTACCAGATGGGGGAACTTC
TCTACTCTCTGCTCTCTCGGATGAGCAAAGGAGTATATAAGATCTTTACTAATGCTTTGAGCCACCCCAAAGTTTACAAG
AAATTTTGGCGAAGTGGCATCATTGAGCCGATTCATGGCCCATCCTTGGATACACAGAATTTACATGTCACTGTCTGTGA
CATGATATATGGGTCCTATGTCACCTATTTGGATCTTTTGCTGAATGATGAGCTAGATGATTACCCGTATTTGCTCTGCG
AGAGTGATGAGGACGTGGTCACAGACAGGTTCGACAACATTCAAGCCAAACATCTCTGTGTATTGGCCGATGTATATTGC
AGCTCCAAGAGGTGTCCTTCAATAATCGGGATGTCTCCTATAGAAAAATGTACCATTCTCACACATTACATCAAGGGAGA
ATCAGTACAATCCCCGTCTGGGACCTCATGGAACACTGATCCCCTTGTAGTAGATCATTACTCATGCTCTCTGACCTACC
TTCGCCGCGGTTCCATCAAACAAATCAGGTTGAGGGTGGATCCTGGGTTTGTATTCGAGGCGTTGACAGACGTCGACTTT
AAACAACCTCGCAAAGCTAAGTTAGATATATCGGTCGTTGGGTTGACTGATTTCTCTCCCCCTTACGACAACGTCGGTGA
TTTTTTAGGGACTATCAACACATTGAGGCACGATCTGCCTGTCACCGGAACCGGGGTCTCGAACTATGAAGTCCACGCTT
ATCGTAGAATTGGCCTGAATTCATCAGCATGTTATAAAGCCGTAGAGATCTCCACGTTAATCAAGCCATCCTTAGAAGTC
GGAGAGCATGGATTGTTCTTAGGAGAAGGTTCCGGTTCAATGCTGGCTGCGTACAAAGAAGTTCTTAAATTAGCAAATTG
TTACTACAACAGCGGAGTAACAGCGGAGGGCAGAGCCGGACAGAGGGAAATATCTCCCTATCCTTCAGAGATGAGCCTAG
TAGAGAATCAAATGGGGATAGAGCGGAGTGTTAAAGTGCTGTTCAACGGGAAACCTGAAGTAACTTGGGTGGGGACCACA
GATTGCTACAAGTACATAATCAGTAACATCCAAACCTCTAGTCTGGGTTTCATACATTCAGATATTGAGACGCTCCCAAC
CAAAGATGCTGTTGAGAAATTGGAGGAATTTGCCTCTATCCTATCCTTATCCTTGATTTTGGGGAAAATCGGCTCTATTA
CAGTTGTCAAAATTATGCCCATTAGCGGGGATTTTACCCAAGGCTTCATAGCCTATGCCATCCAATATTTTAGGGAGAGC
CTGCTTGCCTATCCGAGATATAGTAACTTCATCTCGACTGAGTGTTACCTTATTATGATAGGATTAAAGGCCAATCGATT
GATAAACCCAGAAGCCATTAAGCAAAGCATAATCAGAGCGGGGGTCAGGACTGCACCAGGACTTGTGAGCCATGTATTAT
CAGAGAAACAAAAAGGTTGTATTCAATCTTTCTTGGGTGATCCTTATATCCAAGGAGACTTCAATAAGCACCTTAAATCT
CTAACCTCTATTGAGAAAATCCTGGTAAATTGTGGTCTCTCGATCAATGGCATAAAAATCTGTAGAGATCTAATCCACCA
TGATATCGCCTCCGGTCCAGACGGCCTTATGAGCTCTACAATTATTTTATATAGGGAATTGGCTCATTTCAAAGATAATA
TAAGGAGTCAGCACGGAATGTTCCACCCCTACCCGGTACTGGCCAACAGCAGGCAACGTGAATTAATCCTTCGAATAGCC
AAGAAATTCTGGGGGTATGTCTTGCTATATTCTGATGACCCGGCACTAATCAGACAAACAATCAAGAACTTGAAACGGAA
TCATCTAACCTTTGACTTACATAGTAACCCATTTATTAAAGGGCTATCCAAGGCTGAGAAACTGCTGGTGCGGACGAGTT
CACTAAGAAGAGAATGGTTGTTCACTCTCGAAACGAAAGAAGTAAAAGAGTGGTTCAAATTGGTAGGTTACAGTGCACTC
ATCAGAGGCTAGTCAGCTATGCATCTGCCCCCTTCTCCTCCGCCATGAGACCCCACTGGCGATCCAGAAGATTAAAGAAA
ACTACATATTGGATAAGTATCTATTCCCAGCTTTGTCTGGT
>KX421387.1/goat/China/2013-12-29
ACCAAACAAAGTTGGGTAAGGATAGATCTTATAATAACTATGGACTGGCAAACTTAGGAGTAAAGATCCTACTGTCGGGG
GGAGGAGGAGGAGCAAGATCCTTGATCATGGCGACTCTCCTTAAAAGCTTAGCATTGTTCAAAAGGAACAAAGACAAAGC
GCCGACAGCATCAGGTTCAGGAGGGGCCATCCGGGGGATTAAGAATGTTATCATAGTCCCGATTCCCGGAGACTCGTCCA
TCACTACCCGTTCAAGACTGCTCGACAGGCTTGTCAGATTGGCCGGAGATCCTGACATCAACGGGTCAAAGCTGACCGGG
GTGATGATCAGCATGTTATCCTTGTTCGTAGAGTCACCCGGGCAATTGATACAGCGAATCACAGATGATCCGGATGTTAG
TATCCGCCTTGTTGAGGTAGTTCAAAGTACTAGGTCCCAGTCCGGGTTGACCTTTGCATCACGTGGTGCTGATTTAGACA
ACGAGGCAGACATGTATTTTTCAACTGAGGGGCCCTCGAGTGGAGGTAAGAAAAGGATCAACTGGTTTGAGAACAGAGAA
ATAATAGACATAGAGGTGCAGGATCCAGAAGAGTTCAATATGTTGTTAGCCTCCATACTAGCACAAGTCTGGATCCTTCT
GGCCAAGGCTGTTACGGCACCAGATACGGCAGCTGACTCAGAACTGAGAAGGTGGGTTAAATACACACAACAAAGGAGAG
TGATTGGGGAATTTCGCCTTGACAAGGGGTGGCTGGACGCAGTCCGCAACAGAATTGCAGAAGATCTATCACTCCGGCGG
TTCATGGTATCTCTCATACTTGACATCAAGAGGACCCCAGGCAACAAGCCAAGGATTGCAGAAATGATCTGCGACATTGA
CAACTATATTGTCGAAGCAGGACTCGCCAGTTTCATCCTTACTATCAAATTTGGTATCGAAACCATGTATCCTGCATTAG
GGCTCCACGAGTTTGCCGGAGAATTGTCCACTATTGAGTCCTTGATGAACTTGTATCAACAGCTAGGAGAGGTTGCACCC
TACATGGTAATTCTAGAGAATTCAATTCAGAACAAGTTTAGTGCAGGAGCTTATCCCCTCCTCTGGAGCTATGCGATGGG
TGTCGGAGTCGAGCTGGAGAACTCAATGGGGGGCTTGAACTTTGGCAGGTCATATTTTGACCCTGCCTATTTTCGTCTCG
GACAGGAGATGGTCAGAAGATCTGCAGGAAAGGTCAGCTCTGTGATTGCGGCTGAGCTCGGCATCACAGCAGAGGAAGCT
AAACTAGTCTCGGAAATCGCCTCGCAGGCTGGGGACGAAAGAACCGCCAGAGGGACTGGGCCTCGACAGGCGCAGGTTTC
CTTCCTTCAGCACCAAACAGGAGGGGGAGAGTCGTCCGCACCAGCGACCAGAGAAGGGGTCAAAGCTGCGATCCCAAACG
GAGCTGAAGAAAGGGACAGAAAGCAAACACGCCCAGGAAGGCCCAGAGGAGAGACCTCCGGCCAACTGCTCCTGGACATC
ATGCCAGAGGATGAGATCTTGCGAGAGTCTGGTCAAAACCCTCGTGAGGCTCAAAGATCGGCCGAGGCACTCTTCAGGCT
GCAGGCCATGGCCAAGATTCTGGAGGACCAGGAGGAGGGAGAAGACAACAGTCAGGTCTACAACGACAAGGATCTCCTCG
GCTAAGCAGACGCACCCTCTGTCGAAATCAGTGACAAGACATCTCCTACCAGTATTATAAAAAACTTAGGACCCAGGTCC
AAGCAAGCACACATCGACACTCCAACCAGTCGAGCGGAGACCACCGATGGCAGAAGAACAAGCATACCATGTCAACAAGG
GGCTGGAATGTATCAAGTCTCTCAAAGCCTCACCCCCGGATCTATCCACCATCAGAGATACCATCGAGAGCTGGAGAGAG
GGGCTTAGCCCCTCGGGCCGTGCAACACCGAACCCTGATACGTCCGAGGGAGATCATCAGAATATCAACCAATCATGCTC
ACCAGCAATCGGACCAAACAAAGTCTACTTGTCTCCTGAAGATAATCTCGGATTTAGAGAGATCACTGGCAACGACTGTG
AGGCTGGGCTCGGAGGGGTCCAGAGAGAAGGATCCAACTCTCAAGTACAGCGTTACCATGTTTATAGTCACGGGGGTGAA
GAGATTGAAGGACTCGAGGATGCTGACTCTCTCGTGGTTCAAGCAGATCCTCCAGTTGCTAACGTCTTCAATGGAGGAGA
GGATGGATCTGACGACAGCGATGTGGACTCTGGCCCAGATGATCCCGGCAGAGATACTCTATATGACCGGGGATCTGTTG
CCGGCAATGGTATCGCTAGGTCCACAGATGTCGAAAAACTAGAAGGTGCTGATATTCAAGAAGTTCTTAACTCCCAGAAA
GGCAAAGGAGGAAGATTCCAGGGCGGGAAAACCTTGCGAGTCCCGGAAATACCCGATGTCAAGCACTCCAGACCATCAGC
CCAATCAATTAAAAAGGGCACAGACGGGAACTCAGTCTCATCTGGAACGGTGATAGAGTGTTTATCGATAAGTGGTGCAA
CCCAAACTGTGCCAGAGTCAAGATGGGAGTCATCAGAGCAAAATGCGTCTGTGGGGAGTGTCCTCAAGTCTGCGAGGAGT
GCAAAGACGATCCAGGGGTCGACACAAGAATCTGGTACCATAGCATCACTGACTCAGCCTAAAGAGAATGACTCCGAGTA
TGAGTATGAGGATGACCTATTTACAGAGATTCAGGACATCCGTGCAAGCATTGCCAAGATCCATGATGACAATAAAACTA
TCCTCTCAAAGCTTGATTCTATACTGTTATTGAAAGGGGAAGTCGACACTATCAAGAAACAAATCAGCAAGCAGAATATA
AGTATATCCACCATTGAGGGCCATCTCTCCAGTATAATGATAGCCATCCCTGGCTTTGGGAAGGACATCAAGGACCCAAC
ATCCGAAGTCGAGTTGAACCCAGATCTAAGACCTATAATAAGCCGTGACTCTGGCAGAGCTCTCGCGGAGGTCCTCAAGA
AACCCGCTGTGGATAGGTCTCAGAAAATTGGAACCAAAGCCAACTCCAGCTCAAAGGGTCAGCTTCTTAAGGATCTCCAG
CTAAAACCTGTCGACAAGCAGGCAAGCTCTGCAATCGGGTTTGTCCCGTCCGACCATGAATCATCCAGAAATGTCATCCG
CTCCATAATCAAGTCGAGCAAGCTAAATATTGATCACAAGGACTATCTTCTAGATTTACTAAATGATGTGAAAGGCTCCA
AGGATCTTAAGGAATTTCACAAGATGCTAACAGCAATTCTCGCCAAGCACCCGTAACACATCCTCCAGTCATCATCTCAT
ACTCGACTAAAAACATCCTTTCAATCAGGCTATTACAAAAAACTTAGGAGCAAGGGCAACTGAGCTTCGCAGACAGGATG
ACCGAGATCTACGACTTCGATAAATCAGCATGGGATGTCAAAGGGTCAATTGCCCGCATAGAACCCACCACCTACCACGA
CGGCCGACTGATACCCCAGGTGAGGGTCATCGATCCTGGTCTGGGAGACAGAAAAGATGAGTGCTTTATGTACCTGTTTC
TCCTAGGAGTGATTGAGGATAACGACCCCCTGTCTCCCCCCGTCGGAAGAACCTTTGGCTCTCTACCTCTAGGGGTTGGT
AGGTCAACTGCCAAGCCAGAAGAACTACTAAGGGAGGCCACAGAATTAGATATAGTGGTGAGGCGCACTGCAGGAGTAAA
TGAGAAACTGGTATTTTACAACAACACTCCGCTGTCCTTGTTAACGCCCTGGAAGAAAGTTCTGACAACCGGAAGTGTGT
TTAGCGCTAACCAGGTTTGCAATGCAGTCAACCTAGTCCCGCTTGATACTCCCCAGAGATTCAGGGTTGTGTACATGAGC
ATAACTAGATTATCAGACAATGGTTACTATAGTGTGCCCAGAAGAATGCTGGAGTTCCGCTCGGCCAATGCAGTAGCCTT
CAACATCTTGGTTACACTAAGAATTGAAAATGGCACAAACCCTAGAAGATACATAGTCGGCTCATGGGAGAATTCAGAGG
TCACATTTATGGTACACGTGGGCAACTTTAGGAGAAAGAAGAACGAAGTATACTCTGCTGATTACTGCAAAATGAAGATT
GAAAAGATGGGTTTAGTTTTTGCCCTGGGTGGAATAGGCGGAACAAGTCTCCATATTAGAAGCACCGGGAAAATGAGCAA
AACCCTCCATGCACAGCTGGGGTTCAAGAAAATCTTATGTTACCCCCTAATGGATGTCAATGAGGATCTTAACCGATATC
TCTGGCGGGCAGAGTGCCGAATAGTCAAAATCCAAGCTGTCTTACAGCCATCAGTACCCCAAGAGTTCCGTGTCTACGAT
GATGTCATCATCAACGATGATCAAGGCTTGTTCAAGATCTTGTAGTTCATTTGCAAAGGAACGAACCCACCCCCAGGAAG
GGGCCCCACCCTCCCCCG-CCAAAAAACACACTCCAAGGCTCCCCGGCACAGCGCCAACACAGCTACTCCCGCGATGGAA
CGAGGTCGGCC-CCCGAACAAATCCGGTCCAGGGGGGGGGGCCCCCCCCCTGACCAACCGGGCGCCGACCGAGCAGGCCG
GCGAGAAGCCCCCAAGAGGCCCCGACGAAGACCGAGCACCCCATCCCCCC-AAAAACGTCCCCC-AACACGCCCGAGGCT
AGCCACCGGACACCCCCAGACCCGCCACCGGCGAGACAGAACCCCAAGGGGGGACCCTCCAAACCAAAGGAATCACCGGG
GTAGGCTCCGCCGAACCAGCACAGACCCGACCCAAGCAAGGCGGACCCCCAACACGAAACTGCCCAGCACACCCTACTCA
TCATCAAACAAAACTTAGGGGCCAAGTCCATACGAGAGGCCCTAGTCCGTCAGGCGGAGGGACGCAGAAAGGAAGGAGAC
ACGACCGTCCCAGAAGGAGGACACCCAACCACCGAAACGCCCGCCCCCAGGGAAGGAG--CCA-CCCCCACGCAGCGAAG
GAGCGGGTGGGAGACCTCGGGGAGGGCCCGACCGGGACCCGGGGGCCGGCGGCGCCGGCGGTGAGCAGGCCGGGCGCATA
CCTGACCCCACCGGAGGATCCGAGGAGGGCCCGACCCCGCGTGGACCAAACGGCAGGGAGCCCAACCCCACCAAAAAGAG
AGGCGAGGCCCCCCCTCCCTCCCCCCCCGCACACAACCCGCAGACAGACCGAGGGAGGGCCATCCCCCAGCGAGACAGGC
GGCTCCCTCGCAGCCGAGCCGCAGCTCCCCAGAATAGGACACCCCCGCACACTCCGAACACCCCCTCGCCCCCCGCCACC
GGGACAGGGGCTCCACCACCACAGACCGGAGTCACCGACAGCCAGCCAGAGGTCCCCTCCAGTCCCGCCCGGCGCCCCCC
CGAAGAGGCCCCGGCAAGGCCCCCCAGCCCGACGTCCCCCGCACGCACCGAAAGAAGGACCCGCCCGAGAACGTGCGGCA
CATCCATGCGCAAACATCATGACGCGGGTCGCAATTTTGACATTTCTGTTTCTTTTCCCAAATGTTGTTGTGTGTCAGAT
TCACTGGGGCAATCTATCCAAGATCGGGATTGTAGGAACAGGGAGTGCCAGCTACAAGGTGATGACTAGGCCAAGCCACC
AGACTCTGGTTATAAAGTTAATGCCAAATATAACGGCCATCGACAATTGTACAAAGTCAGAGATTGCAGAGTACAAGAGA
TTGCTGATCACAGTGTTAAAGCCTGTAGAGGATGCTCTGTCGGTGATAACCAAGAATGTAAGACCAATTCAAACTCTAAC
ACCTGGGCGTAGAACCCGCCGTTTTGCTGGAGCTGTTCTGGCCGGGGTAGCACTTGGAGTTGCGACAGCCGCTCAGATAA
CTGCAGGAGTCGCCCTTCATCAATCATTGATGAACTCCCAAGCAATTGAGAGTTTAAAAACCAGTCTTGAGATGTCGAAT
CAGGCAATAGAAGAAATCAGACTTGCAAATAAGGAGACCATACTGGCAGTACAGGGCGTCCAGGATTATATCAACAATGA
GCTCGTCCCTTCTGTTCATAGAATGTCATGCGAGCTGGTAGGTCACAAGCTCGGCCTCAAGCTCCTTAGGTACTACACCG
AGATCCTGTCCATATTCGGGCCCAGTCTTCGAGACCCGATATCTGCCGAAATATCAATCCAGGCACTTAGTTATGCATTA
GGCGGAGACATTAATAAAATCCTGGACAAGCTTGGGTATAGCGGTGGGGATTTCCTTGCCATCCTAGAAAGCAAGGGAAT
AAAGGCCCGGGTTACATATGTGGACACAAGAGATTACTTTATAATCCTTAGCATCGCCTACCCAACCTTATCTGAGATCA
AGGGAGTGATAGTTCACAAGATAGAAGCTATAACATACAACATTGGGGCACAGGAGTGGTATACTACTATCCCTAAATAT
GTAGCCACTCAGGGGTATCTGATATCGAACTTTGATGAGACGTCATGCGTATTCACTCCAGAGGGGACAGTTTGCAGCCA
GAATGCGTTGTACCCAATGAGCCCATTGCTTCAGGAATGTTTCAGGGGGTCAACAAAATCGTGCGCCAGAACCTTAGTTT
CAGGGACCATAAGTAATAGATTTATCCTATCAAAAGGGAACCTGATTGCAAATTGTGCGTCAGTTTTGTGCAAATGTTAC
ACAACAGAGACAGTTATCAGCCAAGATCCTGACAAACTACTAACTGTTGTAGCATCCGACAAGTGTCCTGTAGTTGAGGT
GGATGGAGTGACAATACAGGTCGGCAGTCGAGAGTATCCGGATTCTGTATACTTACACAAAATAGACTTAGGTCCAGCCA
TCTCCCTAGAAAAACTGGATGTAGGCACCAATTTAGGCAATGCAGTCACAAGACTGGAGAATGCAAAGGAGCTCCTAGAT
GCATCAGACCAAATACTGAAGACTGTTAAAGGGGTACCTTTCAGTGGGAATATGTACATAGCACTGGCAGCTTGCATAGG
AGTATCCCTGGGCCTTGTCACATTAATATGCTGCTGTAAGGGGAGGTGTAAGAACAAGGAAATCCCTATCTCCAAAATCA
ACCCAGGGCTCAAACCCGACCTGACCGGGACCTCAAAGTCGTACGTAAGATCACTGTAGTCAGAATCACCTGGATCATCT
GGCATCACACACATACATGCACGACACAGGCAGTCCGAGGACGCAAGAAACCCAGCCTCCGGTCACCCACCCGACCCCAC
TCCACGCTCCACCACACATTAGTCATCAAACAAAACTTAGGACGAAAGGTCAATCACCATGTCCGCACAAAGGGAGAGGA
TCAATGCCTTCTACAAAGACAATCCTCACAATAAGAACCATAGGGTGATCCTGGATAGAGAACGCTTGGTCATTGAAAGA
CCCTACATCTTGCTTGGAGTCCTGCTGGTAATGTTCCTGAGTCTAATCGGACTGCTGGCCATTGCAGGGATCAGGCTTCA
CCGGGCCACCGTTGGAACTTCAGAGATCCAGAGTCGGCTGAATACCAATATTAAGTTGACCGAATCTATTGATCACCAGA
CTAAGGATGTCTTAACTCCCCTTTTTAAAATCATTGGCGATGAAGTCGGCATCAGAATTCCACAGAAATTCAGTGATCTT
GTCAAGTTCATCTCCGATAAGATTAAATTCCTCAACCCTGATAGAGAGTATGATTTCAGAGATCTCCGGTGGTGTATGAA
TCCCCCCGAGAGAGTCAAAATTAATTTTGATCAGTTTTGTGAGTACAAGGCTGCGGTTAAGTCAATTGAACATATATTTG
AGTCACCACTCAACAAGTCAAAAAAGCTGCAATCTTTGACTCTCGGGCCCGGAACAGGCTGTCTAGGCAGGACAGTAACA
AGAGCCCATTTCTCAGAACTTACAATGACCTTAATGGACCTGGATCTAGAGATGAAGCACAACGTGTCCTCAGTGTTTAC
CGTAGTTGAAGAGGGATTATTCGGAAGAACATATACCGTCTGGAGATCCGATGCCAGGGATCCGAGCACCGATCTAGGTA
TCGGCCATTTTTTAAGAGTCTTCGAGATTGGACTGGTAAGAGATCTTGGGCTGGGTCCCCCTGTTTTTCATATGACCAAC
TATCTCACGGTGAACATGAGTGATGACTATCGGAGATGTCTTTTAGCGGTAGGGGAGTTGAAGTTGACAGCCCTATGCAC
CTCATCTGAGACTGTGACACTGAGTGAGAGAGGAGTTCCAAGGAGGGAACCTCTTGTGGTTGTGATACTTAATCTAGCTG
GACCCACTCTAGGGGGAGAGCTATACAGTGTCTTGCCTACCTCTGATCTCATGGTGGAGAAACTCTATTTGTCTTCACAT
AGAGGGATCATCAAAGATGATGAGGCCAATTGGGTAGTGCCGTCTACCGATGTTCGTGATCTTCAGAATAAAGGTGAATG
TCTGGTGGAAGCATGCAAGACTCGACCTCCTTCATTTTGCAATGGCACAGGATCAGGCCCGTGGTCAGAAGGGAGAATCC
CTGCCTACGGGGTGATCAGGGTCAGTCTTGACTTAGCGAGTGACCCGGATGTAGTTATCACTTCAGTGTTTGGCCCACTG
ATACCTCACCTATCCGGCATGGATCTTTACAACAACCCGTTTTCAAAAGCTGTATGGTTGGCTGTACCACCTTATGAGCA
GTCATTTCTAGGAATGATAAATACAATTGGATTCCCTAACAGAGCAGAGGTTATGCCGCACATTTTGACCACAGAGATCA
GAGGCCCTCGGGGTCGTTGCCATGTTCCCATAGAATTGTCCCGCCGGGTTGATGACGATATCAAGATCGGGTCCAACATG
GTCATATTGCCGACGATGGACCTGAGGTATATTACAGCCACTTATGATGTTTCCAGGAGCGAGCATGCAATCGTGTACTA
TATCTATGACACGAGTCGCTCATCATCTTACTTCTACCCAGTTCGACTGAATTTCAAAGGCAATCCTCTCTCTTTGAGGA
TAGAGTGTTTCCCCTGGCGTCATAAGGTGTGGTGCTACCATGATTGTCTTATATACAACACCATAACAGGTGAAGAGGTC
CATACGAGAGGGCTGACCGGCATAGAGGTAACATGCAATCCAGTCTGAGCAGAGCTACGACCGTCACTCAGGCAGTCCCT
TGAGTCGCCACCGAGTCCAAGCAGCACAGCCTGGGACAATCAACGGCACAGCCCAGCCAACAATGTTATAAAAAACTTAG
GAGCCAGGGTTGTAGGGGCCATGGACTCTCTATCAGTCAATCAGGTCTTGTACCCTGAGGTTCATCTAGACAGCCCTATT
GTCACAAACAAACTAGTTGCCATCCTTGAGTACTCGGGTATCGACCATAACTATGTTCTTGAAGACCAGACTCTTGTCAA
GAATATTAGGTATAGGCTGGGGTGCGGTTTTTCAAATCAAATGATCATCAATAACAGGGGGGTGGGTGAAACAGTCAATT
CTAAACTTAAAAGTTACCCCCATAATCGTCATATCATATACCCGGATTGCAATAAGGAGTTGTTTTGTATCAAGGATAGC
TGCATATCTAAGAAGCTCTCGGAGCTATTCAAGAAGGGTAATTCCTTGTACTCTAAGATAAGTCACCAGGTACTGGATTG
TCTTAAGAGAGTCAATGGGAAATTAGGTCTGGGCACAGATCTTACCCATGGTCTGAAGGAGGGTATCCTTGACCTAGGGT
TGCACATGCATAGCTCTCAATGGTTCGAGACTTTCCTGTTCTGGTTCACTATCAAGACAGAGATGAGATCAATGATCAAA
GAACAGTCCCATATATGCCACAAGAGGAGGTATAACCCGACTTTTGTGTCGGGGGATGCATTCGAGGTGCTCGTATCGCG
AGACCTCGTTGTGATAATTGATAAGAATACCCAGTATGTCTTCTACTTAACATTTGAGCTGGTCCTTATGTATTGTGATG
TCATAGAGGGTAGACTTATGACGGAGACAGCCATGGCCATAGACCAGAGATATTCAGAACTTCTAAGCCGGGTCAGATAC
TTGTGGGATCTTATTGATGGGTTCTTCCCAACACTAGGCAACACCACATACCAAATTGTTGCTCTGCTTGAACCATTATC
GTTGGCTTATCTTCAACTTCAGGATGTCACTCTGGAGTTAAGAGGTGCTTTTTTAGACCATTGCTTCAAAGAACTCTATG
AGATACTGGAACATTGCGGCATTGACACAGCAGGCACTTACAATTCCATCACTGAAGGATTGGATTACGTATTCATCACC
CACGATATACATCTAACTGGGGAGATTTTTTCATTTTTCCGGAGTTTCGGACACCCCCGTCTAGAAGCAGTCACCGCTGC
GGAAAATGTCAGAAAACATATGAACCAACCGAAGGTAATCAGTTATGAGACTATGATGAAAGGCCATGCGGTATTTTGCG
GGATAATCATAAATGGTTTTCGGGACCGACATGGCGGCAGCTGGCCCCCTGTTGCACTGCCAGAACATGCCTCTGCTGCG
ATCCGGAATGCGCAGGCATCAGGTGAGGGACTGACCCATGACCTGTGTATAGACAACTGGAAATCCTTTGTTGGATTCAA
ATTTGGCTGCTTTATGCCACTCAGCCTAGATAGTGATTTGACCATGTATCTCAAAGACAAGGCATTGGCTGCACTGAAGA
ATGAGTGGGATTCAGTTTACCCGAAAGAATACCTCCGTTATAACCCACCTAGAGGGACAGAGTCAAGGCGATTGGTAGAG
GTATTCCTGAATGACTCCAGCTTTGATCCTTATAACATGATAATGTACGTGGTGAATGGCTCCTACCTTAAAGACCCTGA
GTTTAACCTCTCATACAGCCTAAAAGAGAAGGAGATAAAGGAGACAGGGCGGTTGTTTGCCAAAATGACCTATAAGATGC
GGGCCTGTCAGGTAATCGCTGAAAATCTGATATCGAATGGTGTTGGGAAGTATTTCCGAGACAATGGGATGGCAAAGGAC
GAGCATGACCTAACAAAAGCCCTTCACACCCTGGCAGTCTCAGGTGTTCCCAAAAACAACAAAGATAACCACCGAGGTGG
GCCTCCCAGAAGGACAACAAACCGAGGGGTGAGATCAAGCCAAGGCACCAAAACACAAGATAGAGACAAGGTTCAAGGGG
GACCTATGTACAACTATTTGCGATGCCAACCGATCAGCCCTGATCAGGGTGAGTCATACGAGACTGTTAGTGCATTCATC
ACCGCTGACCTTAAGAAGTATTGCCTGAATTGGAGATACGAGACAATCAGCATATTTGCACAGAGGCTGAATGAAATATA
TGGACTACCATCCTTCTTTCAATGGTTACACAGGATATTGGAAAAATCCGTACTCTACGTCAGTGACCCACATTGTCCTC
CCGATCTAGATAATCATATCCCTCTGGACAGTGTCCCCAATGCCCAAATATTCATCAAGTACCCAATGGGCGGAATAGAA
GGTTATTGCCAAAAACTATGGACAATCAGCACTATACCATACTTGTATCTGGCAGCCTATGAGAGCGGAGTAAGAATCGC
CTCACTGGTGCAGGGTGACAATCAGACAATCGCAGTGACAAAAAGAGTTCCAAGTTCTTGGCCTTATTCACTAAAAAAGA
GGGAGGCCTCCAAGGCCGCTCAAAATTACTTCGTAGTCTTAAGGCAAAGATTGCACGATGTAGGTCATCACTTAAAGGCT
AATGAGACCATAGTATCTTCTCACTTTTTTGTATATTCCAAAGGGATTTATTATGACGGCCTGCTAGTCTCACAATCACT
AAAGAGCATCGCCAGATGTGTCTTCTGGTCCGAGACTATAGTGGATGAAACCAGAGCGGCGTGCAGTAATATTGCAACAA
CTGTCGCTAAGAGTATAGAGAGGGGTTATGATAGGTACCTTGCATATTCTTTGAATATCCTCAAGATTTTCCAACAGATC
CTTATATCCCTTAACTTCACTATTAACACAACAATGACTCAGGATGTCGTGGCACCGATCATCGAGAACGGTGATTTGCT
GATAAGGATGGCACTCTTGCCAGCACCCATCGGGGGTCTCAATTATCTTAACATGAGCAGGTTATTTGTGAGAAATATCG
GTGACCCGGTCACCTCCTCTATAGCCGACCTGAAGAGGATGATAGATGCCGGGCTAATGCCAGAAGAAACATTGCATCAA
GTGATGACCCAGACCCCGGGAGAATCATCCTACCTAGATTGGGCAAGTGACCCTTATTCTGCCAACCTACCCTGCGTACA
GAGTATCACTCGCCTTCTCAAAAACATCACTGCACGATATATTTTAATCAGCAGCCCAAACCCGATGCTGAAAGGGTTAT
TTCATGAGGGGAGTAGAGATGAAGACGAGGAGCTTGCAAGTTTCCTAATGGATCGGCATATAATTGTTCCAAGAGCTGCA
CATGAAATCTTAGACCATAGTATAACCGGAGCAAGAGAAGCTATAGCCGGGATGTTGGACACCACCAAGGGTCTGATTAG
AACAAGTATGAAACGGGGCGGCCTCACCCCTCGAGTCTTAGCCCGCCTTTCCAATTATGATTATGAACAATTCCGATCCG
GGATAACACTATTAACAAAGAAAGGGCAGTGTTATCTCATTGACAAGGACTCGTGCTCGGTGCAGCTCGCTATAGCTCTG
AGGGGCCACATGTGGGCTAAGTTGGCTCGCGGGAGACCAATCTATGGGTTGGAGGTGCCTGATGTATTAGAATCGATGAA
CGGCTACCTTATCAAACGCCACGAGTCGTGTGCTATCTGTGAAACGGGCTCAAGTCACTACGGATGGTTTTTCGTCCCTG
CAGGGTGCCAGCTTGACGATGTATCTAGAGAGACTTCGGCTCTTCGTGTACCTTATGTCGGATCAACAACTGAGGAAAGG
ACAGACATGAAACTTGCATTTGTTAGGTCTCCAAGTAGATCCCTCAAATCAGCAGTTAGAATTGCAACAGTTTACTCATG
GGCTTACGGGGATGATGAGAAATCATGGAGTGAAGCCTGGATGCTAGCTAGGCAGAGAGCCAATATCACCTTAGATGAAT
TGAGAATGATCACTCCAGTCTCCACATCCACCAACTTAGCCCACCGGTTGAGGGATCGGAGTACCCAGGTGAAATACTCG
GGGACATCCCTTGTGAGGGTTGCAAGATACACAACCATCTCCAATGATAACTTGTCGTTTGTGATATCTGAGAAAAAAGT
GGATACCAACTTCATTTATCAGCAAGGGATGTTGCTTGGTCTTGGGATCCTTGAGAACCTCTTTAGGCTAGAGGCCACCA
CCGGAGTATCCAACACAGTGCTACACCTGCACGTGGAAACAGAATGTTGTGTTGTACCTATGGTGGATCACCCAAGGATA
CCGAGTCTCCGTAATATAAAAGTTACGGATGAGCTATGCACAAACCCTTTGATCTACGACAGGTCCCCCATCATAGAGCA
CGATGCAACCCGGCTATATTCACAGAGCCACAGGAGACATTTGGTGGAGTTTGTTACCTGGTCAACAAGCCAGCTTTACC
ATATACTGGCTAAGTCTACAGCAATGTCCATGATTGAATTGATCACGAGATTCGAGAAAGATCACATGAATGAAATAGCC
GCCCTGATTGGCGATGACGACATCAACAGCTTCATCACAGAATTTTTGCTAGTGGAGCCTAGATTATTTATAGTTTACCT
TGGTCAGTGTGCTGCCATCAATTGGGCCTTTGATATACATTATCATCGGCCCTCGGGCAAGTACCAGATGGGGGAACTTC
TCTACTCTCTGCTCTCTCGGATGAGCAAAGGAGTATATAAGATCTTTACTAATGCTTTGAGCCACCCCAAAGTTTACAAG
AAATTTTGGCGAAGTGGCATCATTGAGCCGATTCATGGCCCATCCTTGGATACACAGAATTTACATGTCACTGTCTGTGA
CATGATATATGGGTCCTATGTCACCTATTTGGATCTTTTGCTGAATGATGAGCTAGATGATTACCCGTATTTGCTCTGCG
AGAGTGATGAGGACGTGGTCACAGACAGGTTCGACAACATTCAAGCCAAACATCTCTGTGTATTGGCCGATGTATATTGC
AGCTCCAAGAGGTGTCCTTCAATAATCGGGATGTCTCCTATAGAAAAATGTACCATTCTCACACATTACATCAAGGGAGA
ATCAGTACAATCCCCGTCTGGGACCTCATGGAACACTGATCCCCTTGTAGTAGATCATTACTCATGCTCTCTGACCTACC
TTCGCCGCGGTTCCATCAAACAAATCAGGTTGAGGGTGGATCCTGGGTTTGTATTCGAGGCGTTGACAGACGTCGACTTT
AAACAACCTCGCAAAGCTAAGTTAGATATATCGGTCGTTGGGTTGACTGATTTCTCTCCCCCTTACGACAACGTCGGTGA
TTTTTTAGGGACTATCAACACATTGAGGCACGATCTGCCTGTCACCGGAACCGGGGTCTCGAACTATGAAGTCCACGCTT
ATCGTAGAATTGGCCTGAATTCATCAGCATGTTATAAAGCCGTAGAGATCTCCACGTTAATCAAGCCATCCTTAGAAGTC
GGAGAGCATGGATTGTTCTTAGGAGAAGGTTCCGGTTCAATGCTGGCTGCGTACAAAGAAGTTCTTAAATTAGCAAATTG
TTACTACAACAGCGGAGTAACAGCGGAGGGCAGAGCCGGACAGAGGGAAATATCTCCCTATCCTTCAGAGATGAGCCTAG
TAGAGAATCAAATGGGGATAGAGCGGAGTGTTAAAGTGCTGTTCAACGGGAAACCTGAAGTAACTTGGGTGGGGACCACA
GATTGCTACAAGTACATAATCAGTAACATCCAAACCTCTAGTCTGGGTTTCATACATTCAGATATTGAGACGCTCCCAAC
CAAAGATGCTGTTGAGAAATTGGAGGAATTTGCCTCTATCCTATCCTTATCCTTGATTTTGGGGAAAATCGGCTCTATTA
CAGTTGTCAAAATTATGCCCATTAGCGGGGATTTTACCCAAGGCTTCATAGCCTATGCCATCCAATATTTTAGGGAGAGC
CTGCTTGCCTATCCGAGATATAGTAACTTCATCTCGACTGAGTGTTACCTTATTATGATAGGATTAAAGGCCAATCGATT
GATAAACCCAGAAGCCATTAAGCAAAGCATAATCAGAGCGGGGGTCAGGACTGCACCAGGACTTGTGAGCCATGTATTAT
CAGAGAAACAAAAAGGTTGTATTCAATCTTTCTTGGGTGATCCTTATATCCAAGGAGACTTCAATAAGCACCTTAAATCT
CTAACCTCTATTGAGAAAATCCTGGTAAATTGTGGTCTCTCGATCAATGGCATAAAAATCTGTAGAGATCTAATCCACCA
TGATATCGCCTCCGGTCCAGACGGCCTTATGAGCTCTACAATTATTTTATATAGGGAATTGGCTCATTTCAAAGATAATA
TAAGGAGTCAGCACGGAATGTTCCACCCCTACCCGGTACTGGCCAACAGCAGGCAACGTGAATTAATCCTTCGAATAGCC
AAGAAATTCTGGGGGTATGTCTTGCTATATTCTGATGACCCGGCACTAATCAGACAAACAATCAAGAACTTGAAACGGAA
TCATCTAACCTTTGACTTACATAGTAACCCATTTATTAAAGGGCTATCCAAGGCTGAGAAACTGCTGGTGCGGACGAGTT
CACTAAGAAGAGAATGGTTGTTCACTCTCGAAACGAAAGAAGTAAAAGAGTGGTTCAAATTGGTAGGTTACAGTGCACTC
ATCAGAGGCTAGTCAGCTATGCATCTGCCCCCTTCTCCTCCGCCATGAGACCCCACTGGCGATCCAGAAGATTAAAGAAA
ACTACATATTGGATAAGTATCTATTCCCAGCTTTGTCTGGT
>MF443341.1/goat/China/2014-03-17
ACCAAACAAAGTTGGGTAAGGATAGATCTTATAATAACTATGGACTGGCAAACTTAGGAGTAAAGATCCTACTGTCGGGG
GGAGGAGGAGGAGCAAGATCCTTGATCATGGCGACTCTCCTTAAAAGCTTAGCATTGTTCAAAAGGAACAAAGACAAAGC
GCCGACAGCATCAGGTTCAGGAGGGGCCATCCGGGGGATTAAGAATGTTATCATAGTCCCGATTCCCGGAGACTCGTCCA
TCACTACCCGTTCAAGACTGCTCGACAGGCTTGTCAGATTGGCCGGAGATCCTGACATCAACGGGTCAAAGCTGACCGGG
GTGATGATCAGCATGTTATCCTTGTTCGTAGAGTCACCCGGGCAATTGATACAGCGAATCACAGATGATCCGGATGTTAG
TATCCGCCTTGTTGAGGTAGTTCAAAGTACTAGGTCCCAGTCCGGGTTGACCTTTGCATCACGTGGTGCTGATTTAGACA
ACGAGGCAGACATGTATTTTTCAACTGAGGGGCCCTCGAGTGGAGGTAAGAAAAGGATCAACTGGTTTGAGAACAGAGAA
ATAATAGACATAGAGGTGCAGGATCCAGAAGAGTTCAATATGTTGTTAGCCTCCATACTAGCACAAGTCTGGATCCTTCT
GGCCAAGGCTGTTACGGCACCAGATACGGCAGCTGACTCAGAACTGAGAAGGTGGGTTAAATACACACAACAAAGGAGAG
TGATTGGGGAATTTCGCCTTGACAAGGGGTGGCTGGACGCAGTCCGCAACAGAATTGCAGAAGATCTATCACTCCGGCGG
TTCATGGTATCTCTCATACTTGACATCAAGAGGACCCCAGGCAACAAGCCAAGGATTGCAGAAATGATCTGCGACATTGA
CAACTATATTGTCGAAGCAGGACTCGCCAGTTTCATCCTTACTATCAAATTTGGTATCGAAACCATGTATCCTGCATTAG
GGCTCCACGAGTTTGCCGGAGAATTGTCCACTATTGAGTCCTTGATGAACTTGTATCAACAGCTAGGAGAGGTTGCACCC
TACATGGTAATTCTAGAGAATTCAATTCAGAACAAGTTTAGTGCAGGAGCTTATCCCCTCCTCTGGAGCTATGCGATGGG
TGTCGGAGTCGAGCTGGAGAACTCAATGGGGGGCTTGAACTTTGGCAGGTCATATTTTGACCCTGCCTATTTTCGTCTCG
GACAGGAGATGGTCAGAAGATCTGCAGGAAAGGTCAGCTCTGTGATTGCGGCTGAGCTCGGCATCACAGCAGAGGAAGCT
AAACTAGTCTCGGAAATCGCCTCGCAGGCTGGGGACGAAAGAACCGCCAGAGGGACTGGGCCTCGACAGGCGCAGGTTTC
CTTCCTTCAGCACCAAACAGGAGGGGGAGAGTCGTCCGCACCAGCGACCAGAGAAGGGGTCAAAGCTGCGATCCCAAACG
GAGCTGAAGAAAGGGACAGAAAGCAAACACGCCCAGGAAGGCCCAGAGGAGAGACCTCCGGCCAACTGCTCCTGGACATC
ATGCCAGAGGATGAGATCTTGCGAGAGTCTGGTCAAAACCCTCGTGAGGCTCAAAGATCGGCCGAGGCACTCTTCAGGCT
GCAGGCCATGGCCAAGATTCTGGAGGACCAGGAGGAGGGAGAAGACAACAGTCAGGTCTACAACGACAAGGATCTCCTCG
GCTAAGCAGACGCACCCTCTGTCGAAATCAGTGACAAGACATCTCCTACCAGTATTATAAAAAACTTAGGACCCAGGTCC
AAGCAAGCACACATCGACACTCCAACCAGTCGAGCGGAGACCACCGATGGCAGAAGAACAAGCATACCATGTCAACAAGG
GGCTGGAATGTATCAAGTCTCTCAAAGCCTCACCCCCGGATCTATCCACCATCAGAGATACCATCGAGAGCTGGAGAGAG
GGGCTTAGCCCCTCGGGCCGTGCAACACCGAACCCTGATACGTCCGAGGGAGATCATCAGAATATCAACCAATCATGCTC
ACCAGCAATCGGACCAAACAAAGTCTACTTGTCTCCTGAAGATAATCTCGGATTTAGAGAGATCACTGGCAACGACTGTG
AGGCTGGGCTCGGAGGGGTCCAGAGAGAAGGATCCAACTCTCAAGTACAGCGTTACCATGTTTATAGTCACGGGGGTGAA
GAGATTGAAGGACTCGAGGATGCTGACTCTCTCGTGGTTCAAGCAGATCCTCCAGTTGCTAACGTCTTCAATGGAGGAGA
GGATGGATCTGACGACAGCGATGTGGACTCTGGCCCAGATGATCCCGGCAGAGATACTCTATATGACCGGGGATCTGTTG
CCGGCAATGGTATCGCTAGGTCCACAGATGTCGAAAAACTAGAAGGTGCTGATATTCAAGAAGTTCTTAACTCCCAGAAA
GGCAAAGGAGGAAGATTCCAGGGCGGGAAAACCTTGCGAGTCCCGGAAATACCCGATGTCAAGCACTCCAGACCATCAGC
CCAATCAATTAAAAAGGGCACAGACGGGAACTCAGTCTCATCTGGAACGGTGATAGAGTGTTTATCGATAAGTGGTGCAA
CCCAAACTGTGCCAGAGTCAAGATGGGAGTCATCAGAGCAAAATGCGTCTGTGGGGAGTGTCCTCAAGTCTGCGAGGAGT
GCAAAGACGATCCAGGGGTCGACACAAGAATCTGGTACCATAGCATCACTGACTCAGCCTAAAGAGAATGACTCCGAGTA
TGAGTATGAGGATGACCTATTTACAGAGATTCAGGACATCCGTGCAAGCATTGCCAAGATCCATGATGACAATAAAACTA
TCCTCTCAAAGCTTGATTCTATACTGTTATTGAAAGGGGAAGTCGACACTATCAAGAAACAAATCAGCAAGCAGAATATA
AGTATATCCACCATTGAGGGCCATCTCTCCAGTATAATGATAGCCATCCCTGGCTTTGGGAAGGACATCAAGGACCCAAC
ATCCGAAGTCGAGTTGAACCCAGATCTAAGACCTATAATAAGCCGTGACTCTGGCAGAGCTCTCGCGGAGGTCCTCAAGA
AACCCGCTGTGGATAGGTCTCAGAAAATTGGAACCAAAGCCAACTCCAGCTCAAAGGGTCAGCTTCTTAAGGATCTCCAG
CTAAAACCTGTCGACAAGCAGGCAAGCTCTGCAATCGGGTTTGTCCCGTCCGACCATGAATCATCCAGAAATGTCATCCG
CTCCATAATCAAGTCGAGCAAGCTAAATATTGATCACAAGGACTATCTTCTAGATTTACTAAATGATGTGAAAGGCTCCA
AGGATCTTAAGGAATTTCACAAGATGCTAACAGCAATTCTCGCCAAGCACCCGTAACACATCCTCCAGTCATCATCTCAT
ACTCGACTAAAAACATCCTTTCAATCAGGCTATTACAAAAAACTTAGGAGCAAGGGCAACTGAGCTTCGCAGACAGGATG
ACCGAGATCTACGACTTCGATAAATCAGCATGGGATGTCAAAGGGTCAATTGCCCGCATAGAACCCACCACCTACCACGA
CGGCCGACTGATACCCCAGGTGAGGGTCATCGATCCTGGTCTGGGAGACAGAAAAGATGAGTGCTTTATGTACCTGTTTC
TCCTAGGAGTGATTGAGGATAACGACCCCCTGTCTCCCCCCGTCGGAAGAACCTTTGGCTCTCTACCTCTAGGGGTTGGT
AGGTCAACTGCCAAGCCAGAAGAACTACTAAGGGAGGCCACAGAATTAGATATAGTGGTGAGGCGCACTGCAGGAGTAAA
TGAGAAACTGGTATTTTACAACAACACTCCGCTGTCCTTGTTAACGCCCTGGAAGAAAGTTCTGACAACCGGAAGTGTGT
TTAGCGCTAACCAGGTTTGCAATGCAGTCAACCTAGTCCCGCTTGATACTCCCCAGAGATTCAGGGTTGTGTACATGAGC
ATAACTAGATTATCAGACAATGGTTACTATAGTGTGCCCAGAAGAATGCTGGAGTTCCGCTCGGCCAATGCAGTAGCCTT
CAACATCTTGGTTACACTAAGAATTGAAAATGGCACAAACCCTAGAAGATACATAGTCGGCTCATGGGAGAATTCAGAGG
TCACATTTATGGTACACGTGGGCAACTTTAGGAGAAAGAAGAACGAAGTATACTCTGCTGATTACTGCAAAATGAAGATT
GAAAAGATGGGTTTAGTTTTTGCCCTGGGTGGAATAGGCGGAACAAGTCTCCATATTAGAAGCACCGGGAAAATGAGCAA
AACCCTCCATGCACAGCTGGGGTTCAAGAAAATCTTATGTTACCCCCTAATGGATGTCAATGAGGATCTTAACCGATATC
TCTGGCGGGCAGAGTGCCGAATAGTCAAAATCCAAGCTGTCTTACAGCCATCAGTACCCCAAGAGTTCCGTGTCTACGAT
GATGTCATCATCAACGATGATCAAGGCTTGTTCAAGATCTTGTAGTTCATTTGCAAAGGAACGAACCCACCCCCAGGAAG
GGGCCCCACCCTCCCCCG-CCAAAAAACACACTCCAAGGCTCCCCGGCACAGCGCCAACACAGCTACTCCCGCGATGGAA
CGAGGTCGGCC-CCCGAACAAATCCGGTCCAGGGGGGGGGGCCCCCCCCCTGACCAACCGGGCGCCGACCGAGCAGGCCG
GCGAGAAGCCCCCAAGAGGCCCCGACGAAGACCGAGCACCCCATCCCCCC-AAAAACGTCCCCC-AACACGCCCGAGGCT
AGCCACCGGACACCCCCAGACCCGCCACCGGCGAGACAGAACCCCAAGGGGGGACCCTCCAAACCAAAGGAATCACCGGG
GTAGGCTCCGCCGAACCAGCACAGACCCGACCCAAGCAAGGCGGACCCCCAACACGAAACTGCCCAGCACACCCTACTCA
TCATCAAACAAAACTTAGGGGCCAAGTCCATACGAGAGGCCCTAGTCCGTCAGGCGGAGGGACGCAGAAAGGAAGGAGAC
ACGACCGTCCCAGAAGGAGGACACCCAACCACCGAAACGCCCGCCCCCAGGGAAGGAG--CCA-CCCCCACGCAGCGAAG
GAGCGGGTGGGAGACCTCGGGGAGGGSCCGACCGGGACCCGGGGGCCGGCGGCGCCGGCGGTGAGCAGGCCGGGCGCATA
CCTGACCCCACCGGAGGATCCGAGGAGGGCCCGACCCCGCGTGGACCAAACGGCAGGGAGCCCAACCCCACCAAAAAGAG
AGGCGAGGCCCCCCCTCCCTCCCCCCCCGCACACAACCCGCAGACAGACCGAGGGAGGGCCATCCCCCAGCGAGACAGGC
GGCTCCCTCGCAGCCGAGCCGCAGCTCCCCAGAATAGGACACCCCCGCACACTCCGAACACCCCCTCGCCCCCCGCCACC
GGGACAGGGGCTCCACCACCACAGACCGGAGCCACCGACAGCCAGCCAGAGGTCCCCTCCAGTCCCGCCCGGCGCCCCCC
CGAAGAGGCCCCGGCAAGGCCCCCCAGCCCGACGTCCCCCGCACGCACCGAAAGAAGGACCCGCCCGAGAACGTGCGGCA
CATCCATGCGCAAACATCATGACGCGGGTCGCAATTTTGACATTTCTGTTTCTTTTCCCAAATGTTGTTGCGTGTCAGAT
TCACTGGGGCAATCTATCCAAGATCGGGATTGTAGGAACAGGGAGTGCCAGCTACAAGGTGATGACTAGGCCAAGCCACC
AGACTCTGGTTATAAAGTTAATGCCAAATATAACGGCCATCGACAATTGTACAAAGTCAGAGATTGCAGAGTACAAGAGA
TTGCTGATCACAGTGTTAAAGCCTGTAGAGGATGCTCTGTCGGTGATAACCAAGAATGTAAGACCAATTCAAACTCTAAC
ACCTGGGCGTAGAACCCGCCGTTTTGCTGGAGCTGTTCTGGCCGGGGTAGCACTTGGAGTTGCGACAGCCGCTCAGATAA
CTGCAGGAGTCGCCCTTCATCAATCATTGATGAACTCCCAAGCAATTGAGAGTTTAAAAACCAGTCTTGAGATGTCGAAT
CAGGCAATAGAAGAAATCAGACTTGCAAATAAGGAGACCATACTGGCAGTACAGGGCGTCCAGGATTATATCAACAATGA
GCTCGTCCCTTCTGTTCATAGAATGTCATGCGAGCTGGTAGGTCACAAGCTCGGCCTCAAGCTCCTTAGGTACTACACCG
AGATCCTGTCCATATTCGGGCCCAGTCTTCGAGACCCGATATCTGCCGAAATATCAATCCAGGCACTTAGTTATGCATTA
GGCGGAGACATTAATAAAATCCTGGACAAGCTTGGGTATAGCGGTGGGGATTTCCTTGCCATCCTAGAAAGCAAGGGAAT
AAAGGCCCGGGTTACATATGTGGACACAAGAGATTACTTTATAATCCTTAGCATCGCCTACCCAACCTTATCTGAGATCA
AGGGAGTGATAGTTCACAAGATAGAAGCTATAACATACAACATTGGGGCACAGGAGTGGTATACTACTATCCCTAAATAT
GTAGCCACTCAGGGGTATCTGATATCGAACTTTGATGAGACGTCATGCGTATTCACTCCAGAGGGGACAGTTTGCAGCCA
GAATGCGTTGTACCCAATGAGCCCATTGCTTCAGGAATGTTTCAGGGGGTCAACAAAATCGTGCGCCAGAACCTTAGTTT
CAGGGACCATAAGTAATAGATTTATCCTATCAAAAGGGAACCTGATTGCAAATTGTGCGTCAGTTTTGTGCAAATGTTAC
ACAACAGAGACAGTTATCAGCCAAGATCCTGACAAACTACTAACTGTTGTAGCATCCGACAAGTGTCCTGTAGTTGAGGT
GGATGGAGTGACAATACAGGTCGGCAGTCGAGAGTATCCGGATTCTGTATACTTACACAAAATAGACTTAGGTCCAGCCA
TCTCCCTAGAAAAACTGGATGTAGGCACCAATTTAGGCAATGCAGTCACAAGACTGGAGAATGCAAAGGAGCTCCTAGAT
GCATCAGACCAAATACTGAAGACTGTTAAAGGGGTACCTTTCAGTGGGAATATGTACATAGCACTGGCAGCTTGCATAGG
AGTATCCCTGGGCCTTGTCACATTAATATGCTGCTGTAAGGGGAGGTGTAAGAACAAGGAAATCCCTATCTCCAAAATCA
ACCCAGGGCTCAAACCCGACCTGACCGGGACCTCAAAGTCGTACGTAAGATCACTGTAGTCAGAATCACCTGGATCATCT
GGCATCACACACATACATGCACGACACAGGCAGTCCGAGGACGCAAGAAACCCAGCCTCCGGTCACCCACCCGACCCCAC
TCCACGCTCCACCACACATTAGTCATCAAACAAAACTTAGGACGAAAGGTCAATCACCATGTCCGCACAAAGGGAGAGGA
TCAATGCCTTCTACAAAGACAATCCTCACAATAAGAACCATAGGGTGATCCTGGATAGAGAACGCTTGGTCATTGAAAGA
CCCTACATCTTGCTTGGAGTCCTGCTGGTAATGTTCCTGAGTCTAATCGGACTGCTGGCCATTGCAGGGATCAGGCTTCA
CCGGGCCACCGTTGGAACTTCAGAGATCCAGAGTCGGCTGAATACCAATATTAAGTTGACCGAATCTATTGATCACCAGA
CTAAGGATGTCTTAACTCCCCTTTTTAAAATCATTGGCGATGAAGTCGGCATCAGAATTCCACAGAAATTCAGTGATCTT
GTCAAGTTCATCTCCGATAAGATTAAATTCCTCAACCCTGATAGAGAGTATGATTTCAGAGATCTCCGGTGGTGTATGAA
TCCCCCCGAGAGAGTCAAAATTAATTTTGATCAGTTTTGTGAGTACAAGGCTGCGGTTAAGTCAATTGAACATATATTTG
AGTCACCACTCAACAAGTCAAAAAAGCTGCAATCTTTGACTCTCGGGCCCGGAACAGGCTGTCTAGGCAGGACAGTAACA
AGAGCCCATTTCTCAGAACTTACAATGACCTTAATGGACCTGGATCTAGAGATGAAGCACAACGTGTCCTCAGTGTTTAC
CGTAGTTGAAGAGGGATTATTCGGAAGAACATATACCGTCTGGAGATCCGATGCCAGGGATCCGAGCACCGATCTAGGTA
TCGGCCATTTTTTAAGAGTCTTCGAGATTGGACTGGTAAGAGATCTTGGGCTGGGTCCCCCTGTTTTTCATATGACCAAC
TATCTCACGGTGAACATGAGTGATGACTATCGGAGATGTCTTTTAGCGGTAGGGGAGTTGAAGTTGACAGCCCTATGCAC
CTCATCTGAGACTGTGACACTGAGTGAGAGAGGAGTTCCAAGGAGGGAACCTCTTGTGGTTGTGATACTTAATCTAGCTG
GACCCACTCTAGGGGGAGAGCTATACAGTGTCTTGCCTACCTCTGATCTCATGGTGGAGAAACTCTATTTGTCTTCACAT
AGAGGGATCATCAAAGATGATGAGGCCAATTGGGTAGTGCCGTCTACCGATGTTCGTGATCTTCAGAATAAAGGTGAATG
TCTGGTGGAAGCATGCAAGACTCGACCTCCTTCATTTTGCAATGGCACAGGATCAGGCCCGTGGTCAGAAGGGAGAATCC
CTGCCTACGGGGTGATCAGGGTCAGTCTTGACTTAGCGAGTGACCCGGATGTAGTTATCACTTCAGTGTTTGGCCCACTG
ATACCTCACCTATCCGGCATGGATCTTTACAACAACCCGTTTTCAAAAGCTGTATGGTTGGCTGTACCACCTTATGAGCA
GTCATTTCTAGGAATGATAAATACAATTGGATTCCCTAACAGAGCAGAGGTTATGCCGCACATTTTGACCACAGAGATCA
GAGGCCCTCGGGGTCGTTGCCATGTTCCCATAGAATTGTCCCGCCGGGTTGATGACGATATCAAGATCGGGTCCAACATG
GTCATATTGCCGACGATGGACCTGAGGTATATTACAGCCACTTATGATGTTTCCAGGAGCGAGCATGCAATCGTGTACTA
TATCTATGACACGAGTCGCTCATCATCTTACTTCTACCCAGTTCGACTGAATTTCAAAGGCAATCCTCTCTCTTTGAGGA
TAGAGTGTTTCCCCTGGCGTCATAAGGTGTGGTGCTACCATGATTGTCTTATATACAACACCATAACAGGTGAAGAGGTC
CATACGAGAGGGCTGACCGGCATAGAGGTAACATGCAATCCAGTCTGAGCAGAGCTACGACCGTCACTCAGGCAGTCCCT
TGAGTCGCCACCGAGTCCAAGCAGCACAGCCTGGGACAATCAACGGCACAGCCCAGCCAACAATGTTATAAAAAACTTAG
GAGCCAGGGTTGTAGGGGCCATGGACTCTCTATCAGTCAATCAGGTCTTGTACCCTGAGGTTCATCTAGACAGCCCTATT
GTCACAAACAAACTAGTTGCCATCCTTGAGTACTCGGGTATCGACCATAACTATGTTCTTGAAGACCAGACTCTTGTCAA
GAATATTAGGTATAGGCTGGGGTGCGGTTTTTCAAATCAAATGATCATCAATAACAGGGGGGTGGGTGAAACAGTCAATT
CTAAACTTAAAAGTTACCCCCATAATCGTCATATCATATACCCGGATTGCAATAAGGAGTTGTTTTGTATCAAGGATAGC
TGCATATCTAAGAAGCTCTCGGAGCTATTCAAGAAGGGTAATTCCTTGTACTCTAAGATAAGTCACCAGGTACTGGATTG
TCTTAAGAGAGTCAATGGGAAATTAGGTCTGGGCACAGATCTTACCCATGGTCTGAAGGAGGGTATCCTTGACCTAGGGT
TGCACATGCATAGCTCTCAATGGTTCGAGACTTTCCTGTTCTGGTTCACTATCAAGACAGAGATGAGATCAATGATCAAA
GAACAGTCCCATATATGCCACAAGAGGAGGTATAACCCGACTTTTGTGTCGGGGGATGCATTCGAGGTGCTCGTATCGCG
AGACCTCGTTGTGATAATTGATAAGAATACCCAGTATGTCTTCTACTTAACATTTGAGCTGGTCCTTATGTATTGTGATG
TCATAGAGGGTAGACTTATGACGGAGACAGCCATGGCCATAGACCAGAGATATTCAGAACTTCTAAGCCGGGTCAGATAC
TTGTGGGATCTTATTGATGGGTTCTTCCCAACACTAGGCAACACCACATACCAAATTGTTGCTCTGCTTGAACCATTATC
GTTGGCTTATCTTCAACTTCAGGATGTCACTCTGGAGTTAAGAGGTGCTTTTTTAGACCATTGCTTCAAAGAACTCTATG
AGATACTGGAACATTGCGGCATTGACACAGCAGGCACTTACAATTCCATCACTGAAGGATTGGATTACGTATTCATCACC
CACGATATACATCTAACTGGGGAGATTTTTTCATTTTTCCGGAGTTTCGGACACCCCCGTCTAGAAGCAGTCACCGCTGC
GGAAAATGTCAGAAAACATATGAACCAACCGAAGGTAATCAGTTATGAGACTATGATGAAAGGCCATGCGGTATTTTGCG
GGATAATCATAAATGGTTTTCGGGACCGACATGGCGGCAGCTGGCCCCCTGTTGCACTGCCAGAACATGCCTCTGCTGCG
ATCCGGAATGCGCAGGCATCAGGTGAGGGACTGACCCATGACCTGTGTATAGACAACTGGAAATCCTTTGTTGGATTCAA
ATTTGGCTGCTTTATGCCACTCAGCCTAGATAGTGATTTGACCATGTATCTCAAAGACAAGGCATTGGCTGCACTGAAGA
ATGAGTGGGATTCAGTTTACCCGAAAGAATACCTCCGTTATAACCCACCTAGAGGGACAGAGTCAAGGCGATTGGTAGAG
GTATTCCTGAATGACTCCAGCTTTGATCCTTATAACATGATAATGTACGTGGTGAATGGCTCCTACCTTAAAGACCCTGA
GTTTAACCTCTCATACAGCCTAAAAGAGAAGGAGATAAAGGAGACAGGGCGGTTGTTTGCCAAAATGACCTATAAGATGC
GGGCCTGTCAGGTAATCGCTGAAAATCTGATATCGAATGGTGTTGGGAAGTATTTCCGAGACAATGGGATGGCAAAGGAC
GAGCATGACCTAACAAAAGCCCTTCACACCCTGGCAGTCTCAGGTGTTCCCAAAAACAACAAAGATAACCACCGAGGTGG
GCCTCCCAGAAGGACAACAAACCGAGGGGTGAGATCAAGCCAAGGCACCAAAACACAAGATAGAGACAAGGTTCAAGGGG
GACCTATGTACAACTATTTGCGATGCCAACCGATCAGCCCTGATCAGGGTGAGTCATACGAGACTGTTAGTGCATTCATC
ACCGCTGACCTTAAGAAGTATTGCCTGAATTGGAGATACGAGACAATCAGCATATTTGCACAGAGGCTGAATGAAATATA
TGGACTACCATCCTTCTTTCAATGGTTACACAGGATATTGGAAAAATCCGTACTCTACGTCAGTGACCCACATTGTCCTC
CCGATCTAGATAATCATATCCCTCTGGACAGTGTCCCCAATGCCCAAATATTCATCAAGTACCCAATGGGCGGAATAGAA
GGTTATTGCCAAAAACTATGGACAATCAGCACTATACCATACTTGTATCTGGCAGCCTATGAGAGCGGAGTAAGAATCGC
CTCACTGGTGCAGGGTGACAATCAGACAATCGCAGTGACAAAAAGAGTTCCAAGTTCTTGGCCTTATTCACTAAAAAAGA
GGGAGGCCTCCAAGGCCGCTCAAAATTACTTCGTAGTCTTAAGGCAAAGATTGCACGATGTAGGTCATCACTTAAAGGCT
AATGAGACCATAGTATCTTCTCACTTTTTTGTATATTCCAAAGGGATTTATTATGACGGCCTGCTAGTCTCACAATCACT
AAAGAGCATCGCCAGATGTGTCTTCTGGTCCGAGACTATAGTGGATGAAACCAGAGCGGCGTGCAGTAATATTGCAACAA
CTGTCGCTAAGAGTATAGAGAGGGGTTATGATAGGTACCTTGCATATTCTTTGAATATCCTCAAGATTTTCCAACAGATC
CTTATATCCCTTAACTTCACTATTAACACAACAATGACTCAGGATGTCGTGGCACCGATCATCGAGAACGGTGATTTGCT
GATAAGGATGGCACTCTTGCCAGCACCCATCGGGGGTCTCAATTATCTTAACATGAGCAGGTTATTTGTGAGAAATATCG
GTGACCCGGTCACCTCCTCTATAGCCGACCTGAAGAGGATGATAGATGCCGGGCTAATGCCAGAAGAAACATTGCATCAA
GTGATGACCCAGACCCCGGGAGAATCATCCTACCTAGATTGGGCAAGTGACCCTTATTCTGCCAACCTACCCTGCGTACA
GAGTATCACTCGCCTTCTCAAAAACATCACTGCACGATATATTTTAATCAGCAGCCCAAACCCGATGCTGAAAGGGTTAT
TTCATGAGGGGAGTAGAGATGAAGACGAGGAGCTTGCAAGTTTCCTAATGGATCGGCATATAATTGTTCCAAGAGCTGCA
CATGAAATCTTAGACCATAGTATAACCGGAGCAAGAGAAGCTATAGCCGGGATGTTGGACACCACCAAGGGTCTGATTAG
AACAAGTATGAAACGGGGCGGCCTCACCCCTCGAGTCTTAGCCCGCCTTTCCAATTATGATTATGAACAATTCCGATCCG
GGATAACACTATTAACAAAGAAAGGGCAGTGTTATCTCATTGACAAGGACTCGTGCTCGGTGCAGCTCGCTATAGCTCTG
AGGGGCCACATGTGGGCTAAGTTGGCTCGCGGGAGACCAATCTATGGGTTGGAGGTGCCTGATGTATTAGAATCGATGAA
CGGCTACCTTATCAAACGCCACGAGTCGTGTGCTATCTGTGAAACGGGCTCAAGTCACTACGGATGGTTTTTCGTCCCTG
CAGGGTGCCAGCTTGACGATGTATCTAGAGAGACTTCGGCTCTTCGTGTACCTTATGTCGGATCAACAACTGAGGAAAGG
ACAGACATGAAACTTGCATTTGTTAGGTCTCCAAGTAGATCCCTCAAATCAGCAGTTAGAATTGCAACAGTTTACTCATG
GGCTTACGGGGATGATGAGAAATCATGGAGTGAAGCCTGGATGCTAGCTAGGCAGAGAGCCAATATCACCTTAGATGAAT
TGAGAATGATCACTCCAGTCTCCACATCCACCAACTTAGCCCACCGGTTGAGGGATCGGAGTACCCAGGTGAAATACTCG
GGGACATCCCTTGTGAGGGTTGCAAGATACACAACCATCTCCAATGATAACTTGTCGTTTGTGATATCTGAGAAAAAAGT
GGATACCAACTTCATTTATCAGCAAGGGATGTTGCTTGGTCTTGGGATCCTTGAGAACCTCTTTAGGCTAGAGGCCACCA
CCGGAGTATCCAACACAGTGCTACACCTGCACGTGGAAACAGAATGTTGTGTTGTACCTATGGTGGATCACCCAAGGATA
CCGAGTCTCCGTAATATAAAAGTTACGGATGAGCTATGCACAAACCCTTTGATCTACGACAGGTCCCCCATCATAGAGCA
CGATGCAACCCGGCTATATTCACAGAGCCACAGGAGACATTTGGTGGAGTTTGTTACCTGGTCAACAAGCCAGCTTTACC
ATATACTGGCTAAGTCTACAGCAATGTCCATGATTGAATTGATCACGAGATTCGAGAAAGATCACATGAATGAAATAGCC
GCCCTGATTGGCGATGACGACATCAACAGCTTCATCACAGAATTTTTGCTAGTGGAGCCTAGATTATTTATAGTTTACCT
TGGTCAGTGTGCTGCCATCAATTGGGCCTTTGATATACATTATCATCGGCCCTCGGGCAAGTACCAGATGGGGGAACTTC
TCTACTCTCTGCTCTCTCGGATGAGCAAAGGAGTATATAAGATCTTTACTAATGCTTTGAGCCACCCCAAAGTTTACAAG
AAATTTTGGCGAAGTGGCATCATTGAGCCGATTCATGGCCCATCCTTGGATACACAGAATTTACATGTCACTGTCTGTGA
CATGATATATGGGTCCTATGTCACCTATTTGGATCTTTTGCTGAATGATGAGCTAGATGATTACCCGTATTTGCTCTGCG
AGAGTGATGAGGACGTGGTCACAGACAGGTTCGACAACATTCAAGCCAAACATCTCTGTGTATTGGCCGATGTATATTGC
AGCTCCAAGAGGTGTCCTTCAATAATCGGGATGTCTCCTATAGAAAAATGTACCATTCTCACACATTACATCAAGGGAGA
ATCAGTACAATCCCCGTCTGGGACCTCATGGAACACTGATCCCCTTGTAGTAGATCATTACTCATGCTCTCTGACCTACC
TTCGCCGCGGTTCCATCAAACAAATCAGGTTGAGGGTGGATCCTGGGTTTGTATTCGAGGCGTTGACAGACGTCGACTTT
AAACAACCTCGCAAAGCTAAGTTAGATATATCGGTCGTTGGGTTGACTGATTTCTCTCCCCCTTACGACAACGTCGGTGA
TTTTTTAGGAACTATCAACACATTGAGGCACGATCTGCCTGTCACCGGAACCGGGGTCTCGAACTATGAAGTCCACGCTT
ATCGTAGAATTGGCCTGAATTCATCAGCATGTTATAAAGCCGTAGAGATCTCCACGTTAATCAAGCCATCCTTAGAAGTC
GGAGAGCATGGATTGTTCTTAGGAGAAGGTTCCGGTTCAATGCTGGCTGCGTACAAAGAAGTTCTTAAATTAGCAAATTG
TTACTACAACAGCGGAGTAACAGCGGAGGGCAGAGCCGGACAGAGGGAAATATCTCCCTATCCTTCAGAGATGAGCCTAG
TAGAGAATCAAATGGGGATAGAGCGGAGTGTTAAAGTGCTGTTCAACGGGAAACCTGAAGTAACTTGGGTGGGGACCACA
GATTGCTACAAGTACATAATCAGTAACATCCAAACCTCTAGTCTGGGTTTCATACATTCAGATATTGAGACGCTCCCAAC
CAAAGATGCTGTTGAGAAATTGGAGGAATTTGCCTCTATCCTATCCTTATCCTTGATTTTGGGGAAAATCGGCTCTATTA
CAGTTGTCAAAATTATGCCCATTAGCGGGGATTTTACCCAAGGCTTCATAGCCTATGCCATCCAATATTTTAGGGAGAGC
CTGCTTGCCTATCCGAGATATAGTAACTTCATCTCGACTGAGTGTTACCTTATTATGATAGGATTAAAGGCCAATCGATT
GATAAACCCAGAAGCCATTAAGCAAAGCATAATCAGAGCGGGGGTCAGGACTGCACCAGGACTTGTGAGCCATGTATTAT
CAGAGAAACAAAAAGGTTGTATTCAATCTTTCTTGGGTGATCCTTATATCCAAGGAGACTTCAATAAGCACCTTAAATCT
CTAACCTCTATTGAGAAAATCCTGGTAAATTGTGGTCTCTCGATCAATGGCATAAAAATCTGTAGAGATCTAATCCACCA
TGATATCGCCTCCGGTCCAGACGGCCTTATGAGCTCTACAATTATTTTATATAGGGAATTGGCTCATTTCAAAGATAATA
TAAGGAGTCAGCACGGAATGTTCCACCCCTACCCGGTACTGGCCAACAGCAGGCAACGTGAATTAATCCTTCGAATAGCC
AAGAAATTCTGGGGGTATGTCTTGCTATATTCTGATGACCCGGCACTAATCAGACAAACAATCAAGAACTTGAAACGGAA
TCATCTAACCTTTGACTTACATAGTAACCCATTTATTAAAGGGCTATCCAAGGCTGAGAAACTGCTGGTGCGGACGAGTT
CACTAAGAAGAGAATGGTTGTTCACTCTCGAAACGAAAGAAGTAAAAGAGTGGTTCAAATTGGTAGGTTACAGTGCACTC
ATCAGAGGCTAGTCAGCTATGCATCTGCCCCCTTCTCCTCCGCCATGAGACCCCACTGGCGATCCAGAAGATTAAAGAAA
ACTACATATTGGATAAGTATCTATTCCCAGCTTTGTCTGGT
>KX421386.1/goat/China/2013-12-22
ACCAAACAAAGTTGGGTAAGGATAGATCTTATAATAACTATGGACTGGCAAACTTAGGAGTAAAGATCCTACTGTCGGGG
GGAGGAGGAGGAGCAAGATCCTTGATCATGGCGACTCTCCTTAAAAGCTTAGCATTGTTCAAAAGGAACAAAGACAAAGC
GCCGACAGCATCAGGTTCAGGAGGGGCCATCCGGGGGATTAAGAATGTTATCATAGTCCCGATTCCCGGAGACTCGTCCA
TCACTACCCGTTCAAGACTGCTCGACAGGCTTGTCAGATTGGCCGGAGATCCTGACATCAACGGGTCAAAGCTGACCGGG
GTGATGATCAGCATGTTATCCTTGTTCGTAGAGTCACCCGGGCAATTGATACAGCGAATCACAGATGATCCGGATGTTAG
TATCCGCCTTGTTGAGGTAGTTCAAAGTACTAGGTCCCAGTCCGGGTTGACCTTTGCATCACGTGGTGCTGATTTAGACA
ACGAGGCAGACATGTATTTTTCAACTGAGGGGCCCTCGAGTGGAGGTAAGAAAAGGATCAACTGGTTTGAGAACAGAGAA
ATAATAGACATAGAGGTGCAGGATCCAGAAGAGTTCAATATGTTGTTAGCCTCCATACTAGCACAAGTCTGGATCCTTCT
GGCCAAGGCTGTTACGGCACCAGATACGGCAGCTGACTCAGAACTGAGAAGGTGGGTTAAATACACACAACAAAGGAGAG
TGATTGGGGAATTTCGCCTTGACAAGGGGTGGCTGGACGCAGTCCGCAACAGAATTGCAGAAGATCTATCACTCCGGCGG
TTCATGGTATCTCTCATACTTGACATCAAGAGGACCCCAGGCAACAAGCCAAGGATTGCAGAAATGATCTGCGACATTGA
CAACTATATTGTCGAAGCAGGACTCGCCAGTTTCATCCTTACTATCAAATTTGGTATCGAAACCATGTATCCTGCATTAG
GGCTCCACGAGTTTGCCGGAGAATTGTCCACTATTGAGTCCTTGATGAACTTGTATCAACAGCTAGGAGAGGTTGCACCC
TACATGGTAATTCTAGAGAATTCAATTCAGAACAAGTTTAGTGCAGGAGCTTATCCCCTCCTCTGGAGCTATGCGATGGG
TGTCGGAGTCGAGCTGGAGAACTCAATGGGGGGCTTGAACTTTGGCAGGTCATATTTTGACCCTGCCTATTTTCGTCTCG
GACAGGAGATGGTCAGAAGATCTGCAGGAAAGGTCAGCTCTGTGATTGCGGCTGAGCTCGGCATCACAGCAGAGGAAGCT
AAACTAGTCTCGGAAATCGCCTCGCAGGCTGGGGACGAAAGAACCGCCAGAGGGACTGGGCCTCGACAGGCGCAGGTTTC
CTTCCTTCAGCACCAAACAGGAGGGGGAGAGTCGTCCGCACCAGCGACCAGAGAAGGGGTCAAAGCTGCGATCCCAAACG
GAGCTGAAGAAAGGGACAGAAAGCAAACACGCCCAGGAAGGCCCAGAGGAGAGACCTCCGGCCAACTGCTCCTGGACATC
ATGCCAGAGGATGAGATCTTGCGAGAGTCTGGTCAAAACCCTCGTGAGGCTCAAAGATCGGCCGAGGCACTCTTCAGGCT
GCAGGCCATGGCCAAGATTCTGGAGGACCAGGAGGAGGGAGAAGACAACAGTCAGGTCTACAACGACAAGGATCTCCTCG
GCTAAGCAGACGCACCCTCTGTCGAAATCAGTGACAAGACATCTCCTACCAGTATTATAAAAAACTTAGGACCCAGGTCC
AAGCAAGCACACATCGACACTCCAACCAGTCGAGCGGAGACCACCGATGGCAGAAGAACAAGCATACCATGTCAACAAGG
GGCTGGAATGTATCAAGTCTCTCAAAGCCTCACCCCCGGATCTATCCACCATCAGAGATACCATCGAGAGCTGGAGAGAG
GGGCTTAGCCCCTCGGGCCGTGCAACACCGAACCCTGATACGTCCGAGGGAGATCATCAGAATATCAACCAATCATGCTC
ACCAGCAATCGGACCAAACAAAGTCTACTTGTCTCCTGAAGATAATCTCGGATTTAGAGAGATCACTGGCAACGACTGTG
AGGCTGGGCTCGGAGGGGTCCAGAGAGAAGGATCCAACTCTCAAGTACAGCGTTACCATGTTTATAGTCACGGGGGTGAA
GAGATTGAAGGACTCGAGGATGCTGACTCTCTCGTGGTTCAAGCAGATCCTCCAGTTGCTAACGTCTTCAATGGAGGAGA
GGATGGATCTGACGACAGCGATGTGGACTCTGGCCCAGATGATCCCGGCAGAGATACTCTATATGACCGGGGATCTGTTG
CCGGCAATGGTATCGCTAGGTCCACAGATGTCGAAAAACTAGAAGGTGCTGATATTCAAGAAGTTCTTAACTCCCAGAAA
GGCAAAGGAGGAAGATTCCAGGGCGGGAAAACCTTGCGAGTCCCGGAAATACCCGATGTCAAGCACTCCAGACCATCAGC
CCAATCAATTAAAAAGGGCACAGACGGGAACTCAGTCTCATCTGGAACGGTGATAGAGTGTTTATCGATAAGTGGTGCAA
CCCAAACTGTGCCAGAGTCAAGATGGGAGTCATCAGAGCAAAATGCGTCTGTGGGGAGTGTCCTCAAGTCTGCGAGGAGT
GCAAAGACGATCCAGGGGTCGACACAAGAATCTGGTACCATAGCATCACTGACTCAGCCTAAAGAGAATGACTCCGAGTA
TGAGTATGAGGATGACCTATTTACAGAGATTCAGGACATCCGTGCAAGCATTGCCAAGATCCATGATGACAATAAAACTA
TCCTCTCAAAGCTTGATTCTATACTGTTATTGAAAGGGGAAGTCGACACTATCAAGAAACAAATCAGCAAGCAGAATATA
AGTATATCCACCATTGAGGGCCATCTCTCCAGTATAATGATAGCCATCCCTGGCTTTGGGAAGGACATCAAGGACCCAAC
ATCCGAAGTCGAGTTGAACCCAGATCTAAGACCTATAATAAGCCGTGACTCTGGCAGAGCTCTCGCGGAGGTCCTCAAGA
AACCCGCTGTGGATAGGTCTCAGAAAATTGGAACCAAAGCCAACTCCAGCTCAAAGGGTCAGCTTCTTAAGGATCTCCAG
CTAAAACCTGTCGACAAGCAGGCAAGCTCTGCAATCGGGTTTGTCCCGTCCGACCATGAATCATCCAGAAATGTCATCCG
CTCCATAATCAAGTCGAGCAAGCTAAATATTGATCACAAGGACTATCTTCTAGATTTACTAAATGATGTGAAAGGCTCCA
AGGATCTTAAGGAATTTCACAAGATGCTAACAGCAATTCTCGCCAAGCACCCGTAACACATCCTCCAGTCATCATCTCAT
ACTCGACTAAAAACATCCTTTCAATCAGGCTATTACAAAAAACTTAGGAGCAAGGGCAACTGAGCTTCGCAGACAGGATG
ACCGAGATCTACGACTTCGATAAATCAGCATGGGATGTCAAAGGGTCAATTGCCCGCATAGAACCCACCACCTACCACGA
CGGCCGACTGATACCCCAGGTGAGGGTCATCGATCCTGGTCTGGGAGACAGAAAAGATGAGTGCTTTATGTACCTGTTTC
TCCTAGGAGTGATTGAGGATAACGACCCCCTGTCTCCCCCCGTCGGAAGAACCTTTGGCTCTCTACCTCTAGGGGTTGGT
AGGTCAACTGCCAAGCCAGAAGAACTACTAAGGGAGGCCACAGAATTAGATATAGTGGTGAGGCGCACTGCAGGAGTAAA
TGAGAAACTGGTATTTTACAACAACACTCCGCTGTCCTTGTTAACGCCCTGGAAGAAAGTTCTGACAACCGGAAGTGTGT
TTAGCGCTAACCAGGTTTGCAATGCAGTCAACCTAGTCCCGCTTGATACTCCCCAGAGATTCAGGGTTGTGTACATGAGC
ATAACTAGATTATCAGACAATGGTTACTATAGTGTGCCCAGAAGAATGCTGGAGTTCCGCTCGGCCAATGCAGTAGCCTT
CAACATCTTGGTTACACTAAGAATTGAAAATGGCACAAACCCTAGAAGATACATAGTCGGCTCATGGGAGAATTCAGAGG
TCACATTTATGGTACACGTGGGCAACTTTAGGAGAAAGAAGAACGAAGTATACTCTGCTGATTACTGCAAAATGAAGATT
GAAAAGATGGGTTTAGTTTTTGCCCTGGGTGGAATAGGCGGAACAAGTCTCCATATTAGAAGCACCGGGAAAATGAGCAA
AACCCTCCATGCACAGCTGGGGTTCAAGAAAATCTTATGTTACCCCCTAATGGATGTCAATGAGGATCTTAACCGATATC
TCTGGCGGGCAGAGTGCCGAATAGTCAAAATCCAWGCTGTCTTACAGCCATCAGTACCCCAAGAGTTCCGTGTCTACGAT
GATGTCATCATCAACGATGATCAAGGCTTGTTCAAGATCTTGTAGTTCATTTGCAAAGGAACGAACCCACCCCCAGGAAG
GGGCCCCACCCTCCCCCG-CCAAAAAACACACTCCAAGGCTCCCCGGCACAGCGCCAACACAGCTACTCCCGCGATGGAA
CGAGGTCGGCC-CCCGAACAAATCCGGTCCAGGGGGGGGGGCCCCCCCCCTGACCAACCGGGCGCCGACCGAGCAGGCCG
GCGAGAAGCCCCCAAGAGGCCCCGACGAAGACCGAGCACCCCATCCCCCC-AAAAACGTCCCCC-AACACGCCCGAGGCT
AGCCACCGGACACCCCCAGACCCGCCACCGGCGAGACAGAACCCCAAGGGGGGACCCTCCAAACCAAAGGAATCACCGGG
GTAGGCTCCGCCGAACCAGCACAGACCCGACCCAAGCAAGGCGGACCCCCAACACGAAACTGCCCAGCACACCCTACTCA
TCATCAAACAAAACTTAGGGGCCAAGTCCATACGAGAGGCCCTAGTCCGTCAGGCGGAGGGACGCAGAAAGGAAGGAGAC
ACGACCGTCCCAGAAGGAGGACACCCAACCACCGAAACGCCCGCCCCCAGGGAAGGAG--CCA-CCCCCACGCAGCGAAG
GAGCGGGTGGGAGACCTCGGGGAGGGCCCGACCGGGACCCGGGGGCCGGCGGCGCCGGCGGTGAGCAGGCCGGGCGCATA
CCTGACCCCACCGGAGGATCCGAGGAGGGCCCGACCCCGCGTGGACCAAACGGCAGGGAGCCCAACCCCACCAAAAAGAG
AGGCGAGGCCCCCCCTCCCTCCCCCCCCGCACACAACCCGCAGACAGACCGAGGGAGGGCCATCCCCCAGCGAGACAGGC
GGCTCCCTCGCAGCCGAGCCGCAGCTCCCCAGAATAGGACACCCCCGCACACTCCGAACACCCCCTCGCCCCCCGCCACC
GGGACAGGGGCTCCACCACCACAGACCGGAGCCACCGACAGCCAGCCAGAGGTCCCCTCCAGTCCCGCCCGGCGCCCCCC
CGAAGAGGCCCCGGCAAGGCCCCCCAGCCCGACGTCCCCCGCACGCACCGAAAGAAGGACCCGCCCGAGAACGTGCGGCA
CATCCATGCGCAAACATCATGACGCGGGTCGCAATTTTGACATTTCTGTTTCTTTTCCCAAATGTTGTTGCGTGTCAGAT
TCACTGGGGCAATCTATCCAAGATCGGGATTGTAGGAACAGGGAGTGCCAGCTACAAGGTGATGACTAGGCCAAGCCACC
AGACTCTGGTTATAAAGTTAATGCCAAATATAACGGCCATCGACAATTGTACAAAGTCAGAGATTGCAGAGTACAAGAGA
TTGCTGATCACAGTGTTAAAGCCTGTAGAGGATGCTCTGTCGGTGATAACCAAGAATGTAAGACCAATTCAAACTCTAAC
ACCTGGGCGTAGAACCCGCCGTTTTGCTGGAGCTGTTCTGGCCGGGGTAGCACTTGGAGTTGCGACAGCCGCTCAGATAA
CTGCAGGAGTCGCCCTTCATCAATCATTGATGAACTCCCAAGCAATTGAGAGTTTAAAAACCAGTCTTGAGATGTCGAAT
CAGGCAATAGAAGAAATCAGACTTGCAAATAAGGAGACCATACTGGCAGTACAGGGCGTCCAGGATTATATCAACAATGA
GCTCGTCCCTTCTGTTCATAGAATGTCATGCGAGCTGGTAGGTCACAAGCTCGGCCTCAAGCTCCTTAGGTACTACACCG
AGATCCTGTCCATATTCGGGCCCAGTCTTCGAGACCCGATATCTGCCGAAATATCAATCCAGGCACTTAGTTATGCATTA
GGCGGAGACATTAATAAAATCCTGGACAAGCTTGGGTATAGCGGTGGGGATTTCCTTGCCATCCTAGAAAGCAAGGGAAT
AAAGGCCCGGGTTACATATGTGGACACAAGAGATTACTTTATAATCCTTAGCATCGCCTACCCAACCTTATCTGAGATCA
AGGGAGTGATAGTTCACAAGATAGAAGCTATAACATACAACATTGGGGCACAGGAGTGGTATACTACTATCCCTAAATAT
GTAGCCACTCAGGGGTATCTGATATCGAACTTTGATGAGACGTCATGCGTATTCACTCCAGAGGGGACAGTTTGCAGCCA
GAATGCGTTGTACCCAATGAGCCCATTGCTTCAGGAATGTTTCAGGGGGTCAACAAAATCGTGCGCCAGAACCTTAGTTT
CAGGGACCATAAGTAATAGATTTATCCTATCAAAAGGGAACCTGATTGCAAATTGTGCGTCAGTTTTGTGCAAATGTTAC
ACAACAGAGACAGTTATCAGCCAAGATCCTGACAAACTACTAACTGTTGTAGCATCCGACAAGTGTCCTGTAGTTGAGGT
GGATGGAGTGACAATACAGGTCGGCAGTCGAGAGTATCCGGATTCTGTATACTTACACAAAATAGACTTAGGTCCAGCCA
TCTCCCTAGAAAAACTGGATGTAGGCACCAATTTAGGCAATGCAGTCACAAGACTGGAGAATGCAAAGGAGCTCCTAGAT
GCATCAGACCAAATACTGAAGACTGTTAAAGGGGTACCTTTCAGTGGGAATATGTACATAGCACTGGCAGCTTGCATAGG
AGTATCCCTGGGCCTTGTCACATTAATATGCTGCTGTAAGGGGAGGTGTAAGAACAAGGAAATCCCTATCTCCAAAATCA
ACCCAGGGCTCAAACCCGACCTGACCGGGACCTCAAAGTCGTACGTAAGATCACTGTAGTCAGAATCACCTGGATCATCT
GGCATCACACACATACATGCACGACACAGGCAGTCCGAGGACGCAAGAAACCCAGCCTCCGGTCACCCACCCGACCCCAC
TCCACGCTCCACCACACATTAGTCATCAAACAAAACTTAGGACGAAAGGTCAATCACCATGTCCGCACAAAGGGAGAGGA
TCAATGCCTTCTACAAAGACAATCCTCACAATAAGAACCATAGGGTGATCCTGGATAGAGAACGCTTGGTCATTGAAAGA
CCCTACATCTTGCTTGGAGTCCTGCTGGTAATGTTCCTGAGTCTAATCGGACTGCTGGCCATTGCAGGGATCAGGCTTCA
CCGGGCCACCGTTGGAACTTCAGAGATCCAGAGTCGGCTGAATACCAATATTAAGTTGACCGAATCTATTGATCACCAGA
CTAAGGATGTCTTAACTCCCCTTTTTAAAATCATTGGCGATGAAGTCGGCATCAGAATTCCACAGAAATTCAGTGATCTT
GTCAAGTTCATCTCCGATAAGATTAAATTCCTCAACCCTGATAGAGAGTATGATTTCAGAGATCTCCGGTGGTGTATGAA
TCCCCCCGAGAGAGTCAAAATTAATTTTGATCAGTTTTGTGAGTACAAGGCTGCGGTTAAGTCAATTGAACATATATTTG
AGTCACCACTCAACAAGTCAAAAAAGCTGCAATCTTTGACTCTCGGGCCCGGAACAGGCTGTCTAGGCAGGACAGTAACA
AGAGCCCATTTCTCAGAACTTACAATGACCTTAATGGACCTGGATCTAGAGATGAAGCACAACGTGTCCTCAGTGTTTAC
CGTAGTTGAAGAGGGATTATTCGGAAGAACATATACCGTCTGGAGATCCGATGCCAGGGATCCGAGCACCGATCTAGGTA
TCGGCCATTTTTTAAGAGTCTTCGAGATTGGACTGGTAAGAGATCTTGGGCTGGGTCCCCCTGTTTTTCATATGACCAAC
TATCTCACGGTGAACATGAGTGATGACTATCGGAGATGTCTTTTAGCGGTAGGGGAGTTGAAGTTGACAGCCCTATGCAC
CTCATCTGAGACTGTGACACTGAGTGAGAGAGGAGTTCCAAGGAGGGAACCTCTTGTGGTTGTGATACTTAATCTAGCTG
GACCCACTCTAGGGGGAGAGCTATACAGTGTCTTGCCTACCTCTGATCTCATGGTGGAGAAACTCTATTTGTCTTCACAT
AGAGGGATCATCAAAGATGATGAGGCCAATTGGGTAGTGCCGTCTACCGATGTTCGTGATCTTCAGAACAAAGGTGAATG
TCTGGTGGAAGCATGCAAGACTCGACCTCCTTCATTTTGCAATGGCACAGGATCAGGCCCGTGGTCAGAAGGGAGAATCC
CTGCCTACGGGGTGATCAGGGTCAGTCTTGACTTAGCGAGTGACCCGGATGTAGTTATCACTTCAGTGTTTGGCCCACTG
ATACCTCACCTATCCGGCATGGATCTTTACAACAACCCGTTTTCAAAAGCTGTATGGTTGGCTGTACCACCTTATGAGCA
GTCATTTCTAGGAATGATAAATACAATTGGATTCCCTAACAGAGCAGAGGTTATGCCGCACATTTTGACCACAGAGATCA
GAGGCCCTCGGGGTCGTTGCCATGTTCCCATAGAATTGTCCCGCCGGGTTGATGACGATATCAAGATCGGGTCCAACATG
GTCATATTGCCGACGATGGACCTGAGGTATATTACAGCCACTTATGATGTTTCCAGGAGCGAGCATGCAATCGTGTACTA
TATCTATGACACGAGTCGCTCATCATCTTACTTCTACCCAGTTCGACTGAATTTCAAAGGCAATCCTCTCTCTTTGAGGA
TAGAGTGTTTCCCCTGGCGTCATAAGGTGTGGTGCTACCATGATTGTCTTATATACAACACCATAACAGGTGAAGAGGTC
CATACGAGAGGGCTGACCGGCATAGAGGTAACATGCAATCCAGTCTGAGCAGAGCTACGACCGTCACTCAGGCAGTCCCT
TGAGTCGCCACCGAGTCCAAGCAGCACAGCCTGGGACAATCAACGGCACAGCCCAGCCAACAATGTTATAAAAAACTTAG
GAGCCAGGGTTGTAGGGGCCATGGACTCTCTATCAGTCAATCAGGTCTTGTACCCTGAGGTTCATCTAGACAGCCCTATT
GTCACAAACAAACTAGTTGCCATCCTTGAGTACTCGGGTATCGACCATAACTATGTTCTTGAAGACCAGACTCTTGTCAA
GAATATTAGGTATAGGCTGGGGTGCGGTTTTTCAAATCAAATGATCATCAATAACAGGGGGGTGGGTGAAACAGTCAATT
CTAAACTTAAAAGTTACCCCCATAATCGTCATATCATATACCCGGATTGCAATAAGGAGTTGTTTTGTATCAAGGATAGC
TGCATATCTAAGAAGCTCTCGGAGCTATTCAAGAAGGGTAATTCCTTGTACTCTAAGATAAGTCACCAGGTACTGGATTG
TCTTAAGAGAGTCAATGGGAAATTAGGTCTGGGCACAGATCTTACCCATGGTCTGAAGGAGGGTATCCTTGACCTAGGGT
TGCACATGCATAGCTCTCAATGGTTCGAGACTTTCCTGTTCTGGTTCACTATCAAGACAGAGATGAGATCAATGATCAAA
GAACAGTCCCATATATGCCACAAGAGGAGGTATAACCCGACTTTTGTGTCGGGGGATGCATTCGAGGTGCTCGTATCGCG
AGACCTCGTTGTGATAATTGATAAGAATACCCAGTATGTCTTCTACTTAACATTTGAGCTGGTCCTTATGTATTGTGATG
TCATAGAGGGTAGACTTATGACGGAGACAGCCATGGCCATAGACCAGAGATATTCAGAACTTCTAAGCCGGGTCAGATAC
TTGTGGGATCTTATTGATGGGTTCTTCCCAACACTAGGCAACACCACATACCAAATTGTTGCTCTGCTTGAACCATTATC
GTTGGCTTATCTTCAACTTCAGGATGTCACTCTGGAGTTAAGAGGTGCTTTTTTAGACCATTGCTTCAAAGAACTCTATG
AGATACTGGAACATTGCGGCATTGACACAGCAGGCACTTACAATTCCATCACTGAAGGATTGGATTACGTATTCATCACC
CACGATATACATCTAACTGGGGAGATTTTTTCATTTTTCCGGAGTTTCGGACACCCCCGTCTAGAAGCAGTCACCGCTGC
GGAAAATGTCAGAAAACATATGAACCAACCGAAGGTAATCAGTTATGAGACTATGATGAAAGGCCATGCGGTATTTTGCG
GGATAATCATAAATGGTTTTCGGGACCGACATGGCGGCAGCTGGCCCCCTGTTGCACTGCCAGAACATGCCTCTGCTGCG
ATCCGGAATGCGCAGGCATCAGGTGAGGGACTGACCCATGACCTGTGTATAGACAACTGGAAATCCTTTGTTGGATTCAA
ATTTGGCTGCTTTATGCCACTCAGCCTAGATAGTGATTTGACCATGTATCTCAAAGACAAGGCATTGGCTGCACTGAAGA
ATGAGTGGGATTCAGTTTACCCGAAAGAATACCTCCGTTATAACCCACCTAGAGGGACAGAGTCAAGGCGATTGGTAGAG
GTATTCCTGAATGACTCCAGCTTTGATCCTTATAACATGATAATGTACGTGGTGAATGGCTCCTACCTTAAAGACCCTGA
GTTTAACCTCTCATACAGCCTAAAAGAGAAGGAGATAAAGGAGACAGGGCGGTTGTTTGCCAAAATGACCTATAAGATGC
GGGCCTGTCAGGTAATCGCTGAAAATCTGATATCGAATGGTGTTGGGAAGTATTTCCGAGACAATGGGATGGCAAAGGAC
GAGCATGACCTAACAAAAGCCCTTCACACCCTGGCAGTCTCAGGTGTTCCCAAAAACAACAAAGATAACCACCGAGGTGG
GCCTCCCAGAAGGACAACAAACCGAGGGGTGAGATCAAGCCAAGGCACCAAAACACAAGATAGAGACAAGGTTCAAGGGG
GACCTATGTACAACTATTTGCGATGCCAACCGATCAGCCCTGATCAGGGTGAGTCATACGAGACTGTTAGTGCATTCATC
ACCGCTGACCTTAAGAAGTATTGCCTGAATTGGAGATACGAGACAATCAGCATATTTGCACAGAGGCTGAATGAAATATA
TGGACTACCATCCTTCTTTCAATGGTTACACAGGATATTGGAAAAATCCGTACTCTACGTCAGTGACCCACATTGTCCTC
CCGATCTAGATAATCATATCCCTCTGGACAGTGTCCCCAATGCCCAAATATTCATCAAGTACCCAATGGGCGGAATAGAA
GGTTATTGCCAAAAACTATGGACAATCAGCACTATACCATACTTGTATCTGGCAGCCTATGAGAGCGGAGTAAGAATCGC
CTCACTGGTGCAGGGTGACAATCAGACAATCGCAGTGACAAAAAGAGTTCCAAGTTCTTGGCCTTATTCACTAAAAAAGA
GGGAGGCCTCCAAGGCCGCTCAAAATTACTTCGTAGTCTTAAGGCAAAGATTGCACGATGTAGGTCATCACTTAAAGGCT
AATGAGACCATAGTATCTTCTCACTTTTTTGTATATTCCAAAGGGATTTATTATGACGGCCTGCTAGTCTCACAATCACT
AAAGAGCATCGCCAGATGTGTCTTCTGGTCCGAGACTATAGTGGATGAAACCAGAGCGGCGTGCAGTAATATTGCAACAA
CTGTCGCTAAGAGTATAGAGAGGGGTTATGATAGGTACCTTGCATATTCTTTGAATATCCTCAAGATTTTCCAACAGATC
CTTATATCCCTTAACTTCACTATTAACACAACAATGACTCAGGATGTCGTGGCACCGATCATCGAGAACGGTGATTTGCT
GATAAGGATGGCACTCTTGCCAGCACCCATCGGGGGTCTCAATTATCTTAACATGAGCAGGTTATTTGTGAGAAATATCG
GTGACCCGGTCACCTCCTCTATAGCCGACCTGAAGAGGATGATAGATGCCGGGCTAATGCCAGAAGAAACATTGCATCAA
GTGATGACCCAGACCCCGGGAGAATCATCCTACCTAGATTGGGCAAGTGACCCTTATTCTGCCAACCTACCCTGCGTACA
GAGTATCACTCGCCTTCTCAAAAACATCACTGCACGATATATTTTAATCAGCAGCCCAAACCCGATGCTGAAAGGGTTAT
TTCATGAGGGGAGTAGAGATGAAGACGAGGAGCTTGCAAGTTTCCTAATGGATCGGCATATAATTGTTCCAAGAGCTGCA
CATGAAATCTTAGACCATAGTATAACCGGAGCAAGAGAAGCTATAGCCGGGATGTTGGACACCACCAAGGGTCTGATTAG
AACAAGTATGAAACGGGGCGGCCTCACCCCTCGAGTCTTAGCCCGCCTTTCCAATTATGATTATGAACAATTCCGATCCG
GGATAACACTATTAACAAAGAAAGGGCAGTGTTATCTCATTGACAAGGACTCGTGCTCGGTGCAGCTCGCTATAGCTCTG
AGGGGCCACATGTGGGCTAAGTTGGCTCGCGGGAGACCAATCTATGGGTTGGAGGTGCCTGATGTATTAGAATCGATGAA
CGGCTACCTTATCAAACGCCACGAGTCGTGTGCTATCTGTGAAACGGGCTCAAGTCACTACGGATGGTTTTTCGTCCCTG
CAGGGTGCCAGCTTGACGATGTATCTAGAGAGACTTCGGCTCTTCGTGTACCTTATGTCGGATCAACAACTGAGGAAAGG
ACAGACATGAAACTTGCATTTGTTAGGTCTCCAAGTAGATCCCTCAAATCAGCAGTTAGAATTGCAACAGTTTACTCATG
GGCTTACGGGGATGATGAGAAATCATGGAGTGAAGCCTGGATGCTAGCTAGGCAGAGAGCCAATATCACCTTAGATGAAT
TGAGAATGATCACTCCAGTCTCCACATCCACCAACTTAGCCCACCGGTTGAGGGATCGGAGTACCCAGGTGAAATACTCG
GGGACATCCCTTGTGAGGGTTGCAAGATACACAACCATCTCCAATGATAACTTGTCGTTTGTGATATCTGAGAAAAAAGT
GGATACCAACTTCATTTATCAGCAAGGGATGTTGCTTGGTCTTGGGATCCTTGAGAACCTCTTTAGGCTAGAGGCCACCA
CCGGAGTATCCAACACAGTGCTACACCTGCACGTGGAAACAGAATGTTGTGTTGTACCTATGGTGGATCACCCAAGGATA
CCGAGTCTCCGTAATATAAAAGTTACGGATGAGCTATGCACAAACCCTTTGATCTACGACAGGTCCCCCATCATAGAGCA
CGATGCAACCCGGCTATATTCACAGAGCCACAGGAGACATTTGGTGGAGTTTGTTACCTGGTCAACAAGCCAGCTTTACC
ATATACTGGCTAAGTCTACAGCAATGTCCATGATTGAATTGATCACGAGATTCGAGAAAGATCACATGAATGAAATAGCC
GCCCTGATTGGCGATGACGACATCAACAGCTTCATCACAGAATTTTTGCTAGTGGAGCCTAGATTATTTATAGTTTACCT
TGGTCAGTGTGCTGCCATCAATTGGGCCTTTGATATACATTATCATCGGCCCTCGGGCAAGTACCAGATGGGGGAACTTC
TCTACTCTCTGCTCTCTCGGATGAGCAAAGGAGTATATAAGATCTTTACTAATGCTTTGAGCCACCCCAAAGTTTACAAG
AAATTTTGGCGAAGTGGCATCATTGAGCCGATTCATGGCCCATCCTTGGATACACAGAATTTACATGTCACTGTCTGTGA
CATGATATATGGGTCCTATGTCACCTATTTGGATCTTTTGCTGAATGATGAGCTAGATGATTACCCGTATTTGCTCTGCG
AGAGTGATGAGGACGTGGTCACAGACAGGTTCGACAACATTCAAGCCAAACATCTCTGTGTATTGGCCGATGTATATTGC
AGCTCCAAGAGGTGTCCTTCAATAATCGGGATGTCTCCTATAGAAAAATGTACCATTCTCACACATTACATCAAGGGAGA
ATCAGTACAATCCCCGTCTGGGACCTCATGGAACACTGATCCCCTTGTAGTAGATCATTACTCATGCTCTCTGACCTACC
TTCGCCGCGGTTCCATCAAACAAATCAGGTTGAGGGTGGATCCTGGGTTTGTATTCGAGGCGTTGACAGACGTCGACTTT
AAACAACCTCGCAAAGCTAAGTTAGATATATCGGTCGTTGGGTTGACTGATTTCTCTCCCCCTTACGACAACGTCGGTGA
TTTTTTAGGGACTATCAACACATTGAGGCACGATCTGCCTGTCACCGGAACCGGGGTCTCGAACTATGAAGTCCACGCTT
ATCGTAGAATTGGCCTGAATTCATCAGCATGTTATAAAGCCGTAGAGATCTCCACGTTAATCAAGCCATCCTTAGAAGTC
GGAGAGCATGGATTGTTCTTAGGAGAAGGTTCCGGTTCAATGCTGGCTGCGTACAAAGAAGTTCTTAAATTAGCAAATTG
TTACTACAACAGCGGAGTAACAGCGGAGGGCAGAGCCGGACAGAGGGAAATATCTCCCTATCCTTCAGAGATGAGCCTAG
TAGAGAATCAAATGGGGATAGAGCGGAGTGTTAAAGTGCTGTTCAACGGGAAACCTGAAGTAACTTGGGTGGGGACCACA
GATTGCTACAAGTACATAATCAGTAACATCCAAACCTCTAGTCTGGGTTTCATACATTCAGATATTGAGACGCTCCCAAC
CAAAGATGCTGTTGAGAAATTGGAGGAATTTGCCTCTATCCTATCCTTATCCTTGATTTTGGGGAAAATCGGCTCTATTA
CAGTTGTCAAAATTATGCCCATTAGCGGGGATTTTACCCAAGGCTTCATAGCCTATGCCATCCAATATTTTAGGGAGAGC
CTGCTTGCCTATCCGAGATATAGTAACTTCATCTCGACTGAGTGTTACCTTATTATGATAGGATTAAAGGCCAATCGATT
GATAAACCCAGAAGCCATTAAGCARAGCATAATCAGAGCGGGGGTCAGGACTGCACCAGGACTTGTGAGCCATGTATTAT
CAGAGAAACAAAAAGGTTGTATTCAATCTTTCTTGGGTGATCCTTATATCCAAGGAGACTTCAATAAGCACCTTAAATCT
CTAACCTCTATTGAGAAAATCCTGGTAAATTGTGGTCTCTCGATCAATGGCATAAAAATCTGTAGAGATCTAATCCACCA
TGATATCGCCTCCGGTCCAGACGGCCTTATGAGCTCTACAATTATTTTATATAGGGAATTGGCTCATTTCAAAGATAATA
TAAGGAGTCAGCACGGAATGTTCCACCCCTACCCGGTACTGGCCAACAGCAGGCAACGTGAATTAATCCTTCGAATAGCC
AAGAAATTCTGGGGGTATGTCTTGCTATATTCTGATGACCCGGCACTAATCAGACAAACAATCAAGAACTTGAAACGGAA
TCATCTAACCTTTGACTTACATAGTAACCCATTTATTAAAGGGCTATCCAAGGCTGAGAAACTGCTGGTGCGGACGAGTT
CACTAAGAAGAGAATGGTTGTTCACTCTCGAAACGAAAGAAGTAAAAGAGTGGTTCAAATTGGTAGGTTACAGTGCACTC
ATCAGAGGCTAGTCAGCTATGCATCTGCCCCCTTCTCCTCCGCCATGAGACCCCACTGGCGATCCGGAAGATTAAAGAAA
ACTACATATTGGATAAGTATCTATTCCCAGCTTTGTCTGGT
>MF443337.1/goat/China/2014-04-05
ACCAAACAAAGTTGGGTAAGGATAGATCTTATAATAACTATGGACTGGCAAACTTAGGAGTAAAGATCCTACTGTCGGGG
GGAGGAGGAGGAGCAAGATCCTTGATCATGGCGACTCTCCTTAAAAGCTTAGCATTGTTCAAAAGGAACAAAGACAAAGC
GCCGACAGCATCAGGTTCAGGAGGGGCCATCCGGGGGATTAAGAATGTTATCATAGTCCCGATTCCCGGAGACTCGTCCA
TCACTACCCGTTCAAGACTGCTCGACAGGCTTGTCAGATTGGCCGGAGATCCTGACATCAACGGGTCAAAGCTGACCGGG
GTGATGATCAGCATGTTATCCTTGTTCGTAGAGTCACCCGGGCAATTGATACAGCGAATCACAGATGATCCGGATGTTAG
TATCCGCCTTGTTGAGGTAGTTCAAAGTACTAGGTCCCAGTCCGGGTTGACCTTTGCATCACGTGGTGCTGATTTAGACA
ACGAGGCAGACATGTATTTTTCAACTGAGGGGCCCTCGAGTGGAGGTAAGAAAAGGATCAACTGGTTTGAGAACAGAGAA
ATAATAGACATAGAGGTGCAGGATCCAGAAGAGTTCAATATGTTGTTAGCCTCCATACTAGCACAAGTCTGGATCCTTCT
GGCCAAGGCTGTTACGGCACCAGATACGGCAGCTGACTCAGAACTGAGAAGGTGGGTTAAATACACACAACAAAGGAGAG
TGATTGGGGAATTTCGCCTTGACAAGGGGTGGCTGGACGCAGTCCGCAACAGAATTGCAGAAGATCTATCACTCCGGCGG
TTCATGGTATCTCTCATACTTGACATCAAGAGGACCCCAGGCAACAAGCCAAGGATTGCAGAAATGATCTGCGACATTGA
CAACTATATTGTCGAAGCAGGACTCGCCAGTTTCATCCTTACTATCAAATTTGGTATCGAAACCATGTATCCTGCATTAG
GGCTCCACGAGTTTGCCGGAGAATTGTCCACTATTGAGTCCTTGATGAACTTGTATCAACAGCTAGGAGAGGTTGCACCC
TACATGGTAATTCTAGAGAATTCAATTCAGAACAAGTTTAGTGCAGGAGCTTATCCCCTCCTCTGGAGCTATGCGATGGG
TGTCGGAGTCGAGCTGGAGAACTCAATGGGGGGCTTGAACTTTGGCAGGTCATATTTTGACCCTGCCTATTTTCGTCTCG
GACAGGAGATGGTCAGAAGATCTGCAGGAAAGGTCAGCTCTGTGATTGCGGCTGAGCTCGGCATCACAGCAGAGGAAGCT
AAACTAGTCTCGGAAATCGCCTCGCAGGCTGGGGACGAAAGAACCGCCAGAGGGACTGGGCCTCGACAGGCGCAGGTTTC
CTTCCTTCAGCACCAAACAGGAGGGGGAGAGTCGTCCGCACCAGCGACCAGAGAAGGGGTCAAAGCTGCGATCCCAAACG
GAGCTGAAGAAAGGGACAGAAAGCAAACACGCCCAGGAAGGCCCAGAGGAGAGACCTCCGGCCAACTGCTCCTGGACATC
ATGCCAGAGGATGAGATCTTGCGAGAGTCTGGTCAAAACCCTCGTGAGGCTCAAAGATCGGCCGAGGCACTCTTCAGGCT
GCAGGCCATGGCCAAGATTCTGGAGGACCAGGAGGAGGGAGAAGACAACAGTCAGGTCTACAACGACAAGGATCTCCTCG
GCTAAGCAGACGCACCCTCTGTCGAAATCAGTGACAAGACATCTCCTACCAGTATTATAAAAAACTTAGGACCCAGGTCC
AAGCAAGCACACATCGACACTCCAACCAGTCGAGCGGAGACCACCGATGGCAGAAGAACAAGCATACCATGTCAACAAGG
GGCTGGAATGTATCAAGTCTCTCAAAGCCTCACCCCCGGATCTATCCACCATCAGAGATACCATCGAGAGCTGGAGAGAG
GGGCTTAGCCCCTCGGGCCGTGCAACACCGAACCCTGATACGTCCGAGGGAGATCATCAGAATATCAACCAATCATGCTC
ACCAGCAATCGGACCAAACAAAGTCTACTTGTCTCCTGAAGATAATCTCGGATTTAGAGAGATCACTGGCAACGACTGTG
AGGCTGGGCTCGGAGGGGTCCAGAGAGAAGGATCCAACTCTCAAGTACAGCGTTACCATGTTTATAGTCACGGGGGTGAA
GAGATTGAAGGACTCGAGGATGCTGACTCTCTCGTGGTTCAAGCAGATCCTCCAGTTGCTAACGTCTTCAATGGAGGAGA
GGATGGATCTGACGACAGCGATGTGGACTCTGGCCCAGATGATCCCGGCAGAGATACTCTATATGACCGGGGATCTGTTG
CCGGCAATGGTATCGCTAGGTCCACAGATGTCGAAAAACTAGAAGGTGCTGATATTCAAGAAGTTCTTAACTCCCAGAAA
GGCAAAGGAGGAAGATTCCAGGGCGGGAAAACCTTGCGAGTCCCGGAAATACCCGATGTCAAGCACTCCAGACCATCAGC
CCAATCAATTAAAAAGGGCACAGACGGGAACTCAGTCTCATCTGGAACGGTGATAGAGTGTTTATCGATAAGTGGTGCAA
CCCAAACTGTGCCAGAGTCAAGATGGGAGTCATCAGAGCAAAATGCGTCTGTGGGGAGTGTCCTCAAGTCTGCGAGGAGT
GCAAAGACGATCCAGGGGTCGACACAAGAATCTGGTACCATAGCATCACTGACTCAGCCTAAAGAGAATGACTCCGAGTA
TGAGTATGAGGATGACCTATTTACAGAGATTCAGGACATCCGTGCAAGCATTGCCAAGATCCATGATGACAATAAAACTA
TCCTCTCAAAGCTTGATTCTATACTGTTATTGAAAGGGGAAGTCGACACTATCAAGAAACAAATCAGCAAGCAGAATATA
AGTATATCCACCATTGAGGGCCATCTCTCCAGTATAATGATAGCCATCCCTGGCTTTGGGAAGGACATCAAGGACCCAAC
ATCCGAAGTCGAGTTGAACCCAGATCTAAGACCTATAATAAGCCGTGACTCTGGCAGAGCTCTCGCGGAGGTCCTCAAGA
AACCCGCTGTGGATAGGTCTCAGAAAATTGGAACCAAAGCCAACTCCAGCTCAAAGGGTCAGCTTCTTAAGGATCTCCAG
CTAAAACCTGTCGACAAGCAGGCAAGCTCTGCAATCGGGTTTGTCCCGTCCGACCATGAATCATCCAGAAATGTCATCCG
CTCCATAATCAAGTCGAGCAAGCTAAATATTGATCACAAGGACTATCTTCTAGATTTACTAAATGATGTGAAAGGCTCCA
AGGATCTTAAGGAATTTCACAAGATGCTAACAGCAATTCTCGCCAAGCACCCGTAACACATCCTCCAGTCATCATCTCAT
ACTCGACTAAAAACATCCTTTCAATCAGGCTATTACAAAAAACTTAGGAGCAAGGGCAACTGAGCTTCGCAGACAGGATG
ACCGAGATCTACGACTTCGATAAATCAGCATGGGATGTCAAAGGGTCAATTGCCCGCATAGAACCCACCACCTACCACGA
CGGCCGACTGATACCCCAGGTGAGGGTCATCGATCCTGGTCTGGGAGACAGAAAAGATGAGTGCTTTATGTACCTGTTTC
TCCTAGGAGTGATTGAGGATAACGACCCCCTGTCTCCCCCCGTCGGAAGAACCTTTGGCTCTCTACCTCTAGGGGTTGGT
AGGTCAACTGCCAAGCCAGAAGAACTACTAAGGGAGGCCACAGAATTAGATATAGTGGTGAGGCGCACTGCAGGAGTAAA
TGAGAAACTGGTATTTTACAACAACACTCCGCTGTCCTTGTTAACGCCCTGGAAGAAAGTTCTGACAACCGGAAGTGTGT
TTAGCGCTAACCAGGTTTGCAATGCAGTCAACCTAGTCCCGCTTGATACTCCCCAGAGATTCAGGGTTGTGTACATGAGC
ATAACTAGATTATCAGACAATGGTTACTATAGTGTGCCCAGAAGAATGCTGGAGTTCCGCTCGGCCAATGCAGTAGCCTT
CAACATCTTGGTTACACTAAGAATTGAAAATGGCACAAACCCTAGAAGATACATAGTCGGCTCATGGGAGAATTCAGAGG
TCACATTTATGGTACACGTGGGCAACTTTAGGAGAAAGAAGAACGAAGTATACTCTGCTGATTACTGCAAAATGAAGATT
GAAAAGATGGGTTTAGTTTTTGCCCTGGGTGGAATAGGCGGAACAAGTCTCCATATTAGAAGCACCGGGAAAATGAGCAA
AACCCTCCATGCACAGCTGGGGTTCAAGAAAATCTTATGTTACCCCCTAATGGATGTCAATGAGGATCTTAACCGATATC
TCTGGCGGGCAGAGTGCCGAATAGTCAAAATCCAAGCTGTCTTACAGCCATCAGTACCCCAAGAGTTCCGTGTCTACGAT
GATGTCATCATCAACGATGATCAAGGCTTGTTCAAGATCTTGTAGTTCATTTGCAAAGGAACGAACCCACCCCCAGGAAG
GGGCCCCACCCTCCCCCG-CCAAAAAACACACTCCAAGGCTCCCCGGCACAGCGCCAACACAGCTACTCCCGCGATGGAA
CGAGGTCGGCC-CCCGAACAAATCCGGTCCAGGGGGGGGGGCCCCCCCCCTGACCAACCGGGCGCCGACCGAGCAGGCCG
GCGAGAAGCCCCCAAGAGGCCCCGACGAAGACCGAGCACCCCATCCCCCC-AAAAACGTCCCCC-AACACGCCCGAGGCT
AGCCACCGGACACCCCCAGACCCGCCACCGGCGAGACAGAACCCCAAAGGGGGACCCTCCAAACCAAAGGAATCACCGGG
GTAGGCTCCGCCGAACCAGCACAGACCCGACCCAAGCAAGGCGGACCCCCAACACGAAACTGCCCAGCACACCCTACTCA
TCATCAAACAAAACTTAGGGGCCAAGTCCATACGAGAGGCCCTAGTCCGTCAGGCGGAGGGACGCAGAAAGGAAGGAGAC
ACGACCGTCCCAGAAGGAGGACACCCAACCACCGAAACGCCCGCCCCCAGGGAAGGAG--CCA-CCCCCACGCAGCGAAG
GAGCGGGTGGGAGACCTCGGGGAGGGCCCGACCGGGACCCGGGGGCCGGCGGCGCCGGCGGTGAGCAGGCCGGGCGCATA
CCTGACCCCACCGGAGGATCCGAGGAGGGCCCGACCCCGCGTGGACCAAACGGCAGGGAGCCCAACCCCACCAAAAAGAG
AGGCGAGGCCCCCCCTCCCTCCCCCCCCGCACACAACCTGCAGACAGACCGAGGGAGGGCCATCCCCCAGCGAGACAGGC
GGCTCCCTCGCAGCCGAGCCGCAGCTCCCCAGAATAGGACACCCCCGCACACTCCGAACACCCCCTCGCCCCCCGCCACC
GGGACAGGGGCTCCACCACCACAGACCGGAGTCACCGACAGCCAGCCAGAGGTCCCCTCCAGTCCCGCCCGGCGCCCCCC
CGAAGAGGCCCCGGCAAGGCCCCCCAGCCCGACGTCCCCCGCACGCACCGAAAGAAGGACCCGCCCGAGAACGTGCGGCA
CATCCATGCGCAAACATCATGACGCGGGTCGCAATTTTGACATTTCTGTTTCTTTTCCCAAATGTTGTTGTGTGTCAGAT
TCACTGGGGCAATCTATCCAAGATCGGGATTGTAGGAACAGGGAGTGCCAGCTACAAGGTGATGACTAGGCCAAGCCACC
AGACTCTGGTTATAAAGTTAATGCCAAATATAACGGCCATCGACAATTGTACAAAGTCAGAGATTGCAGAGTACAAGAGA
TTGCTGATCACAGTGTTAAAGCCTGTAGAGGATGCTCTGTCGGTGATAACCAAGAATGTAAGACCAATTCAAACTCTAAC
ACCTGGGCGTAGAACCCGCCGTTTTGCTGGAGCTGTTCTGGCCGGGGTAGCACTTGGAGTTGCGACAGCCGCTCAGATAA
CTGCAGGAGTCGCCCTTCATCAATCATTGATGAACTCCCAAGCAATTGAGAGTTTAAAAACCAGTCTTGAGATGTCGAAT
CAGGCAATAGAAGAAATCAGACTTGCAAATAAGGAGACCATACTGGCAGTACAGGGCGTCCAGGATTATATCAACAATGA
GCTCGTCCCTTCTGTTCATAGAATGTCATGCGAGCTGGTAGGTCACAAGCTCGGCCTCAAGCTCCTTAGGTACTACACCG
AGATCCTGTCCATATTCGGGCCCAGTCTTCGAGACCCGATATCTGCCGAAATATCAATCCAGGCACTTAGTTATGCATTA
GGCGGAGACATTAATAAAATCCTGGACAAGCTTGGGTATAGCGGTGGGGATTTCCTTGCCATCCTAGAAAGCAAGGGAAT
AAAGGCCCGGGTTACATATGTGGACACAAGAGATTACTTTATAATCCTTAGCATCGCCTACCCAACCTTATCTGAGATCA
AGGGAGTGATAGTTCACAAGATAGAAGCTATAACATACAACATTGGGGCACAGGAGTGGTATACTACTATCCCTAAATAT
GTAGCCACTCAGGGGTATCTGATATCGAACTTTGATGAGACGTCATGCGTATTCACTCCAGAGGGGACAGTTTGCAGCCA
GAATGCGTTGTACCCAATGAGCCCATTGCTTCAGGAATGTTTCAGGGGGTCAACAAAATCGTGCGCCAGAACCTTAGTTT
CAGGGACCATAAGTAATAGATTTATCCTATCAAAAGGGAACCTGATTGCAAATTGTGCGTCAGTTTTGTGCAAATGTTAC
ACAACAGAGACAGTTATCAGCCAAGATCCCGACAAACTACTAACTGTTGTAGCATCCGACAAGTGTCCTGTAGTTGAGGT
GGATGGAGTGACAATACAGGTCGGCAGTCGAGAGTATCCGGATTCTGTATACTTACACAAAATAGACTTAGGTCCAGCCA
TCTCCCTAGAAAAACTGGATGTAGGCACCAATTTAGGCAATGCAGTCACAAGACTGGAGAATGCAAAGGAGCTCCTAGAT
GCATCAGACCAAATACTGAAGACTGTTAAAGGGGTACCTTTCAGTGGGAATATGTACATAGCACTGGCAGCTTGCATAGG
AGTATCCCTGGGCCTTGTCACATTAATATGCTGCTGTAAGGGGAGGTGTAAGAACAAGGAAATCCCTATCTCCAAAATCA
ACCCAGGGCTCAAACCCGACCTGACCGGGACCTCAAAGTCGTACGTAAGATCACTGTAGTCAGAATCACCTGGATCATCT
GGCATCACACACATACATGCACGACACAGGCAGTCCGAGGACGCAAGAAACCCAGCCTCCGGTCACCCACCCGACCCCAC
TCCACGCTCCACCACACATTAGTCATCAAACAAAACTTAGGACGAAAGGTCAATCACCATGTCCGCACAAAGGGAGAGGA
TCAATGCCTTCTACAAAGACAATCCTCACAATAAGAACCATAGGGTGATCCTGGATAGAGAACGCTTGGTCATTGAAAGA
CCCTACATCTTGCTTGGAGTCCTGCTGGTAATGTTCCTGAGTCTAATCGGACTGCTGGCCATTGCAGGGATCAGGCTTCA
CCGGGCCACCGTTGGAACTTCAGAGATCCAGAGTCGGCTGAATACCAATATTAAGTTGACCGAATCTATTGATCACCAGA
CTAAGGATGTCTTAACTCCCCTTTTTAAAATCATTGGCGATGAAGTCGGCATCAGAATTCCACAGAAATTCAGTGATCTT
GTCAAGTTCATCTCCGATAAGATTAAATTCCTCAACCCTGATAGAGAGTATGATTTCAGAGATCTCCGGTGGTGTATGAA
TCCCCCCGAGAGAGTCAAAATTAATTTTGATCAGTTTTGTGAGTACAAGGCTGCGGTTAAGTCAATTGAACATATATTTG
AGTCACCACTCAACAAGTCAAAAAAGCTGCAATCTTTGACTCTCGGGCCCGGAACAGGCTGTCTAGGCAGGACAGTAACA
AGAGCCCATTTCTCAGAACTTACAATGACCTTAATGGACCTGGATCTAGAGATGAAGCACAACGTGTCCTCAGTGTTTAC
CGTAGTTGAAGAGGGATTATTCGGAAGAACATATACCGTCTGGAGATCCGATGCCAGGGATCCGAGCACCGATCTAGGTA
TCGGCCATTTTTTAAGAGTCTTCGAGATTGGACTGGTAAGAGATCTTGGGCTGGGTCCCCCTGTTTTTCATATGACCAAC
TATCTCACGGTGAACATGAGTGATGACTATCGGAGATGTCTTTTAGCGGTAGGGGAGTTGAAGTTGACAGCCCTATGCAC
CTCATCTGAGACTGTGACACTGAGTGAGAGAGGAGTTCCAAGGAGGGAACCTCTTGTGGTTGTGATACTTAATCTAGCTG
GACCCACTCTAGGGGGAGAGCTATACAGTGTCTTGCCTACCTCTGATCTCATGGTGGAGAAACTCTATTTGTCTTCACAT
AGAGGGATCATCAAAGATGATGAGGCCAATTGGGTAGTGCCGTCTACCGATGTTCGTGATCTTCAGAATAAAGGTGAATG
TCTGGTGGAAGCATGCAAGACTCGACCTCCTTCATTTTGCAATGGCACAGGATCAGGCCCGTGGTCAGAAGGGAGAATCC
CTGCCTACGGGGTGATCAGGGTCAGTCTTGACTTAGCGAGTGACCCGGATGTAGTTATCACTTCAGTGTTTGGCCCACTG
ATACCTCACCTATCCGGCATGGATCTTTACAACAACCCGTTTTCAAAAGCTGTATGGTTGGCTGTACCACCTTATGAGCA
GTCATTTCTAGGAATGATAAATACAATTGGATTCCCTAACAGAGCAGAGGTTATGCCGCACATTTTGACCACAGAGATCA
GAGGCCCTCGGGGTCGTTGCCATGTTCCCATAGAATTGTCCCGCCGGGTTGATGACGATATCAAGATCGGGTCCAACATG
GTCATATTGCCGACGATGGACCTGAGGTATATTACAGCCACTTATGATGTTTCCAGGAGCGAGCATGCAATCGTGTACTA
TATCTATGACACGAGTCGCTCATCATCTTACTTCTACCCAGTTCGACTGAATTTCAAAGGCAATCCTCTCTCTTTGAGGA
TAGAGTGTTTCCCCTGGCGTCATAAGGTGTGGTGCTACCATGATTGTCTTATATACAACACCATAACAGGTGAAGAGGTC
CATACGAGAGGGCTGACCGGCATAGAGGTAACATGCAATCCAGTCTGAGCAGAGCTACGACCGTCACTCAGGCAGTCCCT
TGAGTCGCCACCGAGTCCAAGCAGCACAGCCTGGGACAATCAACGGCACAGCCCAGCCAACAATGTTATAAAAAACTTAG
GAGCCAGGGTTGTAGGGGCCATGGACTCTCTATCAGTCAATCAGGTCTTGTACCCTGAGGTTCATCTAGACAGCCCTATT
GTCACAAACAAACTAGTTGCCATCCTTGAGTACTCGGGTATCGACCATAACTATGTTCTTGAAGACCAGACTCTTGTCAA
GAATATTAGGTATAGGCTGGGGTGCGGTTTTTCAAATCAAATGATCATCAATAACAGGGGGGTGGGTGAAACAGTCAATT
CTAAACTTAAAAGTTACCCCCATAATCGTCATATCATATACCCGGATTGCAATAAGGAGTTGTTTTGTATCAAGGATAGC
TGCATATCTAAGAAGCTCTCGGAGCTATTCAAGAAGGGTAATTCCTTGTACTCTAAGATAAGTCACCAGGTACTGGATTG
TCTTAAGAGAGTCAATGGGAAATTAGGTCTGGGCACAGATCTTACCCATGGTCTGAAGGAGGGTATCCTTGACCTAGGGT
TGCACATGCATAGCTCTCAATGGTTCGAGACTTTCCTGTTCTGGTTCACTATCAAGACAGAGATGAGATCAATGATCAAA
GAACAGTCCCATATATGCCACAAGAGGAGGTATAACCCGACTTTTGTGTCGGGGGATGCATTCGAGGTGCTCGTATCGCG
AGACCTCGTTGTGATAATTGATAAGAATACCCAGTATGTCTTCTACTTAACATTTGAGCTGGTCCTTATGTATTGTGATG
TCATAGAGGGTAGACTTATGACGGAGACAGCCATGGCCATAGACCAGAGATATTCAGAACTTCTAAGCCGGGTCAGATAC
TTGTGGGATCTTATTGATGGGTTCTTCCCAACACTAGGCAACACCACATACCAAATTGTTGCTCTGCTTGAACCATTATC
GTTGGCTTATCTTCAACTTCAGGATGTCACTCTGGAGTTAAGAGGTGCTTTTTTAGACCATTGCTTCAAAGAACTCTATG
AGATACTGGAACATTGCGGCATTGACACAGCAGGCACTTACAATTCCATCACTGAAGGATTGGATTACGTATTCATCACC
CACGATATACATCTAACTGGGGAGATTTTTTCATTTTTCCGGAGTTTCGGACACCCCCGTCTAGAAGCAGTCACCGCTGC
GGAAAATGTCAGAAAACATATGAACCAACCGAAGGTAATCAGTTATGAGACTATGATGAAAGGCCATGCGGTATTTTGCG
GGATAATCATAAATGGTTTTCGGGACCGACATGGCGGCAGCTGGCCCCCTGTTGCACTGCCAGAACATGCCTCTGCTGCG
ATCCGGAATGCGCAGGCATCAGGTGAGGGACTGACCCATGACCTGTGTATAGACAACTGGAAATCCTTTGTTGGATTCAA
ATTTGGCTGCTTTATGCCACTCAGCCTAGATAGTGATTTGACCATGTATCTCAAAGACAAGGCATTGGCTGCACTGAAGA
ATGAGTGGGATTCAGTTTACCCGAAAGAATACCTCCGTTATAACCCACCTAGAGGGACAGAGTCAAGGCGATTGGTAGAG
GTATTCCTGAATGACTCCAGCTTTGATCCTTATAACATGATAATGTACGTGGTGAATGGCTCCTACCTTAAAGACCCTGA
GTTTAACCTCTCATACAGCCTAAAAGAGAAGGAGATAAAGGAGACAGGGCGGTTGTTTGCCAAAATGACCTATAAGATGC
GGGCCTGTCAGGTAATCGCTGAAAATCTGATATCGAATGGTGTTGGGAAGTATTTCCGAGACAATGGGATGGCAAAGGAC
GAGCATGACCTAACAAAAGCCCTTCACACCCTGGCAGTCTCAGGTGTTCCCAAAAACAACAAAGATAACCACCGAGGTGG
GCCTCCCAGAAGGACAACAAACCGAGGGGTGAGATCAAGCCAAGGCACCAAAACACAAGATAGAGACAAGGTTCAAGGGG
GACCTATGTACAACTATTTGCGATGCCAACCGATCAGCCCTGATCAGGGTGAGTCATACGAGACTGTTAGTGCATTCATC
ACCGCTGACCTTAAGAAGTATTGCCTGAATTGGAGATACGAGACAATCAGCATATTTGCACAGAGGCTGAATGAAATATA
TGGACTACCATCCTTCTTTCAATGGTTACACAGGATATTGGAAAAATCCGTACTCTACGTCAGTGACCCACATTGTCCTC
CCGATCTAGATAATCATATCCCTCTGGACAGTGTCCCCAATGCCCAAATATTCATCAAGTACCCAATGGGCGGAATAGAA
GGTTATTGCCAAAAACTATGGACAATCAGCACTATACCATACTTGTATCTGGCAGCCTATGAGAGCGGAGTAAGAATCGC
CTCACTGGTGCAGGGTGACAATCAGACAATCGCAGTGACAAAAAGAGTTCCAAGTTCTTGGCCTTATTCACTAAAAAAGA
GGGAGGCCTCCAAGGCCGCTCAAAATTACTTCGTAGTCTTAAGGCAAAGATTGCACGATGTAGGTCATCACTTAAAGGCT
AATGAGACCATAGTATCTTCTCACTTTTTTGTATATTCCAAAGGGATTTATTATGACGGCCTGCTAGTCTCACAATCACT
AAAGAGCATCGCCAGATGTGTCTTCTGGTCCGAGACTATAGTGGATGAAACCAGAGCGGCGTGCAGTAATATTGCAACAA
CTGTCGCTAAGAGTATAGAGAGGGGTTATGATAGGTACCTTGCATATTCTTTGAATATCCTCAAGATTTTCCAACAGATC
CTTATATCCCTTAACTTCACTATTAACACAACAATGACTCAGGATGTCGTGGCACCGATCATCGAGAACGGTGATTTGCT
GATAAGGATGGCACTCTTGCCAGCACCCATCGGGGGTCTCAATTATCTTAACATGAGCAGGTTATTTGTGAGAAATATCG
GTGACCCGGTCACCTCCTCTATAGCCGACCTGAAGAGGATGATAGATGCCGGGCTAATGCCAGAAGAAACATTGCATCAA
GTGATGACCCAGACCCCGGGAGAATCATCCTACCTAGATTGGGCAAGTGACCCTTATTCTGCCAACCTACCCTGCGTACA
GAGTATCACTCGCCTTCTCAAAAACATCACTGCACGATATATTTTAATCAGCAGCCCAAACCCGATGCTGAAAGGGTTAT
TTCATGAGGGGAGTAGAGATGAAGACGAGGAGCTTGCAAGTTTCCTAATGGATCGGCATATAATTGTTCCAAGAGCTGCA
CATGAAATCTTAGACCATAGTATAACCGGAGCAAGAGAAGCTATAGCCGGGATGTTGGACACCACCAAGGGTCTGATTAG
AACAAGTATGAAACGGGGCGGCCTCACCCCTCGAGTCTTAGCCCGCCTTTCCAATTATGATTATGAACAATTCCGATCCG
GGATAACACTATTAACAAAGAAAGGGCAGTGTTATCTCATTGACAAGGACTCGTGCTCGGTGCAGCTCGCTATAGCTCTG
AGGGGCCACATGTGGGCTAAGTTGGCTCGCGGGAGACCAATCTATGGGTTGGAGGTGCCTGATGTATTAGAATCGATGAA
CGGCTACCTTATCAAACGCCACGAGTCGTGTGCTATCTGTGAAACGGGCTCAAGTCACTACGGATGGTTTTTCGTCCCTG
CAGGGTGCCAGCTTGACGATGTATCTAGAGAGACTTCGGCTCTTCGTGTACCTTATGTCGGATCAACAACTGAGGAAAGG
ACAGACATGAAACTTGCATTTGTTAGGTCTCCAAGTAGATCCCTCAAATCAGCAGTTAGAATTGCAACAGTTTACTCATG
GGCTTACGGGGATGATGAGAAATCATGGAGTGAAGCCTGGATGCTAGCTAGGCAGAGAGCCAATATCACCTTAGATGAAT
TGAGAATGATCACTCCAGTCTCCACATCCACCAACTTAGCCCACCGGTTGAGGGATCGGAGTACCCAGGTGAAATACTCG
GGGACATCCCTTGTGAGGGTTGCAAGATACACAACCATCTCCAATGATAACTTGTCGTTTGTGATATCTGAGAAAAAAGT
GGATACCAACTTCATTTATCAGCAAGGGATGTTGCTTGGTCTTGGGATCCTTGAGAACCTCTTTAGGCTAGAGGCCACCA
CCGGAGTATCCAACACAGTGCTACACCTGCACGTGGAAACAGAATGTTGTGTTGTACCTATGGTGGATCACCCAAGGATA
CCGAGTCTCCGTAATATAAAAGTTACGGATGAGCTATGCACAAACCCTTTGATCTACGACAGGTCCCCCATCATAGAGCA
CGATGCAACCCGGCTATATTCACAGAGCCACAGGAGACATTTGGTGGAGTTTGTTACCTGGTCAACAAGCCAGCTTTACC
ATATACTGGCTAAGTCTACAGCAATGTCCATGATTGAATTGATCACGAGATTCGAGAAAGATCACATGAATGAAATAGCC
GCCCTGATTGGCGATGACGACATCAACAGCTTCATCACAGAATTTTTGCTAGTGGAGCCTAGATTATTTATAGTTTACCT
TGGTCAGTGTGCTGCCATCAATTGGGCCTTTGATATACATTATCATCGGCCCTCGGGCAAGTACCAGATGGGGGAACTTC
TCTACTCTCTGCTCTCTCGGATGAGCAAAGGAGTATATAAGATCTTTACTAATGCTTTGAGCCACCCCAAAGTTTACAAG
AAATTTTGGCGAAGTGGCATCATTGAGCCGATTCATGGCCCATCCTTGGATACACAGAATTTACATGTCACTGTCTGTGA
CATGATATATGGGTCCTATGTCACCTATTTGGATCTTTTGCTGAATGATGAGCTAGATGATTACCCGTATTTGCTCTGCG
AGAGTGATGAGGACGTGGTCACAGACAGGTTCGACAACATTCAAGCCAAACATCTCTGTGTATTGGCCGATGTATATTGC
AGCTCCAAGAGGTGTCCTTCAATAATCGGGATGTCTCCTATAGAAAAATGTACCATTCTCACACATTACATCAAGGGAGA
ATCAGTACAATCCCCGTCTGGGACCTCATGGAACACTGATCCCCTTGTAGTAGATCATTACTCATGCTCTCTGACCTACC
TTCGCCGCGGTTCCATCAAACAAATCAGGTTGAGGGTGGATCCTGGGTTTGTATTCGAGGCGTTGACAGACGTCGACTTT
AAACAACCTCGCAAAGCTAAGTTAGATATATCGGTCGTTGGGTTGACTGATTTCTCTCCCCCTTACGACAACGTCGGTGA
TTTTTTAGGGACTATCAACACATTGAGGCACGATCTGCCTGTCACCGGAACCGGGGTCTCGAACTATGAAGTCCACGCTT
ATCGTAGAATTGGCCTGAATTCATCAGCATGTTATAAAGCCGTAGAGATCTCCACGTTAATCAAGCCATCCTTAGAAGTC
GGAGAGCATGGATTGTTCTTAGGAGAAGGTTCCGGTTCAATGCTGGCTGCGTACAAAGAAGTTCTTAAATTAGCAAATTG
TTACTACAACAGCGGAGTAACAGCGGAGGGCAGAGCCGGACAGAGGGAAATATCTCCCTATCCTTCAGAGATGAGCCTAG
TAGAGAATCAAATGGGGATAGAGCGGAGTGTTAAAGTGCTGTTCAACGGGAAACCTGAAGTAACTTGGGTGGGGACCACA
GATTGCTACAAGTACATAATCAGTAACATCCAAACCTCTAGTCTGGGTTTCATACATTCAGATATTGAGACGCTCCCAAC
CAAAGATGCTGTTGAGAAATTGGAGGAATTTGCCTCTATCCTATCCTTATCCTTGATTTTGGGGAAAATCGGCTCTATTA
CAGTTGTCAAAATTATGCCCATTAGCGGGGATTTTACCCAAGGCTTCATAGCCTATGCCATCCAATATTTTAGGGAGAGC
CTGCTTGCCTATCCGAGATATAGTAACTTCATCTCGACTGAGTGTTACCTTATTATGATAGGATTAAAGGCCAATCGATT
GATAAACCCAGAAGCCATTAAGCAAGGCATAATCAGAGCGGGGGTCAGGACTGCACCAGGACTTGTGAGCCATGTATTAT
CAGAGAAACAAAAAGGTTGTATTCAATCTTTCTTGGGTGATCCTTATATCCAAGGAGACTTCAATAAGCACCTTAAATCT
CTAACCTCTATTGAGAAAATCCTGGTAAATTGTGGTCTCTCGATCAATGGCATAAAAATCTGTAGAGATCTAATCCACCA
TGATATCGCCTCCGGTCCAGACGGCCTTATGAGCTCTACAATTATTTTATATAGGGAATTGGCTCATTTCAAAGATAATA
TAAGGAGTCAGCACGGAATGTTCCACCCCTACCCGGTACTGGCCAACAGCAGGCAACGTGAATTAATCCTTCGAATAGCC
AAGAAATTCTGGGGGTATGTCTTGCTATATTCTGATGACCCGGCACTAATCAGACAAACAATCAAGAACTTGAAACGGAA
TCATCTAACCTTTGACTTACATAGTAACCCATTTATTAAAGGGCTATCCAAGGCTGAGAAACTGCTGGTGCGGACGAGTT
CACTAAGAAGAGAATGGTTGTTCACTCTCGAAACGAAAGAAGTAAAAGAGTGGTTCAAATTGGTAGGTTACAGTGCACTC
ATCAGAGGCTAGTCAGCTATGCATCTGCCCCCTTCTCCTCCGCCATGAGACCCCACTGGCGATCCAGAAGATTAAAGAAA
ACTACATATTGGATAAGTATCTATTCCCAGCTTTGTCTGGT
>KX421385.1/goat/China/2013-12-21
ACCAAACAAAGTTGGGTAAGGATAGATCTTATAATAACTATGGACTGGCAAACTTAGGAGTAAAGATCCTACTGTCGGGG
GGAGGAGGAGGAGCAAGATCCTTGATCATGGCGACTCTCCTTAAAAGCTTAGCATTGTTCAAAAGGAACAAAGACAAAGC
GCCGACAGCATCAGGTTCAGGAGGGGCCATCCGGGGGATTAAGAATGTTATCATAGTCCCGATTCCCGGAGACTCGTCCA
TCACTACCCGTTCAAGACTGCTCGACAGGCTTGTCAGATTGGCCGGAGATCCTGACATCAACGGGTCAAAGCTGACCGGG
GTGATGATCAGCATGTTATCCTTGTTCGTAGAGTCACCCGGGCAATTGATACAGCGAATCACAGATGATCCGGATGTTAG
TATCCGCCTTGTTGAGGTAGTTCAAAGTACTAGGTCCCAGTCCGGGTTGACCTTTGCATCACGTGGTGCTGATTTAGACA
ACGAGGCAGACATGTATTTTTCAACTGAGGGGCCCTCGAGTGGAGGTAAGAAAAGGATCAACTGGTTTGAGAACAGAGAA
ATAATAGACATAGAGGTGCAGGATCCAGAAGAGTTCAATATGTTGTTAGCCTCCATACTAGCACAAGTCTGGATCCTTCT
GGCCAAGGCTGTTACGGCACCAGATACGGCAGCTGACTCAGAACTGAGAAGGTGGGTTAAATACACACAACAAAGGAGAG
TGATTGGGGAATTTCGCCTTGACAAGGGGTGGCTGGACGCAGTCCGCAACAGAATTGCAGAAGATCTATCACTCCGGCGG
TTCATGGTATCTCTCATACTTGACATCAAGAGGACCCCAGGCAACAAGCCAAGGATTGCAGAAATGATCTGCGACATTGA
CAACTATATTGTCGAAGCAGGACTCGCCAGTTTCATCCTTACTATCAAATTTGGTATCGAAACCATGTATCCTGCATTAG
GGCTCCACGAGTTTGCCGGAGAATTGTCCACTATTGAGTCCTTGATGAACTTGTATCAACAGCTAGGAGAGGTTGCACCC
TACATGGTAATTCTAGAGAATTCAATTCAGAACAAGTTTAGTGCAGGAGCTTATCCCCTCCTCTGGAGCTATGCGATGGG
TGTCGGAGTCGAGCTGGAGAACTCAATGGGGGGCTTGAACTTTGGCAGGTCATATTTTGACCCTGCCTATTTTCGTCTCG
GACAGGAGATGGTCAGAAGATCTGCAGGAAAGGTCAGCTCTGTGATTGCGGCTGAGCTCGGCATCACAGCAGAGGAAGCT
AAACTAGTCTCGGAAATCGCCTCGCAGGCTGGGGACGAAAGAACCGCCAGAGGGACTGGGCCTCGACAGGCGCAGGTTTC
CTTCCTTCAGCACCAAACAGGAGGGGGAGAGTCGTCCGCACCAGCGACCAGAGAAGGGGTCAAAGCTGCGATCCCAAACG
GAGCTGAAGAAAGGGACAGAAAGCAAACACGCCCAGGAAGGCCCAGAGGAGAGACCTCCGGCCAACTGCTCCTGGACATC
ATGCCAGAGGATGAGATCTTGCGAGAGTCTGGTCAAAACCCTCGTGAGGCTCAAAGATCGGCCGAGGCACTCTTCAGGCT
GCAGGCCATGGCCAAGATTCTGGAGGACCAGGAGGAGGGAGAAGACAACAGTCAGGTCTACAACGACAAGGATCTCCTCG
GCTAAGCAGACGCACCCTCTGTCGAAATCAGTGACAAGACATCTCCTACCAGTATTATAAAAAACTTAGGACCCAGGTCC
AAGCAAGCACACATCGACACTCCAACCAGTCGAGCGGAGACCACCGATGGCAGAAGAACAAGCATACCATGTCAACAAGG
GGCTGGAATGTATCAAGTCTCTCAAAGCCTCACCCCCGGATCTATCCACCATCAGAGATACCATCGAGAGCTGGAGAGAG
GGGCTTAGCCCCTCGGGCCGTGCAACACCGAACCCTGATACGTCCGAGGGAGATCATCAGAATATCAACCAATCATGCTC
ACCAGCAATCGGACCAAACAAAGTCTACTTGTCTCCTGAAGATAATCTCGGATTTAGAGAGATCACTGGCAACGACTGTG
AGGCTGGGCTCGGAGGGGTCCAGAGAGAAGGATCCAACTCTCAAGTACAGCGTTACCATGTTTATAGTCACGGGGGTGAA
GAGATTGAAGGACTCGAGGATGCTGACTCTCTCGTGGTTCAAGCAGATCCTCCAGTTGCTAACGTCTTCAATGGAGGAGA
GGATGGATCTGACGACAGCGATGTGGACTCTGGCCCAGATGATCCCGGCAGAGATACTCTATATGACCGGGGATCTGTTG
CCGGCAATGGTATCGCTAGGTCCACAGATGTCGAAAAACTAGAAGGTGCTGATATTCAAGAAGTTCTTAACTCCCAGAAA
GGCAAAGGAGGAAGATTCCAGGGCGGGAAAACCTTGCGAGTCCCGGAAATACCCGATGTCAAGCACTCCAGACCATCAGC
CCAATCAATTAAAAAGGGCACAGACGGGAACTCAGTCTCATCTGGAACGGTGATAGAGTGTTTATCGATAAGTGGTGCAA
CCCAAACTGTGCCAGAGTCAAGATGGGAGTCATCAGAGCAAAATGCGTCTGTGGGGAGTGTCCTCAAGTCTGCGAGGAGT
GCAAAGACGATCCAGGGGTCGACACAAGAATCTGGTACCATAGCATCACTGACTCAGCCTAAAGAGAATGACTCCGAGTA
TGAGTATGAGGATGACCTATTTACAGAGATTCAGGACATCCGTGCAAGCATTGCCAAGATCCATGATGACAATAAAACTA
TCCTCTCAAAGCTTGATTCTATACTGTTATTGAAAGGGGAAGTCGACACTATCAAGAAACAAATCAGCAAGCAGAATATA
AGTATATCCACCATTGAGGGCCATCTCTCCAGTATAATGATAGCCATCCCTGGCTTTGGGAAGGACATCAAGGACCCAAC
ATCCGAAGTCGAGTTGAACCCAGATCTAAGACCTATAATAAGCCGTGACTCTGGCAGAGCTCTCGCGGAGGTCCTCAAGA
AACCCGCTGTGGATAGGTCTCAGAAAATTGGAACCAAAGCCAACTCCAGCTCAAAGGGTCAGCTTCTTAAGGATCTCCAG
CTAAAACCTGTCGACAAGCAGGCAAGCTCTGCAATCGGGTTTGTCCCGTCCGACCATGAATCATCCAGAAATGTCATCCG
CTCCATAATCAAGTCGAGCAAGCTAAATATTGATCACAAGGACTATCTTCTAGATTTACTAAATGATGTGAAAGGCTCCA
AGGATCTTAAGGAATTTCACAAGATGCTAACAGCAATTCTCGCCAAGCACCCGTAACACATCCTCCAGTCATCATCTCAT
ACTCGACTAAAAACATCCTTTCAATCAGGCTATTACAAAAAACTTAGGAGCAAGGGCAACTGAGCTTCGCAGACAGGATG
ACCGAGATCTACGACTTCGATAAATCAGCATGGGATGTCAAAGGGTCAATTGCCCGCATAGAACCCACCACCTACCACGA
CGGCCGACTGATACCCCAGGTGAGGGTCATCGATCCTGGTCTGGGAGACAGAAAAGATGAGTGCTTTATGTACCTGTTTC
TCCTAGGAGTGATTGAGGATAACGACCCCCTGTCTCCCCCCGTCGGAAGAACCTTTGGCTCTCTACCTCTAGGGGTTGGT
AGGTCAACTGCCAAGCCAGAAGAACTACTAAGGGAGGCCACAGAATTAGATATAGTGGTGAGGCGCACTGCAGGAGTAAA
TGAGAAACTGGTATTTTACAACAACACTCCGCTGTCCTTGTTAACGCCCTGGAAGAAAGTTCTGACAACCGGAAGTGTGT
TTAGCGCTAACCAGGTTTGCAATGCAGTCAACCTAGTCCCGCTTGATACTCCCCAGAGATTCAGGGTTGTGTACATGAGC
ATAACTAGATTATCAGACAATGGTTACTATAGTGTGCCCAGAAGAATGCTGGAGTTCCGCTCGGCCAATGCAGTAGCCTT
CAACATCTTGGTTACACTAAGAATTGAAAATGGCACAAACCCTAGAAGATACATAGTCGGCTCATGGGAGAATTCAGAGG
TCACATTTATGGTACACGTGGGCAACTTTAGGAGAAAGAAGAACGAAGTATACTCTGCTGATTACTGCAAAATGAAGATT
GAAAAGATGGGTTTAGTTTTTGCCCTGGGTGGAATAGGCGGAACAAGTCTCCATATTAGAAGCACCGGGAAAATGAGCAA
AACCCTCCATGCACAGCTGGGGTTCAAGAAAATCTTATGTTACCCCCTAATGGATGTCAATGAGGATCTTAACCGATATC
TCTGGCGGGCAGAGTGCCGAATAGTCAAAATCCAAGCTGTCTTACAGCCATCAGTACCCCAAGAGTTCCGTGTCTACGAT
GATGTCATCATCAACGATGATCAAGGCTTGTTCAAGATCTTGTAGTTCATTTGCAAAGGAACGAACCCACCCCCAGGAAG
GGGCCCCACCCTCCCCCG-CCAAAAAACACACTCCAAGGCTCCCCGGCACAGCGCCAACACAGCTACTCCCGCGATGGAA
CGAGGTCGGCC-CCCGAACAAATCCGGTCCAGGGGGGGGGGCCCCCCCCCTGACCAACCGGGCGCCGACCGAGCAGGCCG
GCGAGAAGCCCCCAAGAGGCCCCGACGAAGACCGAGCACCCCATCCCCCC-AAAAACGTCCCCC-AACACGCCCGAGGCT
AGCCACCGGACACCCCCAGACCCGCCACCGGCGAGACAGAACCCCAAGGGGGGACCCTCCAAACCAAAGGAATCACCGGG
GTAGGCTCCGCCGAACCAGCACAGACCCGACCCAAGCAAGGCGGACCCCCAACACGAAACTGCCCAGCACACCCTACTCA
TCATCAAACAAAACTTAGGGGCCAAGTCCATACGAGAGGCCCTAGTCCGTCAGGCGGAGGGACGCAGAAAGGAAGGAGAC
ACGACCGTCCCAGAAGGAGGACACCCAACCACCGAAACGCCCGCCCCCAGGGAAGGAG--CCA-CCCCCACGCAGCGAAG
GAGCGGGTGGGAGACCTCGGGGAGGGCCCGACCGGGACCCGGGGGCCGGCGGCGCCGGCGGTGAGCAGGCCGGGCGCATA
CCTGACCCCACCGGAGGATCCGAGGAGGGCCCGACCCCGCGTGGACCAAACGGCAGGGAGCCCAACCCCACCAAAAAAAG
AGGCGAGGCCCCCCCTCCCTCCCCCCCCGCACACAACCCGCAGACAGACCGAGGGAGGGCCATCCCCCAGCGAGACAGGC
GGCTCCCTCGCAGCCGAGCCGCAGCTCCCCAGAATAGGACACCCCCGCACACTCCGAACACCCCCTCGCCCCCCGCCACC
GGGACAGGGGCTCCACCACCACAGACCGGAGCCACCGACAGCCAGCCAGAGGTCCCCTCCAGTCCCGCCCGGCGCCCCCC
CGAAGAGGCCCCGGCAAGGCCCCCCAGCCCGACGTCCCCCGCACGCACCGAAAGAAGGACCCGCCCGAGAACGTGCGGCA
CATCCATGCGCAAACATCATGACGCGGGTCGCAATTTTGACATTTCTGTTTCTTTTCCCAAATGTTGTTGCGTGTCAGAT
TCACTGGGGCAATCTATCCAAGATCGGGATTGTAGGAACAGGGAGTGCCAGCTACAAGGTGATGACTAGGCCAAGCCACC
AGACTCTGGTTATAAAGTTAATGCCAAATATAACGGCCATCGACAATTGTACAAAGTCAGAGATTGCAGAGTACAAGAGA
TTGCTGATCACAGTGTTAAAGCCTGTAGAGGATGCTCTGTCGGTGATAACCAAGAATGTAAGACCAATTCAAACTCTAAC
ACCTGGGCGTAGAACCCGCCGTTTTGCTGGAGCTGTTCTGGCCGGGGTAGCACTTGGAGTTGCGACAGCCGCTCAGATAA
CTGCAGGAGTCGCCCTTCATCAATCATTGATGAACTCCCAAGCAATTGAGAGTTTAAAAACCAGTCTTGAGATGTCGAAT
CAGGCAATAGAAGAAATCAGACTTGCAAATAAGGAGACCATACTGGCAGTACAGGGCGTCCAGGATTATATCAACAATGA
GCTCGTCCCTTCTGTTCATAGAATGTCATGCGAGCTGGTAGGTCACAAGCTCGGCCTCAAGCTCCTTAGGTACTACACCG
AGATCCTGTCCATATTCGGGCCCAGTCTTCGAGACCCGATATCTGCCGAAATATCAATCCAGGCACTTAGTTATGCATTA
GGCGGAGACATTAATAAAATCCTGGACAAGCTTGGGTATAGCGGTGGGGATTTCCTTGCCATCCTAGAAAGCAAGGGAAT
AAAGGCCCGGGTTACATATGTGGACACAAGAGATTACTTTATAATCCTTAGCATCGCCTACCCAACCTTATCTGAGATCA
AGGGAGTGATAGTTCACAAGATAGAAGCTATAACATACAACATTGGGGCACAGGAGTGGTATACTACTATCCCTAAATAT
GTAGCCACTCAGGGGTATCTGATATCGAACTTTGATGAGACGTCATGCGTATTCACTCCAGAGGGGACAGTTTGCAGCCA
GAATGCGTTGTACCCAATGAGCCCATTGCTTCAGGAATGTTTCAGGGGGTCAACAAAATCGTGCGCCAGAACCTTAGTTT
CAGGGACCATAAGTAATAGATTTATCCTATCAAAAGGGAACCTGATTGCAAATTGTGCGTCAGTTTTGTGCAAATGTTAC
ACAACAGAGACAGTTATCAGCCAAGATCCTGACAAACTACTAACTGTTGTAGCATCCGACAAGTGTCCTGTAGTTGAGGT
GGATGGAGTGACAATACAGGTCGGCAGTCGAGAGTATCCGGATTCTGTATACTTACACAAAATAGACTTAGGTCCAGCCA
TCTCCCTAGAAAAACTGGATGTAGGCACCAATTTAGGCAATGCAGTCACAAGACTGGAGAATGCAAAGGAGCTCCTAGAT
GCATCAGACCAAATACTGAAGACTGTTAAAGGGGTACCTTTCAGTGGGAATATGTACATAGCACTGGCAGCTTGCATAGG
AGTATCCCTGGGCCTTGTCACATTAATATGCTGCTGTAAGGGGAGGTGTAAGAACAAGGAAATCCCTATCTCCAAAATCA
ACCCAGGGCTCAAACCCGACCTGACCGGGACCTCAAAGTCGTACGTAAGATCACTGTAGTCAGAATCACCTGGATCATCT
GGCATCACACACATACATGCACGACACAGGCAGTCCGAGGACGCAAGAAACCCAGCCTCCGGTCACCCACCCGACCCCAC
TCCACGCTCCACCACACATTAGTCATCAAACAAAACTTAGGACGAAAGGTCAATCACCATGTCCGCACAAAGGGAGAGGA
TCAATGCCTTCTACAAAGACAATCCTCACAATAAGAACCATAGGGTGATCCTGGATAGAGAACGCTTGGTCATTGAAAGA
CCCTACATCTTGCTTGGAGTCCTGCTGGTAATGTTCCTGAGTCTAATCGGACTGCTGGCCATTGCAGGGATCAGGCTTCA
CCGGGCCACCGTTGGAACTTCAGAGATCCAGAGTCGGCTGAATACCAATATTAAGTTGACCGAATCTATTGATCACCAGA
CTAAGGATGTCTTAACTCCCCTTTTTAAAATCATTGGCGATGAAGTCGGCATCAGAATTCCACAGAAATTCAGTGATCTT
GTCAAGTTCATCTCCGATAAGATTAAATTCCTCAACCCTGATAGAGAGTATGATTTCAGAGATCTCCGGTGGTGTATGAA
TCCCCCCGAGAGAGTCAAAATTAATTTTGATCAGTTTTGTGAGTACAAGGCTGCGGTTAAGTCAATTGAACATATATTTG
AGTCACCACTCAACAAGTCAAAAAAGCTGCAATCTTTGACTCTCGGGCCCGGAACAGGCTGTCTAGGCAGGACAGTAACA
AGAGCCCATTTCTCAGAACTTACAATGACCTTAATGGACCTGGATCTAGAGATGAAGCACAACGTGTCCTCAGTGTTTAC
CGTAGTTGAAGAGGGATTATTCGGAAGAACATATACCGTCTGGAGATCCGATGCCAGGGATCCGAGCACCGATCTAGGTA
TCGGCCATTTTTTAAGAGTCTTCGAGATTGGACTGGTAAGAGATCTTGGGCTGGGTCCCCCTGTTTTTCATATGACCAAC
TATCTCACGGTGAACATGAGTGATGACTATCGGAGATGTCTTTTAGCGGTAGGGGAGTTGAAGTTGACAGCCCTATGCAC
CTCATCTGAGACTGTGACACTGAGTGAGAGAGGAGTTCCAAGGAGGGAACCTCTTGTGGTTGTGATACTTAATCTAGCTG
GACCCACTCTAGGGGGAGAGCTATACAGTGTCTTGCCTACCTCTGATCTCATGGTGGAGAAACTCTATTTGTCTTCACAT
AGAGGGATCATCAAAGATGATGAGGCCAATTGGGTAGTGCCGTCTACCGATGTTCGTGATCTTCAGAACAAAGGTGAATG
TCTGGTGGAAGCATGCAAGACTCGACCTCCTTCATTTTGCAATGGCACAGGATCAGGCCCGTGGTCAGAAGGGAGAATCC
CTGCCTACGGGGTGATCAGGGTCAGTCTTGACTTAGCGAGTGACCCGGATGTAGTTATCACTTCAGTGTTTGGCCCACTG
ATACCTCACCTATCCGGCATGGATCTTTACAACAACCCGTTTTCAAAAGCTGTATGGTTGGCTGTACCACCTTATGAGCA
GTCATTTCTAGGAATGATAAATACAATTGGATTCCCTAACAGAGCAGAGGTTATGCCGCACATTTTGACCACAGAGATCA
GAGGCCCTCGGGGTCGTTGCCATGTTCCCATAGAATTGTCCCGCCGGGTTGATGACGATATCAAGATCGGGTCCAACATG
GTCATATTGCCGACGATGGACCTGAGGTATATTACAGCCACTTATGATGTTTCCAGGAGCGAGCATGCAATCGTGTACTA
TATCTATGACACGAGTCGCTCATCATCTTACTTCTACCCAGTTCGACTGAATTTCAAAGGCAATCCTCTCTCTTTGAGGA
TAGAGTGTTTCCCCTGGCGTCATAAGGTGTGGTGCTACCATGATTGTCTTATATACAACACCATAACAGGTGAAGAGGTC
CATACGAGAGGGCTGACCGGCATAGAGGTAACATGCAATCCAGTCTGAGCAGAGCTACGACCGTCACTCAGGCAGTCCCT
TGAGTCGCCACCGAGTCCAAGCAGCACAGCCTGGGACAATCAACGGCACAGCCCAGCCAACAATGTTATAAAAAACTTAG
GAGCCAGGGTTGTAGGGGCCATGGACTCTCTATCAGTCAATCAGGTCTTGTACCCTGAGGTTCATCTAGACAGCCCTATT
GTCACAAACAAACTAGTTGCCATCCTTGAGTACTCGGGTATCGACCATAACTATGTTCTTGAAGACCAGACTCTTGTCAA
GAATATTAGGTATAGGCTGGGGTGCGGTTTTTCAAATCAAATGATCATCAATAACAGGGGGGTGGGTGAAACAGTCAATT
CTAAACTTAAAAGTTACCCCCATAATCGTCATATCATATACCCGGATTGCAATAAGGAGTTGTTTTGTATCAAGGATAGC
TGCATATCTAAGAAGCTCTCGGAGCTATTCAAGAAGGGTAATTCCTTGTACTCTAAGATAAGTCACCAGGTACTGGATTG
TCTTAAGAGAGTCAATGGGAAATTAGGTCTGGGCACAGATCTTACCCATGGTCTGAAGGAGGGTATCCTTGACCTAGGGT
TGCACATGCATAGCTCTCAATGGTTCGAGACTTTCCTGTTCTGGTTCACTATCAAGACAGAGATGAGATCAATGATCAAA
GAACAGTCCCATATATGCCACAAGAGGAGGTATAACCCGACTTTTGTGTCGGGGGATGCATTCGAGGTGCTCGTATCGCG
AGACCTCGTTGTGATAATTGATAAGAATACCCAGTATGTCTTCTACTTAACATTTGAGCTGGTCCTTATGTATTGTGATG
TCATAGAGGGTAGACTTATGACGGAGACAGCCATGGCCATAGACCAGAGATATTCAGAACTTCTAAGCCGGGTCAGATAC
TTGTGGGATCTTATTGATGGGTTCTTCCCAACACTAGGCAACACCACATACCAAATTGTTGCTCTGCTTGAACCATTATC
GTTGGCTTATCTTCAACTTCAGGATGTCACTCTGGAGTTAAGAGGTGCTTTTTTAGACCATTGCTTCAAAGAACTCTATG
AGATACTGGAACATTGCGGCATTGACACAGCAGGCACTTACAATTCCATCACTGAAGGATTGGATTACGTATTCATCACC
CACGATATACATCTAACTGGGGAGATTTTTTCATTTTTCCGGAGTTTCGGACACCCCCGTCTAGAAGCAGTCACCGCTGC
GGAAAATGTCAGAAAACATATGAACCAACCGAAGGTAATCAGTTATGAGACTATGATGAAAGGCCATGCGGTATTTTGCG
GGATAATCATAAATGGTTTTCGGGACCGACATGGCGGCAGCTGGCCCCCTGTTGCACTGCCAGAACATGCCTCTGCTGCG
ATCCGGAATGCGCAGGCATCAGGTGAGGGACTGACCCATGACCTGTGTATAGACAACTGGAAATCCTTTGTTGGATTCAA
ATTTGGCTGCTTTATGCCACTCAGCCTAGATAGTGATTTGACCATGTATCTCAAAGACAAGGCATTGGCTGCACTGAAGA
ATGAGTGGGATTCAGTTTACCCGAAAGAATACCTCCGTTATAACCCACCTAGAGGGACAGAGTCAAGGCGATTGGTAGAG
GTATTCCTGAATGACTCCAGCTTTGATCCTTATAACATGATAATGTACGTGGTGAATGGCTCCTACCTTAAAGACCCTGA
GTTTAACCTCTCATACAGCCTAAAAGAGAAGGAGATAAAGGAGACAGGGCGGTTGTTTGCCAAAATGACCTATAAGATGC
GGGCCTGTCAGGTAATCGCTGAAAATCTGATATCGAATGGTGTTGGGAAGTATTTCCGAGACAATGGGATGGCAAAGGAC
GAGCATGACCTAACAAAAGCCCTTCACACCCTGGCAGTCTCAGGTGTTCCCAAAAACAACAAAGATAACCACCGAGGTGG
GCCTCCCAGAAGGACAACAAACCGAGGGGTGAGATCAAGCCAAGGCACCAAAACACAAGATAGAGACAAGGTTCAAGGGG
GACCTATGTACAACTATTTGCGATGCCAACCGATCAGCCCTGATCAGGGTGAGTCATACGAGACTGTTAGTGCATTCATC
ACCGCTGACCTTAAGAAGTATTGCCTGAATTGGAGATACGAGACAATCAGCATATTTGCACAGAGGCTGAATGAAATATA
TGGACTACCATCCTTCTTTCAATGGTTACACAGGATATTGGAAAAATCCGTACTCTACGTCAGTGACCCACATTGTCCTC
CCGATCTAGATAATCATATCCCTCTGGACAGTGTCCCCAATGCCCAAATATTCATCAAGTACCCAATGGGCGGAATAGAA
GGTTATTGTCAAAAACTATGGACAATCAGCACTATACCATACTTGTATCTGGCAGCCTATGAGAGCGGAGTAAGAATCGC
CTCACTGGTGCAGGGTGACAATCAGACAATCGCAGTGACAAAAAGAGTTCCAAGTTCTTGGCCTTATTCACTAAAAAAGA
GGGAGGCCTCCAAGGCCGCTCAAAATTACTTCGTAGTCTTAAGGCAAAGATTGCACGATGTAGGTCATCACTTAAAGGCT
AATGAGACCATAGTATCTTCTCACTTTTTTGTATATTCCAAAGGGATTTATTATGACGGCCTGCTAGTCTCACAATCACT
AAAGAGCATCGCCAGATGTGTCTTCTGGTCCGAGACTATAGTGGATGAAACCAGAGCGGCGTGCAGTAATATTGCAACAA
CTGTCGCTAAGAGTATAGAGAGGGGTTATGATAGGTACCTTGCATATTCTTTGAATATCCTCAAGATTTTCCAACAGATC
CTTATATCCCTTAACTTCACTATTAACACAACAATGACTCAGGATGTCGTGGCACCGATCATCGAGAACGGTGATTTGCT
GATAAGGATGGCACTCTTGCCAGCACCCATCGGGGGTCTCAATTATCTTAACATGAGCAGGTTATTTGTGAGAAATATCG
GTGACCCGGTCACCTCCTCTATAGCCGACCTGAAGAGGATGATAGATGCCGGGCTAATGCCAGAAGAAACATTGCATCAA
GTGATGACCCAGACCCCGGGAGAATCATCCTACCTAGATTGGGCAAGTGACCCTTATTCTGCCAACCTACCCTGCGTACA
GAGTATCACTCGCCTTCTCAAAAACATCACTGCACGATATATTTTAATCAGCAGCCCAAACCCGATGCTGAAAGGGTTAT
TTCATGAGGGGAGTAGAGATGAAGACGAGGAGCTTGCAAGTTTCCTAATGGATCGGCATATAATTGTTCCAAGAGCTGCA
CATGAAATCTTAGACCATAGTATAACCGGAGCAAGAGAAGCTATAGCCGGGATGTTGGACACCACCAAGGGTCTGATTAG
AACAAGTATGAAACGGGGCGGCCTCACCCCTCGAGTCTTAGCCCGCCTTTCCAATTATGATTATGAACAATTCCGATCCG
GGATAACACTATTAACAAAGAAAGGGCAGTGTTATCTCATTGACAAGGACTCGTGCTCGGTGCAGCTCGCTATAGCTCTG
AGGGGCCACATGTGGGCTAAGTTGGCTCGCGGGAGACCAATCTATGGGTTGGAGGTGCCTGATGTATTAGAATCGATGAA
CGGCTACCTTATCAAACGCCACGAGTCGTGTGCTATCTGTGAAACGGGCTCAAGTCACTACGGATGGTTTTTCGTCCCTG
CAGGGTGCCAGCTTGACGATGTATCTAGAGAGACTTCGGCTCTTCGTGTACCTTATGTCGGATCAACAACTGAGGAAAGG
ACAGACATGAAACTTGCATTTGTTAGGTCTCCAAGTAGATCCCTCAAATCAGCAGTTAGAATTGCAACAGTTTACTCATG
GGCTTACGGGGATGATGAGAAATCATGGAGTGAAGCCTGGATGCTAGCTAGGCAGAGAGCCAATATCACCTTAGATGAAT
TGAGAATGATCACTCCAGTCTCCACATCCACCAACTTAGCCCACCGGTTGAGGGATCGGAGTACCCAGGTGAAATACTCG
GGGACATCCCTTGTGAGGGTTGCAAGATACACAACCATCTCCAATGATAACTTGTCGTTTGTGATATCTGAGAAAAAAGT
GGATACCAACTTCATTTATCAGCAAGGGATGTTGCTTGGTCTTGGGATCCTTGAGAACCTCTTTAGGCTAGAGGCCACCA
CCGGAGTATCCAACACAGTGCTACACCTGCACGTGGAAACAGAATGTTGTGTTGTACCTATGGTGGATCACCCAAGGATA
CCGAGTCTCCGTAATATAAAAGTTACGGATGAGCTATGCACAAACCCTTTGATCTACGACAGGTCCCCCATCATAGAGCA
CGATGCAACCCGGCTATATTCACAGAGCCACAGGAGACATTTGGTGGAGTTTGTTACCTGGTCAACAAGCCAGCTTTACC
ATATACTGGCTAAGTCTACAGCAATGTCCATGATTGAATTGATCACGAGATTCGAGAAAGATCACATGAATGAAATAGCC
GCCCTGATTGGCGATGACGACATCAACAGCTTCATCACAGAATTTTTGCTAGTGGAGCCTAGATTATTTATAGTTTACCT
TGGTCAGTGTGCTGCCATCAATTGGGCCTTTGATATACATTATCATCGGCCCTCGGGCAAGTACCAGATGGGGGAACTTC
TCTACTCTCTGCTCTCTCGGATGAGCAAAGGAGTATATAAGATCTTTACTAATGCTTTGAGCCACCCCAAAGTTTACAAG
AAATTTTGGCGAAGTGGCATCATTGAGCCGATTCATGGCCCATCCTTGGATACACAGAATTTACATGTCACTGTCTGTGA
CATGATATATGGGTCCTATGTCACCTATTTGGATCTTTTGCTGAATGATGAGCTAGATGATTACCCGTATTTGCTCTGCG
AGAGTGATGAGGACGTGGTCACAGACAGGTTCGACAACATTCAAGCCAAACATCTCTGTGTATTGGCCGATGTATATTGC
AGCTCCAAGAGGTGTCCTTCAATAATCGGGATGTCTCCTATAGAAAAATGTACCATTCTCACACATTACATCAAGGGAGA
ATCAGTACAATCCCCGTCTGGGACCTCATGGAACACTGATCCCCTTGTAGTAGATCATTACTCATGCTCTCTGACCTACC
TTCGCCGCGGTTCCATCAAACAAATCAGGTTGAGGGTGGATCCTGGGTTTGTATTCGAGGCGTTGACAGACGTCGACTTT
AAACAACCTCGCAAAGCTAAGTTAGATATATCGGTCGTTGGGTTGACTGATTTCTCTCCCCCTTACGACAACGTCGGTGA
TTTTTTAGGGACTATCAACACATTGAGGCACGATCTGCCTGTCACCGGAACCGGGGTCTCGAACTATGAAGTCCACGCTT
ATCGTAGAATTGGCCTGAATTCATCAGCATGTTATAAAGCCGTAGAGATCTCCACGTTAATCAAGCCATCCTTAGAAGTC
GGAGAGCATGGATTGTTCTTAGGAGAAGGTTCCGGTTCAATGCTGGCTGCGTACAAAGAAGTTCTTAAATTAGCAAATTG
TTACTACAACAGCGGAGTAACAGCGGAGGGCAGAGCCGGACAGAGGGAAATATCTCCCTATCCTTCAGAGATGAGCCTAG
TAGAGAATCAAATGGGGATAGAGCGGAGTGTTAAAGTGCTGTTCAACGGGAAACCTGAAGTAACTTGGGTGGGGACCACA
GATTGCTACAAGTACATAATCAGTAACATCCAAACCTCTAGTCTGGGTTTCATACATTCAGATATTGAGACGCTCCCAAC
CAAAGATGCTGTTGAGAAATTGGAGGAATTTGCCTCTATCCTATCCTTATCCTTGATTTTGGGGAAAATCGGCTCTATTA
CAGTTGTCAAAATTATGCCCATTAGCGGGGATTTTACCCAAGGCTTCATAGCCTATGCCATCCAATATTTTAGGGAGAGC
CTGCTTGCCTAYCCGAGATATAGTAACTTCATCTCGACTGAGTGTTACCTTATTATGATAGGATTAAAGGCCAATCGATT
GATAAACCCAGAAGCCATTAAGCAAAGCATAATCAGAGCGGGGGTCAGGACTGCACCAGGACTTGTGAGCCATGTATTAT
CAGAGAAACAAAAAGGTTGTATTCAATCTTTCTTGGGTGATCCTTATATCCAAGGAGACTTCAATAAGCACCTTAAATCT
CTAACCTCTATTGAGAAAATCCTGGTAAATTGTGGTCTCTCGATCAATGGCATAAAAATCTGTAGAGATCTAATCCACCA
TGATATCGCCTCCGGTCCAGACGGCCTTATGAGCTCTACAATTATTTTATATAGGGAATTGGCTCATTTCAAAGATAATA
TAAGGAGTCAGCACGGAATGTTCCACCCCTACCCGGTACTGGCCAACAGCAGGCAACGTGAATTAATCCTTCGAATAGCC
AAGAAATTCTGGGGGTATGTCTTGCTATATTCTGATGACCCGGCACTAATCAGACAAACAATCAAGAACTTGAAACGGAA
TCATCTAACCTTTGACTTACATAGTAACCCATTTATTAAAGGGCTATCCAAGGCTGAGAAACTGCTGGTGCGGACGAGTT
CACTAAGAAGAGAATGGTTGTTCACTCTCGAAACGAAAGAAGTAAAAGAGTGGTTCAAATTGGTAGGTTACAGTGCACTC
ATCAGAGGCTAGTCAGCTATGCATCTGCCCCCTTCTCCTCCGCCATGAGACCCCACTGGCGATCCAGAAGATTAAAGAAA
ACTACATATTGGATAAGTATCTATTCCCAGCTTTGTCTGGT
>KX421384.1/goat/China/2013-12-20
ACCAAACAAAGTTGGGTAAGGATAGATCTTATAATAACTATGGACTGGCAAACTTAGGAGTAAAGATCCTACTGTCGGGG
GGAGGAGGAGGAGCAAGATCCTTGATCATGGCGACTCTCCTTAAAAGCTTAGCATTGTTCAAAAGGAACAAAGACAAAGC
GCCGACAGCATCAGGTTCAGGAGGGGCCATCCGGGGGATTAAGAATGTTATCATAGTCCCGATTCCCGGAGACTCGTCCA
TCACTACCCGTTCAAGACTGCTCGACAGGCTTGTCAGATTGGCCGGAGATCCTGACATCAACGGGTCAAAGCTGACCGGG
GTGATGATCAGCATGTTATCCTTGTTCGTAGAGTCACCCGGGCAATTGATACAGCGAATCACAGATGATCCGGATGTTAG
TATCCGCCTTGTTGAGGTAGTTCAAAGTACTAGGTCCCAGTCCGGGTTGACCTTTGCATCACGTGGTGCTGATTTAGACA
ACGAGGCAGACATGTATTTTTCAACTGAGGGGCCCTCGAGTGGAGGTAAGAAAAGGATCAACTGGTTTGAGAACAGAGAA
ATAATAGACATAGAGGTGCAGGATCCAGAAGAGTTCAATATGTTGTTAGCCTCCATACTAGCACAAGTCTGGATCCTTCT
GGCCAAGGCTGTTACGGCACCAGATACGGCAGCTGACTCAGAACTGAGAAGGTGGGTTAAATACACACAACAAAGGAGAG
TGATTGGGGAATTTCGCCTTGACAAGGGGTGGCTGGACGCAGTCCGCAACAGAATTGCAGAAGATCTATCACTCCGGCGG
TTCATGGTATCTCTCATACTTGACATCAAGAGGACCCCAGGCAACAAGCCAAGGATTGCAGAAATGATCTGCGACATTGA
CAACTATATTGTCGAAGCAGGACTCGCCAGTTTCATCCTTACTATCAAATTTGGTATCGAAACCATGTATCCTGCATTAG
GGCTCCACGAGTTTGCCGGAGAATTGTCCACTATTGAGTCCTTGATGAACTTGTATCAACAGCTAGGAGAGGTTGCACCC
TACATGGTAATTCTAGAGAATTCAATTCAGAACAAGTTTAGTGCAGGAGCTTATCCCCTCCTCTGGAGCTATGCGATGGG
TGTCGGAGTCGAGCTGGAGAACTCAATGGGGGGCTTGAACTTTGGCAGGTCATATTTTGACCCTGCCTATTTTCGTCTCG
GACAGGAGATGGTCAGAAGATCTGCAGGAAAGGTCAGCTCTGTGATTGCGGCTGAGCTCGGCATCACAGCAGAGGAAGCT
AAACTAGTCTCGGAAATCGCCTCGCAGGCTGGGGACGAAAGAACCGCCAGAGGGACTGGTCCTCGACAGGCGCAGGTTTC
CTTCCTTCAGCACCAAACAGGAGGGGGAGAGTCGTCCGCACCAGCGACCAGAGAAGGGGTCAAAGCTGCGATCCCAAACG
GAGCTGAAGAAAGGGACAGAAAGCAAACACGCCCAGGAAGGCCCAGAGGAGAGACCTCCGGCCAACTGCTCCTGGACATC
ATGCCAGAGGATGAGATCTTGCGAGAGTCTGGTCAAAACCCTCGTGAGGCTCAAAGATCGGCCGAGGCACTCTTCAGGCT
GCAGGCCATGGCCAAGATTCTGGAGGACCAGGAGGAGGGAGAAGACAACAGTCAGGTCTACAACGACAAGGATCTCCTCG
GCTAAGCAGACGCACCCTCTGTCGAAATCAGTGACAAGACATCTCCTACCAGTATTATAAAAAACTTAGGACCCAGGTCC
AAGCAAGCACACATCGACACTCCAACCAGTCGAGCGGAGACCACCGATGGCAGAAGAACAAGCATACCATGTCAACAAGG
GGCTGGAATGTATCAAGTCTCTCAAAGCCTCACCCCCGGATCTATCCACCATCAGAGATACCATCGAGAGCTGGAGAGAG
GGGCTTAGCCCCTCGGGCCGTGCAACACCGAACCCTGATACGTCCGAGGGAGATCATCAGAATATCAACCAATCATGCTC
ACCAGCAATCGGACCAAACAAAGTCTACTTGTCTCCTGAAGATAATCTCGGATTTAGAGAGATCACTGGCAACGACTGTG
AGGCTGGGCTCGGAGGGGTCCAGAGAGAAGGATCCAACTCTCAAGTACAGCGTTACCATGTTTATAGTCACGGGGGTGAA
GAGATTGAAGGACTCGAGGATGCTGACTCTCTCGTGGTTCAAGCAGATCCTCCAGTTGCTAACGTCTTCAATGGAGGAGA
GGATGGATCTGACGACAGCGATGTGGACTCTGGCCCAGATGATCCCGGCAGAGATACTCTATATGACCGGGGATCTGTTG
CCGGCAATGGTATCGCTAGGTCCACAGATGTCGAAAAACTAGAAGGTGCTGATATTCAAGAAGTTCTTAACTCCCAGAAA
GGCAAAGGAGGAAGATTCCAGGGCGGGAAAACCTTGCGAGTCCCGGAAATACCCGATGTCAAGCACTCCAGACCATCAGC
CCAATCAATTAAAAAGGGCACAGACGGGAACTCAGTCTCATCTGGAACGGTGATAGAGTGTTTATCGATAAGTGGTGCAA
CCCAAACTGTGCCAGAGTCAAGATGGGAGTCATCAGAGCAAAATGCGTCTGTGGGGAGTGTCCTCAAGTCTGCGAGGAGT
GCAAAGACGATCCAGGGGTCGACACAAGAATCTGGTACCATAGCATCACTGACTCAGCCTAAAGAGAATGACTCCGAGTA
TGAGTATGAGGATGACCTATTTACAGAGATTCAGGACATCCGTGCAAGCATTGCCAAGATCCATGATGACAATAAAACTA
TCCTCTCAAAGCTTGATTCTATACTGTTATTGAAAGGGGAAGTCGACACTATCAAGAAACAAATCAGCAAGCAGAATATA
AGTATATCCACCATTGAGGGCCATCTCTCCAGTATAATGATAGCCATCCCTGGCTTTGGGAAGGACATCAAGGACCCAAC
ATCCGAAGTCGAGTTGAACCCAGATCTAAGACCTATAATAAGCCGTGACTCTGGCAGAGCTCTCGCGGAGGTCCTCAAGA
AACCCGCTGTGGATAGGTCTCAGAAAATTGGAACCAAAGCCAACTCCAGCTCAAAGGGTCAGCTTCTTAAGGATCTCCAG
CTAAAACCTGTCGACAAGCAGGCAAGCTCTGCAATCGGGTTTGTCCCGTCCGACCATGAATCATCCAGAAATGTCATCCG
CTCCATAATCAAGTCGAGCAAGCTAAATATTGATCACAAGGACTATCTTCTAGATTTACTAAATGATGTGAAAGGCTCCA
AGGATCTTAAGGAATTTCACAAGATGCTAACAGCAATTCTCGCCAAGCACCCGTAACACATCCTCCAGTCATCATCTCAT
ACTCGACTAAAAACATCCTTTCAATCAGGCTATTACAAAAAACTTAGGAGCAAGGGCAACTGAGCTTCGCAGACAGGATG
ACCGAGATCTACGACTTCGATAAATCAGCATGGGATGTCAAAGGGTCAATTGCCCGCATAGAACCCACCACCTACCACGA
CGGCCGACTGATACCCCAGGTGAGGGTCATCGATCCTGGTCTGGGAGACAGAAAAGATGAGTGCTTTATGTACCTGTTTC
TCCTAGGAGTGATTGAGGATAACGACCCCCTGTCTCCCCCCGTCGGAAGAACCTTTGGCTCTCTACCTCTAGGGGTTGGT
AGGTCAACTGCCAAGCCAGAAGAACTACTAAGGGAGGCCACAGAATTAGATATAGTGGTGAGGCGCACTGCAGGAGTAAA
TGAGAAACTGGTATTTTACAACAACACTCCGCTGTCCTTGTTAACGCCCTGGAAGAAAGTTCTGACAACCGGAAGTGTGT
TTAGCGCTAACCAGGTTTGCAATGCAGTCAACCTAGTCCCGCTTGATACTCCCCAGAGATTCAGGGTTGTGTACATGAGC
ATAACTAGATTATCAGACAATGGTTACTATAGTGTGCCCAGAAGAATGCTGGAGTTCCGCTCGGCCAATGCAGTAGCCTT
CAACATCTTGGTTACACTAAGAATTGAAAATGGCACAAACCCTAGAAGATACATAGTCGGCTCATGGGAGAATTCAGAGG
TCACATTTATGGTACACGTGGGCAACTTTAGGAGAAAGAAGAACGAAGTATACTCTGCTGATTACTGCAAAATGAAGATT
GAAAAGATGGGTTTAGTTTTTGCCCTGGGTGGAATAGGCGGAACAAGTCTCCATATTAGAAGCACCGGGAAAATGAGCAA
AACCCTCCATGCACAGCTGGGGTTCAAGAAAATCTTATGTTACCCCCTAATGGATGTCAATGAGGATCTTAACCGATATC
TCTGGCGGGCAGAGTGCCGAATAGTCAAAATCCAAGCTGTCTTACAGCCATCAGTACCCCAAGAGTTCCGTGTCTACGAT
GATGTCATCATCAACGATGATCAAGGCTTGTTCAAGATCTTGTAGTTCATTTGCAAAGGAACGAACCCACCCCCAGGAAG
GGGCCCCACCCTCCCCCG-CCAAAAAACACACTCCAAGGCTCCCCGGCACAGCGCCAACACAGCTACTCCCGCGATGGAA
CGAGGTCGGCC-CCCGAACAAATCCGGTCCAGGGGGGGGGGCCCCCCCCCTGACCAACCGGGCGCCGACCGAGCAGGCCG
GCGAGAAGCCCCCAAGAGGCCCCGACGAAGACCGAGCACCCCATCCCCCC-AAAAACGTCCCCC-AACACGCCCGAGGCT
AGCCACCGGACACCCCCAGACCCGCCACCGGCGAGACAGAACCCCAAGGGGGGACCCTCCAAACCAAAGGAATCACCGGG
GTAGGCTCCGCCGAACCAGCACAGACCCGACCCAAGCAAGGCGGACCCCCAACACGAAACTGCCCAGCACACCCTACTCA
TCATCAAACAAAACTTAGGGGCCAAGTCCATACGAGAGGCCCTAGTCCGTCAGGCGGAGGGACGCAGAAAGGAAGGAGAC
ACGACCGTCCCAGAAGGAGGACACCCAACCACCGAAACGCCCGCCCCCAGGGAAGGAG--CCA-CCCCCACGCAGCGAAG
GAGCGGGTGGGAGACCTCGGGGAGGGCCCGACCGGGACCCGGGGGCCGGCGGCGCCGGCGGTGAGCAGGCCGGGCGCATA
CCTGACCCCACCGGAGGATCCGAGGAGGGCCCGACCCCGCGTGGACCAAACGGCAGGGAGCCCAACCCCACCAAAAAGAG
AGGCGAGGCCCCCCCTCCCTCCCCCCCCGCACACAACCCGCAGACAGACCGAGGGAGGGCCATCCCCCAGCGAGACAGGC
GGCTCCCTCGCAGCCGAGCCGCAGCTCCCCAGAATAGGACACCCCCGCACACTCCGAACACCCCCTCGCCCCCCGCCACC
GGGACAGGGGCTCCACCACCACAGACCGGAGCCACCGACAGCCAGCCAGAGGTCCCCTCCAGTCCCGCCCGGCGCCCCCC
CGAAGAGGCCCCGGCAAGGCCCCCCAGCCCGACGTCCCCCGCACGCACCGAAAGAAGGACCCGCCCGAGAACGTGCGGCA
CATCCATGCGCAAACATCATGACGCGGGTCGCAATTTTGACATTTCTGTTTCTTTTCCCAAATGTTGTTGCGTGTCAGAT
TCACTGGGGCAATCTATCCAAGATCGGGATTGTAGGAACAGGGAGTGCCAGCTACAAGGTGATGACTAGGCCAAGCCACC
AGACTCTGGTTATAAAGTTAATGCCAAATATAACGGCCATCGACAATTGTACAAAGTCAGAGATTGCAGAGTACAAGAGA
TTGCTGATCACAGTGTTAAAGCCTGTAGAGGATGCTCTGTCGGTGATAACCAAGAATGTAAGACCAATTCAAACTCTAAC
ACCTGGGCGTAGAACCCGCCGTTTTGCTGGAGCTGTTCTGGCCGGGGTAGCACTTGGAGTTGCGACAGCCGCTCAGATAA
CTGCAGGAGTCGCCCTTCATCAATCATTGATGAACTCCCAAGCAATTGAGAGTTTAAAAACCAGTCTTGAGATGTCGAAT
CAGGCAATAGAAGAAATCAGACTTGCAAATAAGGAGACCATACTGGCAGTACAGGGCGTCCAGGATTATATCAACAATGA
GCTCGTCCCTTCTGTTCATAGAATGTCATGCGAGCTGGTAGGTCACAAGCTCGGCCTCAAGCTCCTTAGGTACTACACCG
AGATCCTGTCCATATTCGGGCCCAGTCTTCGAGACCCGATATCTGCCGAAATATCAATCCAGGCACTTAGTTATGCATTA
GGCGGAGACATTAATAAAATCCTGGACAAGCTTGGGTATAGCGGTGGGGATTTCCTTGCCATCCTAGAAAGCAAGGGAAT
AAAGGCCCGGGTTACATATGTGGACACAAGAGATTACTTTATAATCCTTAGCATCGCCTACCCAACCTTATCTGAGATCA
AGGGAGTGATAGTTCACAAGATAGAAGCTATAACATACAACATTGGGGCACAGGAGTGGTATACTACTATCCCTAAATAT
GTAGCCACTCAGGGGTATCTGATATCGAACTTTGATGAGACGTCATGCGTATTCACTCCAGAGGGGACAGTTTGCAGCCA
GAATGCGTTGTACCCAATGAGCCCATTGCTTCAGGAATGTTTCAGGGGGTCAACAAAATCGTGCGCCAGAACCTTAGTTT
CAGGGACCATAAGTAATAGATTTATCCTATCAAAAGGGAACCTGATTGCAAATTGTGCGTCAGTTTTGTGCAAATGTTAC
ACAACAGAGACAGTTATCAGCCAAGATCCTGACAAACTACTAACTGTTGTAGCATCCGACAAGTGTCCTGTAGTTGAGGT
GGATGGAGTGACAATACAGGTCGGCAGTCGAGAGTATCCGGATTCTGTATACTTACACAAAATAGACTTAGGTCCAGCCA
TCTCCCTAGAAAAACTGGATGTAGGCACCAATTTAGGCAATGCAGTCACAAGACTGGAGAATGCAAAGGAGCTCCTAGAT
GCATCAGACCAAATACTGAAGACTGTTAAAGGGGTACCTTTCAGTGGGAATATGTACATAGCACTGGCAGCTTGCATAGG
AGTATCCCTGGGCCTTGTCACATTAATATGCTGCTGTAAGGGGAGGTGTAAGAACAAGGAAATCCCTATCTCCAAAATCA
ACCCAGGGCTCAAACCCGACCTGACCGGGACCTCAAAGTCGTACGTAAGATCACTGTAGTCAGAATCACCTGGATCATCT
GGCATCACACACATACATGCACGACACAGGCAGTCCGAGGACGCAAGAAACCCAGCCTCCGGTCACCCACCCGACCCCAC
TCCACGCTCCACCACACATTAGTCATCAAACAAAACTTAGGACGAAAGGTCAATCACCATGTCCGCACAAAGGGAGAGGA
TCAATGCCTTCTACAAAGACAATCCTCACAATAAGAACCATAGGGTGATCCTGGATAGAGAACGCTTGGTCATTGAAAGA
CCCTACATCTTGCTTGGAGTCCTGCTGGTAATGTTCCTGAGTCTAATCGGACTGCTGGCCATTGCAGGGATCAGGCTTCA
CCGGGCCACCGTTGGAACTTCAGAGATCCAGAGTCGGCTGAATACCAATATTAAGTTGACCGAATCTATTGATCACCAGA
CTAAGGATGTCTTAACTCCCCTTTTTAAAATCATTGGCGATGAAGTCGGCATCAGAATTCCACAGAAATTCAGTGATCTT
GTCAAGTTCATCTCCGATAAGATTAAATTCCTCAACCCTGATAGAGAGTATGATTTCAGAGATCTCCGGTGGTGTATGAA
TCCCCCCGAGAGAGTCAAAATTAATTTTGATCAGTTTTGTGAGTACAAGGCTGCGGTTAAGTCAATTGAACATATATTTG
AGTCACCACTCAACAAGTCAAAAAAGCTGCAATCTTTGACTCTCGGGCCCGGAACAGGCTGTCTAGGCAGGACAGTAACA
AGAGCCCATTTCTCAGAACTTACAATGACCTTAATGGACCTGGATCTAGAGATGAAGCACAACGTGTCCTCAGTGTTTAC
CGTAGTTGAAGAGGGATTATTCGGAAGAACATATACCGTCTGGAGATCCGATGCCAGGGATCCGAGCACCGATCTAGGTA
TCGGCCATTTTTTAAGAGTCTTCGAGATTGGACTGGTAAGAGATCTTGGGCTGGGTCCCCCTGTTTTTCATATGACCAAC
TATCTCACGGTGAACATGAGTGATGACTATCGGAGATGTCTTTTAGCGGTAGGGGAGTTGAAGTTGACAGCCCTATGCAC
CTCATCTGAGACTGTGACACTGAGTGAGAGAGGAGTTCCAAGGAGGGAACCTCTTGTGGTTGTGATACTTAATCTAGCTG
GACCCACTCTAGGGGGAGAGCTATACAGTGTCTTGCCTACCTCTGATCTCATGGTGGAGAAACTCTATTTGTCTTCACAT
AGAGGGATCATCAAAGATGATGAGGCCAATTGGGTAGTGCCGTCTACCGATGTTCGTGATCTTCAGAACAAAGGTGAATG
TCTGGTGGAAGCATGCAAGACTCGACCTCCTTCATTTTGCAATGGCACAGGATCAGGCCCGTGGTCAGAAGGGAGAATCC
CTGCCTACGGGGTGATCAGGGTCAGTCTTGACTTAGCGAGTGACCCGGATGTAGTTATCACTTCAGTGTTTGGCCCACTG
ATACCTCACCTATCCGGCATGGATCTTTACAACAACCCGTTTTCAAAAGCTGTATGGTTGGCTGTACCACCTTATGAGCA
GTCATTTCTAGGAATGATAAATACAATTGGATTCCCTAACAGAGCAGAGGTTATGCCGCACATTTTGACCACAGAGATCA
GAGGCCCTCGGGGTCGTTGCCATGTTCCCATAGAATTGTCCCGCCGGGTTGATGACGATATCAAGATCGGGTCCAACATG
GTCATATTGCCGACGATGGACCTGAGGTATATTACAGCCACTTATGATGTTTCCAGGAGCGAGCATGCAATCGTGTACTA
TATCTATGACACGAGTCGCTCATCATCTTACTTCTACCCAGTTCGACTGAATTTCAAAGGCAATCCTCTCTCTTTGAGGA
TAGAGTGTTTCCCCTGGCGTCATAAGGTGTGGTGCTACCATGATTGTCTTATATACAACACCATAACAGGTGAAGAGGTC
CATACGAGAGGGCTGACCGGCATAGAGGTAACATGCAATCCAGTCTGAGCAGAGCTACGACCGTCACTCAGGCAGTCCCT
TGAGTCGCCACCGAGTCCAAGCAGCACAGCCTGGGACAATCAACGGCACAGCCCAGCCAACAATGTTATAAAAAACTTAG
GAGCCAGGGTTGTAGGGGCCATGGACTCTCTATCAGTCAATCAGGTCTTGTACCCTGAGGTTCATCTAGACAGCCCTATT
GTCACAAACAAACTAGTTGCCATCCTTGAGTACTCGGGTATCGACCATAACTATGTTCTTGAAGACCAGACTCTTGTCAA
GAATATTAGGTATAGGCTGGGGTGCGGTTTTTCAAATCAAATGATCATCAATAACAGGGGGGTGGGTGAAACAGTCAATT
CTAAACTTAAAAGTTACCCCCATAATCGTCATATCATATACCCGGATTGCAATAAGGAGTTGTTTTGTATCAAGGATAGC
TGCATATCTAAGAAGCTCTCGGAGCTATTCAAGAAGGGTAATTCCTTGTACTCTAAGATAAGTCACCAGGTACTGGATTG
TCTTAAGAGAGTCAATGGGAAATTAGGTCTGGGCACAGATCTTACCCATGGTCTGAAGGAGGGTATCCTTGACCTAGGGT
TGCACATGCATAGCTCTCAATGGTTCGAGACTTTCCTGTTCTGGTTCACTATCAAGACAGAGATGAGATCAATGATCAAA
GAACAGTCCCATATATGCCACAAGAGGAGGTATAACCCGACTTTTGTGTCGGGGGATGCATTCGAGGTGCTCGTATCGCG
AGACCTCGTTGTGATAATTGATAAGAATACCCAGTATGTCTTCTACTTAACATTTGAGCTGGTCCTTATGTATTGTGATG
TCATAGAGGGTAGACTTATGACGGAGACAGCCATGGCCATAGACCAGAGATATTCAGAACTTCTAAGCCGGGTCAGATAC
TTGTGGGATCTTATTGATGGGTTCTTCCCAACACTAGGCAACACCACATACCAAATTGTTGCTCTGCTTGAACCATTATC
GTTGGCTTATCTTCAACTTCAGGATGTCACTCTGGAGTTAAGAGGTGCTTTTTTAGACCATTGCTTCAAAGAACTCTATG
AGATACTGGAACATTGCGGCATTGACACAGCAGGCACTTACAATTCCATCACTGAAGGATTGGATTACGTATTCATCACC
CACGATATACATCTAACTGGGGAGATTTTTTCATTTTTCCGGAGTTTCGGACACCCCCGTCTAGAAGCAGTCACCGCTGC
GGAAAATGTCAGAAAACATATGAACCAACCGAAGGTAATCAGTTATGAGACTATGATGAAAGGCCATGCGGTATTTTGCG
GGATAATCATAAATGGTTTTCGGGACCGACATGGCGGCAGCTGGCCCCCTGTTGCACTGCCAGAACATGCCTCTGCTGCG
ATCCGGAATGCGCAGGCATCAGGTGAGGGACTGACCCATGACCTGTGTATAGACAACTGGAAATCCTTTGTTGGATTCAA
ATTTGGCTGCTTTATGCCACTCAGCCTAGATAGTGATTTGACCATGTATCTCAAAGACAAGGCATTGGCTGCACTGAAGA
ATGAGTGGGATTCAGTTTACCCGAAAGAATACCTCCGTTATAACCCACCTAGAGGGACAGAGTCAAGGCGATTGGTAGAG
GTATTCCTGAATGACTCCAGCTTTGATCCTTATAACATGATAATGTACGTGGTGAATGGCTCCTACCTTAAAGACCCTGA
GTTTAACCTCTCATACAGCCTAAAAGAGAAGGAGATAAAGGAGACAGGGCGGTTGTTTGCCAAAATGACCTATAAGATGC
GGGCCTGTCAGGTAATCGCTGAAAATCTGATATCGAATGGTGTTGGGAAGTATTTCCGAGACAATGGGATGGCAAAGGAC
GAGCATGACCTAACAAAAGCCCTTCACACCCTGGCAGTCTCAGGTGTTCCCAAAAACAACAAAGATAACCACCGAGGTGG
GCCTCCCAGAAGGACAACAAACCGAGGGGTGAGATCAAGCCAAGGCACCAAAACACAAGATAGAGACAAGGTTCAAGGGG
GACCTATGTACAACTATTTGCGATGCCAACCGATCAGCCCTGATCAGGGTGAGTCATACGAGACTGTTAGTGCATTCATC
ACCGCTGACCTTAAGAAGTATTGCCTGAATTGGAGATACGAGACAATCAGCATATTTGCACAGAGGCTGAATGAAATATA
TGGACTACCATCCTTCTTTCAATGGTTACACAGGATATTGGAAAAATCCGTACTCTACGTCAGTGACCCACATTGTCCTC
CCGATCTAGATAATCATATCCCTCTGGACAGTGTCCCCAATGCCCAAATATTCATCAAGTACCCAATGGGCGGAATAGAA
GGTTATTGCCAAAAACTATGGACAATCAGCACTATACCATACTTGTATCTGGCAGCCTATGAGAGCGGAGTAAGAATCGC
CTCACTGGTGCAGGGTGACAATCAGACAATCGCAGTGACAAAAAGAGTTCCAAGTTCTTGGCCTTATTCACTAAAAAAGA
GGGAGGCCTCCAAGGCCGCTCAAAATTACTTCGTAGTCTTAAGGCAAAGATTGCACGATGTAGGTCATCACTTAAAGGCT
AATGAGACCATAGTATCTTCTCACTTTTTTGTATATTCCAAAGGGATTTATTATGACGGCCTGCTAGTCTCACAATCACT
AAAGAGCATCGCCAGATGTGTCTTCTGGTCCGAGACTATAGTGGATGAAACCAGAGCGGCGTGCAGTAATATTGCAACAA
CTGTCGCTAAGAGTATAGAGAGGGGTTATGATAGGTACCTTGCATATTCTTTGAATATCCTCAAGATTTTCCAACAGATC
CTTATATCCCTTAACTTCACTATTAACACAACAATGACTCAGGATGTCGTGGCACCGATCATCGAGAACGGTGATTTGCT
GATAAGGATGGCACTCTTGCCAGCACCCATCGGGGGTCTCAATTATCTTAACATGAGCAGGTTATTTGTGAGAAATATCG
GTGACCCGGTCACCTCCTCTATAGCCGACCTGAAGAGGATGATAGATGCCGGGCTAATGCCAGAAGAAACATTGCATCAA
GTGATGACCCAGACYCCGGGAGAATCATCCTACCTAGATTGGGCAAGTGACCCTTATTCTGCCAACCTACCCTGCGTACA
GAGTATCACTCGCCTTCTCAAAAACATCACTGCACGATATATTTTAATCAGCAGCCCAAACCCGATGCTGAAAGGGTTAT
TTCATGAGGGGAGTAGAGATGAAGACGAGGAGCTTGCAAGTTTCCTAATGGATCGGCATATAATTGTTCCAAGAGCTGCA
CATGAAATCTTAGACCATAGTATAACCGGAGCAAGAGAAGCTATAGCCGGGATGTTGGACACCACCAAGGGTCTGATTAG
AACAAGTATGAAACGGGGCGGCCTCACCCCTCGAGTCTTAGCCCGCCTTTCCAATTATGATTATGAACAATTCCGATCCG
GGATAACACTATTAACAAAGAAAGGGCAGTGTTATCTCATTGACAAGGACTCGTGCTCGGTGCAGCTCGCTATAGCTCTG
AGGGGCCACATGTGGGCTAAGTTGGCTCGCGGGAGACCAATCTATGGGTTGGAGGTGCCTGATGTATTAGAATCGATGAA
CGGCTACCTTATCAAACGCCACGAGTCGTGTGCTATCTGTGAAACGGGCTCAAGTCACTACGGATGGTTTTTCGTCCCTG
CAGGGTGCCAGCTTGACGATGTATCTAGAGAGACTTCGGCTCTTCGTGTACCTTATGTCGGATCAACAACTGAGGAAAGG
ACAGACATGAAACTTGCATTTGTTAGGTCTCCAAGTAGATCCCTCAAATCAGCAGTTAGAATTGCAACAGTTTACTCATG
GGCTTACGGGGATGATGAGAAATCATGGAGTGAAGCCTGGATGCTAGCTAGGCAGAGAGCCAATATCACCTTAGATGAAT
TGAGAATGATCACTCCAGTCTCCACATCCACCAACTTAGCCCACCGGTTGAGGGATCGGAGTACCCAGGTGAAATACTCG
GGGACATCCCTTGTGAGGGTTGCAAGATACACAACCATCTCCAATGATAACTTGTCGTTTGTGATATCTGAGAAAAAAGT
GGATACCAACTTCATTTATCAGCAAGGGATGTTGCTTGGTCTTGGGATCCTTGAGAACCTCTTTAGGCTAGAGGCCACCA
CCGGAGTATCCAACACAGTGCTACACCTGCACGTGGAAACAGAATGTTGTGTTGTACCTATGGTGGATCACCCAAGGATA
CCGAGTCTCCGTAATATAAAAGTTACGGATGAGCTATGCACAAACCCTTTGATCTACGACAGGTCCCCCATCATAGAGCA
CGATGCAACCCGGCWATATTCACAGAGCCACAGGAGACATTTGGTGGAGTTTGTTACCTGGTCAACAAGCCAGCTTTACC
ATATACTGGCTAAGTCTACAGCAATGTCCATGATTGAATTGATCACGAGATTCGAGAAAGATCACATGAATGAAATAGCC
GCCCTGATTGGCGATGACGACATCAACAGCTTCATCACAGAATTTTTGCTAGTGGAGCCTAGATTATTTATAGTTTACCT
TGGTCAGTGTGCTGCCATCAATTGGGCCTTTGATATACATTATCATCGGCCCTCGGGCAAGTACCAGATGGGGGAACTTC
TCTACTCTCTGCTCTCTCGGATGAGCAAAGGAGTATATAAGATCTTTACTAATGCTTTGAGCCACCCCAAAGTTTACAAG
AAATTTTGGCGAAGTGGCATCATTGAGCCGATTCATGGCCCATCCTTGGATACACAGAATTTACATGTCACTGTCTGTGA
CATGATATATGGGTCCTATGTCACCTATTTGGATCTTTTGCTGAATGATGAGCTAGATGATTACCCGTATTTGCTCTGCG
AGAGTGATGAGGACGTGGTCACAGACAGGTTCGACAACATTCAAGCCAAACATCTCTGTGTATTGGCCGATGTATATTGC
AGCTCCAAGAGGTGTCCTTCAATAATCGGGATGTCTCCTATAGAAAAATGTACCATTCTCACACATTACATCAAGGGAGA
ATCAGTACAATCCCCGTCTGGGACCTCATGGAACACTGATCCCCTTGTAGTAGATCATTACTCATGCTCTCTGACCTACC
TTCGCCGCGGTTCCATCAAACAAATCAGGTTGAGGGTGGATCCTGGGTTTGTATTCGAGGCGTTGACAGACGTCGACTTT
AAACAACCTCGCAAAGCTAAGTTAGATATATCGGTCGTTGGGTTGACTGATTTCTCTCCCCCTTACGACAACGTCGGTGA
TTTTTTAGGGACTATCAACACATTGAGGCACGATCTGCCTGTCACCGGAACCGGGGTCTCGAACTATGAAGTCCACGCTT
ATCGTAGAATTGGCCTGAATTCATCAGCATGTTATAAAGCCGTAGAGATCTCCACGTTAATCAAGCCATCCTTAGAAGTC
GGAGAGCATGGATTGTTCTTAGGAGAAGGTTCCGGTTCAATGCTGGCTGCGTACAAAGAAGTTCTTAAATTAGCAAATTG
TTACTACAACAGCGGAGTAACAGCGGAGGGCAGAGCCGGACAGAGGGAAATATCTCCCTATCCTTCAGAGATGAGCCTAG
TAGAGAATCAAATGGGGATAGAGCGGAGTGTTAAAGTGCTGTTCAACGGGAAACCTGAAGTAACTTGGGTGGGGACCACA
GATTGCTACAAGTACATAATCAGTAACATCCAAACCTCTAGTCTGGGTTTCATACATTCAGATATTGAGACGCTCCCAAC
CAAAGATGCTGTTGAGAAATTGGAGGAATTTGCCTCTATCCTATCCTTATCCTTGATTTTGGGGAAAATCGGCTCTATTA
CAGTTGTCAAAATTATGCCCATTAGCGGGGATTTTACCCAAGGCTTCATAGCCTATGCCATCCAATATTTTAGGGAGAGC
CTGCTTGCCTATCCGAGATATAGTAACTTCATCTCGACTGAGTGTTACCTTATTATGATAGGATTAAAGGCCAATCGATT
GATAAACCCAGAAGCCATTAAGCAAAGCATAATCAGAGCGGGGGTCAGGACTGCACCAGGACTTGTGAGCCATGTATTAT
CAGAGAAACAAAAAGGTTGTATTCAATCTTTCTTGGGTGATCCTTATATCCAAGGAGACTTCAATAAGCACCTTAAATCT
CTAACCTCTATTGAGAAAATCCTGGTAAATTGTGGTCTCTCGATCAATGGCATAAAAATCTGTAGAGATCTAATCCACCA
TGATATCGCCTCCGGTCCAGACGGCCTTATGAGCTCTACAATTATTTTATATAGGGAATTGGCTCATTTCAAAGATAATA
TAAGGAGTCAGCACGGAATGTTCCACCCCTACCCGGTACTGGCCAACAGCAGGCAACGTGAATTAATCCTTCGAATAGCC
AAGAAATTCTGGGGGTATGTCTTGCTATATTCTGATGACCCGGCACTAATCAGACAAACAATCAAGAACTTGAAACGGAA
TCATCTAACCTTTGACTTACATAGTAACCCATTTATTAAAGGGCTATCCAAGGCTGAGAAACTGCTGGTGCGGACGAGTT
CACTAAGAAGAGAATGGTTGTTCACTCTCGAAACGAAAGAAGTAAAAGAGTGGTTCAAATTGGTAGGTTACAGTGCACTC
ATCAGAGGCTAGTCAGCTATGCATCTGCCCCCTTCTCCTCCGCCATGAGACCCCACTGGCGATCCAGAAGATTAAAGAAA
ACTACATATTGGATAAGTATCTATTCCCAGCTTTGTCTGGT
>MF443350.1/goat/China/2014-04-16
ACCAAACAAAGTTGGGTAAGGATAGATCTTATAATAACTATGGACTGGCAAACTTAGGAGTAAAGATCCTACTGTCGGGG
GGAGGAGGAGGAGCAAGATCCTTGATCATGGCGACTCTCCTTAAAAGCTTAGCATTGTTCAAAAGGAACAAAGACAAAGC
GCCGACAGCATCAGGTTCAGGAGGGGCCATCCGGGGGATTAAGAATGTTATCATAGTCCCGATTCCCGGAGACTCGTCCA
TCACTACCCGTTCAAGACTGCTCGACAGGCTTGTCAGATTGGCCGGAGATCCTGACATCAACGGGTCAAAGCTGACCGGG
GTGATGATCAGCATGTTATCCTTGTTCGTAGAGTCACCCGGGCAATTGATACAGCGAATCACAGATGATCCGGATGTTAG
TATCCGCCTTGTTGAGGTAGTTCAAAGTACTAGGTCCCAGTCCGGGTTGACCTTTGCATCACGTGGTGCTGATTTAGACA
ACGAGGCAGACATGTATTTTTCAACTGAGGGGCCCTCGAGTGGAGGTAAGAAAAGGATCAACTGGTTTGAGAACAGAGAA
ATAATAGACATAGAGGTGCAGGATCCAGAAGAGTTCAATATGTTGTTAGCCTCCATACTAGCACAAGTCTGGATCCTTCT
GGCCAAGGCTGTTACGGCACCAGATACGGCAGCTGACTCAGAACTGAGAAGGTGGGTTAAATACACACAACAAAGGAGAG
TGATTGGGGAATTTCGCCTTGACAAGGGGTGGCTGGACGCAGTCCGCAACAGAATTGCAGAAGATCTATCACTCCGGCGG
TTCATGGTATCTCTCATACTTGACATCAAGAGGACCCCAGGCAACAAGCCAAGGATTGCAGAAATGATCTGCGACATTGA
CAACTATATTGTCGAAGCAGGACTCGCCAGTTTCATCCTTACTATCAAATTTGGTATCGAAACCATGTATCCTGCATTAG
GGCTCCACGAGTTTGCCGGAGAATTGTCCACTATTGAGTCCTTGATGAACTTGTATCAACAGCTAGGAGAGGTTGCACCC
TACATGGTAATTCTAGAGAATTCAATTCAGAACAAGTTTAGTGCAGGAGCTTATCCCCTCCTCTGGAGCTATGCGATGGG
TGTCGGAGTCGAGCTGGAGAACTCAATGGGGGGCTTGAACTTTGGCAGGTCATATTTTGACCCTGCCTATTTTCGTCTCG
GACAGGAGATGGTCAGAAGATCTGCAGGAAAGGTCAGCTCTGTGATTGCGGCTGAGCTCGGCATCACAGCAGAGGAAGCT
AAACTAGTCTCGGAAATCGCCTCGCAGGCTGGGGACGAAAGAACCGCCAGAGGGACTGGGCCTCGACAGGCGCAGGTTTC
CTTCCTTCAGCACCAAACAGGAGGGGGAGAGTCGTCCGCACCAGCGACCAGAGAAGGGGTCAAAGCTGCGATCCCAAACG
GAGCTGAAGAAAGGGATAGAAAGCAAACACGCCCAGGAAGGCCCAGAGGAGAGACCTCCGGCCAACTGCTCCTGGACATC
ATGCCAGAGGATGAGATCTTGCGAGAGTCTGGTCAAAACCCTCGTGAGGCTCAAAGATCGGCCGAGGCACTCTTCAGGCT
GCAGGCCATGGCCAAGATTCTGGAGGACCAGGAGGAGGGAGAAGACAACAGTCAGGTCTACAACGACAAGGATCTCCTCG
GCTAAGCAGACGCACCCTCTGTCGAAATCAGTGACAAGACATCTCCTACCAGTATTATAAAAAACTTAGGACCCAGGTCC
AAGCAAGCACACATCGACACTCCAACCAGTCGAGCGGAGACCACCGATGGCAGAAGAACAAGCATACCATGTCAACAAGG
GGCTGGAATGTATCAAGTCTCTCAAAGCCTCACCCCCGGATCTATCCACCATCAGAGATACCATCGAGAGCTGGAGAGAG
GGGCTTAGCCCCTCGGGCCGTGCAACACCGAACCCTGATACGTCCGAGGGAGATCATCAGAATATCAACCAATCATGCTC
ACCAGCAATCGGACCAAACAAAGTCTACTTGTCTCCTGAAGATAATCTCGGATTTAGAGAGATCACTGGCAACGACTGTG
AGGCTGGGCTCGGAGGGGTCCAGAGAGAAGGATCCAACTCTCAAGTACAGCGTTACCATGTTTATAGTCACGGGGGTGAA
GAGATTGAAGGACTCGAGGATGCTGACTCTCTCGTGGTTCAAGCAGATCCTCCAGTTGCTAACGTCTTCAATGGAGGAGA
GGATGGATCTGACGACAGCGATGTGGACTCTGGCCCAGATGATCCCGGCAGAGATACTCTATATGACCGGGGATCTGTTG
CCGGCAATGGTCTCGCTAGGTCCACAGATGTCGAAAAACTAGAAGGTGCTGATATTCAAGAAGTTCTTAACTCCCAGAAA
GGCAAAGGAGGAAGATTCCAGGGCGGGAAAACCTTGCGAGTCCCGGAAATACCCGATGTCAAGCACTCCAGACCATCAGC
CCAATCAATTAAAAAGGGCACAGACGGGAACTCAGTCTCATCTGGAACGGTGATAGAGTGTTTATCGATAAGTGGTGCAA
CCCAAACTGTGCCAGAGTCAAGATGGGAGTCATCAGAGCAAAATGCGTCTGTGGGGAGTGTCCTCAAGTCTGCGAGGAGT
GCAAAGACGATCCAGGGGTCGACACAAGAATCTGGTACCATAGCATCACTGACTCAGCCTAAAGAGAATGACTCCGAGTA
TGAGTATGAGGATGACCTATTTACAGAGATTCAGGACATCCGTGCAAGCATTGCCAAGATCCATGATGACAATAAAACTA
TCCTCTCAAAGCTTGATTCTATACTGTTATTGAAAGGGGAAGTCGACACTATCAAGAAACAAATCAGCAAGCAGAATATA
AGTATATCCACCATTGAGGGCCATCTCTCCAGTATAATGATAGCCATCCCTGGCTTTGGGAAGGACATCAAGGACCCAAC
ATCCGAAGTCGAGTTGAACCCAGATCTAAGACCTATAATAAGCCGTGACTCTGGCAGAGCTCTCGCGGAGGTCCTCAAGA
AACCCGCTGTGGATAGGTCTCAGAAAATTGGAACCAAAGCCAACTCCAGCTCAAAGGGTCAGCTTCTTAAGGATCTCCAG
CTAAAACCTGTCGACAAGCAGGCAAGCTCTGCAATCGGGTTTGTCCCGTCCGACCATGAATCATCCAGAAATGTCATCCG
CTCCATAATCAAGTCGAGCAAGCTAAATATTGATCACAAGGACTATCTTCTAGATTTACTAAATGATGTGAAAGGCTCCA
AGGATCTTAAGGAATTTCACAAGATGCTAACAGCAATTCTCGCCAAGCACCCGTAACACATCCTCCAGTCATCATCTCAT
ACTCGACTAAAAACATCCTTTCAATCAGGCTATTACAAAAAACTTAGGAGCAAGGGCAACTGAGCTTCGCAGACAGGATG
ACCGAGATCTACGACTTCGATAAATCAGCATGGGATGTCAAAGGGTCAATTGCCCGCATAGAACCCACCACCTACCACGA
CGGCCGACTGATACCCCAGGTGAGGGTCATCGATCCTGGTCTGGGAGACAGAAAAGATGAGTGCTTTATGTACCTGTTTC
TCCTAGGAGTGATTGAGGATAACGACCCCCTGTCTCCCCCCGTCGGAAGAACCTTTGGCTCTCTACCTCTAGGGGTTGGT
AGGTCAACTGCCAAGCCAGAAGAACTACTAAGGGAGGCCACAGAATTAGATATAGTGGTGAGGCGCACTGCAGGAGTAAA
TGAGAAACTGGTATTTTACAACAACACTCCGCTGTCCTTGTTAACGCCCTGGAAGAAAGTTCTGACAACCGGAAGTGTGT
TTAGCGCTAACCAGGTTTGCAATGCAGTCAACCTAGTCCCGCTTGATACTCCCCAGAGATTCAGGGTTGTGTACATGAGC
ATAACTAGATTATCAGACAATGGTTACTATAGTGTGCCCAGAAGAATGCTGGAGTTCCGCTCGGCCAATGCAGTAGCCTT
CAACATCTTGGTTACACTAAGAATTGAAAATGGCACAAACCCTAGAAGATACATAGTCGGCTCATGGGAGAATTCAGAGG
TCACATTTATGGTACACGTGGGCAACTTTAGGAGAAAGAAGAACGAAGTATACTCTGCTGATTACTGCAAAATGAAGATT
GAAAAGATGGGTTTAGTTTTTGCCCTGGGTGGAATAGGCGGAACAAGTCTCCATATTAGAAGCACCGGGAAAATGAGCAA
AACCCTCCATGCACAGCTGGGGTTCAAGAAAATCTTATGTTACCCCCTAATGGATGTCAATGAGGATCTTAACCGATATC
TCTGGCGGGCAGAGTGCCGAATAGTCAAAATCCAAGCTGTCTTACAGCCATCAGTACCCCAAGAGTTCCGTGTCTACGAT
GATGTCATCATCAACGATGATCAAGGCTTGTTCAAGATCTTGTAGTTCATTTGCAAAGGAACGAACCCACCCCCAGGAAG
GGGCCCCACCCTCCCCCG-CCAAAAAACACACTCCAAGGCTCCCCGGCACAGCGCCAACACAGCTACTCCCGCGATGGAA
CGAGGTCGGCC-CCCGAACAAATCCGGTCCAGGGGGGGGGGCCCCCCCCCTGACCAACCGGGCGCCGACCGAGCAGGCCG
GCGAGAAGCCCCCAAGAGGCCCCGACGAAGACCGAGCACCCCATCCCCCC-AAAAACGTCCCCC-AACACGCCCGAGGCT
AGCCACCGGACACCCCCAGACCCGCCACCGGCGAGACAGAACCCCAAGGGGGGACCCTCCAAACCAAAGGAATCACCGGG
GTAGGCTCCGCCGAACCAGCACAGACCCGACCCAAGCAAGGCGGACCCCCAACACGAAACTGCCCAGCACACCCTACTCA
TCATCAAACAAAACTTAGGGGCCAAGTCCATACGAGAGGCCCTAGTCCGTCAGGCGGAGGGACGCAGAAAGGAAGGAGAC
ACGACCGTCCCAGAAGGAGGACACCCAACCACCGAAACGCCCGCCCCCAGGGAAGGAG--CCA-CCCCCACGCAGCGAAG
GAGCGGGTGGGAGACCTCGGGGAGGGCCCGACCGGGACCCGGGGGCCGGCGGCGCCGGCGGTGAGCAGGCCGGGCGCATA
CCTGACCCCACCGGAGGATCCGAGGAGGGCCCGACCCCGCGTGGACCAAACGGCAGGGAGCCCAACCCCACCAAAAAGAG
AGGCGAGGCCCCCCCTCCCTCCCCCCCCGCACACAACCCGCAGACAGACCGAGGGAGGGCCATCCCCCAGCGAGACAGGC
GGCTCCCTCGCAGCCGAGCCGCAGCTCCCCAGAATAGGACACCCCCGCACACTCCGAACACCCCCTCGCCCCCCGCCACC
GGGACAGGGGCTCCACCACCACAGACCGGAGCCACCGACAGCCAGCCAGAGGTCCCCTCCAGTCCCGCCCGGCGCCCCCC
CGAAGAGGCCCCGGCAAGGCCCCCCAGCCCGACGTCCCCCGCACGCACCGAAAGAAGGACCCGCCCGAGAACGTGCGGCA
CATCCATGCGCAAACATCATGACGCGGGTCGCAATTTTGACATTTCTGTTTCTTTTCCCAAATGTTGTTGCGTGTCAGAT
TCACTGGGGCAATCTATCCAAGATCGGGATTGTAGGAACAGGGAGTGCCAGCTACAAGGTGATGACTAGGCCAAGCCACC
AGACTCTGGTTATAAAGTTAATGCCAAATATAACGGCCATCGACAATTGTACAAAGTCAGAGATTGCAGAGTACAAGAGA
TTGCTGATCACAGTGTTAAAGCCTGTAGAGGATGCTCTGTCGGTGATAACCAAGAATGTAAGACCAATTCAAACTCTAAC
ACCTGGGCGTAGAACCCGCCGTTTTGCTGGAGCTGTTCTGGCCGGGGTAGCACTTGGAGTTGCGACAGCCGCTCAGATAA
CTGCAGGAGTCGCCCTTCATCAATCATTGATGAACTCCCAAGCAATTGAGAGTTTAAAAACCAGTCTTGAGATGTCGAAT
CAGGCAATAGAAGAAATCAGACTTGCAAATAAGGAGACCATACTGGCAGTACAGGGCGTCCAGGATTATATCAACAATGA
GCTCGTCCCTTCTGTTCATAGAATGTCATGCGAGCTGGTAGGTCACAAGCTCGGCCTCAAGCTCCTTAGGTACTACACCG
AGATCCTGTCCATATTCGGGCCCAGTCTTCGAGACCCGATATCTGCCGAAATATCAATCCAGGCACTTAGTTATGCATTA
GGCGGAGACATTAATAAAATCCTGGACAAGCTTGGGTATAGCGGTGGGGATTTCCTTGCCATCCTAGAAAGCAAGGGAAT
AAAGGCCCGGGTTACATATGTGGACACAAGAGATTACTTTATAATCCTTAGCATCGCCTACCCAACCTTATCTGAGATCA
AGGGAGTGATAGTTCACAAGATAGAAGCTATAACATACAACATTGGGGCACAGGAGTGGTATACTACTATCCCTAAATAT
GTAGCCACTCAGGGGTATCTGATATCGAACTTTGATGAGACGTCATGCGTATTCACTCCAGAGGGGACAGTTTGCAGCCA
GAATGCGTTGTACCCAATGAGCCCATTGCTTCAGGAATGTTTCAGGGGGTCAACAAAATCGTGCGCCAGAACCTTAGTTT
CAGGGACCATAAGTAATAGATTTATCCTATCAAAAGGGAACCTGATTGCAAATTGTGCGTCAGTTTTGTGCAAATGTTAC
ACAACAGAGACAGTTATCAGCCAAGATCCTGACAAACTACTAACTGTTGTAGCATCCGACAAGTGTCCTGTAGTTGAGGT
GGATGGAGTGACAATACAGGTCGGCAGTCGAGAGTATCCGGATTCTGTATACTTACACAAAATAGACTTAGGTCCAGCCA
TCTCCCTAGAAAAACTGGATGTAGGCACCAATTTAGGCAATGCAGTCACAAGACTGGAGAATGCAAAGGAGCTCCTAGAT
GCATCAGACCAAATACTGAAGACTGTTAAAGGGGTACCTTTCAGTGGGAATATGTACATAGCACTGGCAGCTTGCATAGG
AGTATCCCTGGGCCTTGTCACATTAATATGCTGCTGTAAGGGGAGGTGTAAGAACAAGGAAATCCCTATCTCCAAAATCA
ACCCAGGGCTCAAACCCGACCTGACCGGGACCTCAAAGTCGTACGTAAGATCACTGTAGTCAGAATCACCTGGATCATCT
GGCATCACACACATACATGCACGACACAGGCAGTCCGAGGACGCAAGAAACCCAGCCTCCGGTCACCCACCCGACCCCAC
TCCACGCTCCACCACACATTAGTCATCAAACAAAACTTAGGACGAAAGGTCAATCACCATGTCCGCACAAAGGGAGAGGA
TCAATGCCTTCTACAAAGACAATCCTCACAATAAGAACTATAGGGTGATCCTGGATAGAGAACGCTTGGTCATTGAAAGA
CCCTACATCTTGCTTGGAGTCCTGCTGGTAATGTTCCTGAGTCTAATCGGACTGCTGGCCATTGCAGGGATCAGGCTTCA
CCGGGCCACCGTTGGAACTTCAGAGATCCAGAGTCGGCTGAATACCAATATTAAGTTGACCGAATCTATTGATCACCAGA
CTAAGGATGTCTTAACTCCCCTTTTTAAAATCATTGGCGATGAAGTCGGCATCAGAATTCCACAGAAATTCAGTGATCTT
GTCAAGTTCATCTCCGATAAGATTAAATTCCTCAACCCTGATAGAGAGTATGATTTCAGAGATCTCCGGTGGTGTATGAA
TCCCCCCGAGAGAGTCAAAATTAATTTTGATCAGTTTTGTGAGTACAAGGCTGCGGTTAAGTCAATTGAACATATATTTG
AGTCACCACTCAACAAGTCAAAAAAGCTGCAATCTTTGACTCTCGGGCCCGGAACAGGCTGTCTAGGCAGGACAGTAACA
AGAGCCCATTTCTCAGAACTTACAATGACCTTAATGGACCTGGATCTAGAGATGAAGCACAACGTGTCCTCAGTGTTTAC
CGTAGTTGAAGAGGGATTATTCGGAAGAACATATACCGTCTGGAGATCCGATGCCAGGGATCCGAGCACCGATCTAGGTA
TCGGCCATTTTTTAAGAGTCTTCGAGATTGGACTGGTAAGAGATCTTGGGCTGGGTCCCCCTGTTTTTCATATGACCAAC
TATCTCACGGTGAACATGAGTGATGACTATCGGAGATGTCTTTTAGCGGTAGGGGAGTTGAAGTTGACAGCCCTATGCAC
CTCATCTGAGACTGTGACACTGAGTGAGAGAGGAGTTCCAAGGAGGGAACCTCTTGTGGTTGTGATACTTAATCTAGCTG
GACCCACTCTAGGGGGAGAGCTATACAGTGTCTTGCCTACCTCTGATCTCATGGTGGAGAAACTCTATTTGTCTTCACAT
AGAGGGATCATCAAAGATGATGAGGCCAATTGGGTAGTGCCGTCTACCGATGTTCGTGATCTTCAGAATAAAGGTGAATG
TCTGGTGGAAGCATGCAAGACTCGACCTCCTTCATTTTGCAATGGCACAGGATCAGGCCCGTGGTCAGAAGGGAGAATCC
CTGCCTACGGGGTGATCAGGGTCAGTCTTGACTTAGCGAGTGACCCGGATGTAGTTATCACTTCAGTGTTTGGCCCACTG
ATACCTCACCTATCCGGCATGGATCTTTACAACAACCCGTTTTCAAAAGCTGTATGGTTGGCTGTACCACCTTATGAGCA
GTCATTTCTAGGAATGATAAATACAATTGGATTCCCTAACAGAGCAGAGGTTATGCCGCACATTTTGACCACAGAGATCA
GAGGCCCTCGGGGTCGTTGCCATGTTCCCATAGAATTGTCCCGCCGGGTTGATGACGATATCAAGATCGGGTCCAACATG
GTCATATTGCCGACGATGGACCTGAGGTATATTACAGCCACTTATGATGTTTCCAGGAGCGAGCATGCAATCGTGTACTA
TATCTATGACACGAGTCGCTCATCATCTTACTTCTACCCAGTTCGACTGAATTTCAAAGGCAATCCTCTCTCTTTGAGGA
TAGAGTGTTTCCCCTGGCGTCATAAGGTGTGGTGCTACCATGATTGTCTTATATACAACACCATAACAGGTGAAGAGGTC
CATACGAGAGGGCTGACCGGCATAGAGGTAACATGCAATCCAGTCTGAGCAGAGCTACGACCGTCACTCAGGCAGTCCCT
TGAGTCGCCACCGAGTCCAAGCAGCACAGCCTGGGACAATCAACGGCACAGCCCAGCCAACAATGTTATAAAAAACTTAG
GAGCCAGGGTTGTAGGGGCCATGGACTCTCTATCAGTCAATCAGGTCTTGTACCCTGAGGTTCATCTAGACAGCCCTATT
GTCACAAACAAACTAGTTGCCATCCTTGAGTACTCGGGTATCGACCATAACTATGTTCTTGAAGACCAGACTCTTGTCAA
GAATATTAGGTATAGGCTGGGGTGCGGTTTTTCAAATCAAATGATCATCAATAACAGGGGGGTGGGTGAAACAGTCAATT
CTAAACTTAAAAGTTACCCCCATAATCGTCATATCATATACCCGGATTGCAATAAGGAGTTGTTTTGTATCAAGGATAGC
TGCATATCTAAGAAGCTCTCGGAGCTATTCAAGAAGGGTAATTCCTTGTACTCTAAGATAAGTCACCAGGTACTGGATTG
TCTTAAGAGAGTCAATGGGAAATTAGGTCTGGGCACAGATCTTACCCATGGTCTGAAGGAGGGTATCCTTGACCTAGGGT
TGCACATGCATAGCTCTCAATGGTTCGAGACTTTCCTGTTCTGGTTCACTATCAAGACAGAGATGAGATCAATGATCAAA
GAACAGTCCCATATATGCCACAAGAGGAGGTATAACCCGACTTTTGTGTCGGGGGATGCATTCGAGGTGCTCGTATCGCG
AGACCTCGTTGTGATAATTGATAAGAATACCCAGTATGTCTTCTACTTAACATTTGAGCTGGTCCTTATGTATTGTGATG
TCATAGAGGGTAGACTTATGACGGAGACAGCCATGGCCATAGACCAGAGATATTCAGAACTTCTAAGCCGGGTCAGATAC
TTGTGGGATCTTATTGATGGGTTCTTCCCAACACTAGGCAACACCACATACCAAATTGTTGCTCTGCTTGAACCATTATC
GTTGGCTTATCTTCAACTTCAGGATGTCACTCTGGAGTTAAGAGGTGCTTTTTTAGACCATTGCTTCAAAGAACTCTATG
AGATACTGGAACATTGCGGCATTGACACAGCAGGCACTTACAATTCCATCACTGAAGGATTGGATTACGTATTCATCACC
CACGATATACATCTAACTGGGGAGGTTTTTTCATTTTTCCGGAGTTTCGGACACCCCCGTCTAGAAGCAGTCACCGCTGC
GGAAAATGTCAGAAAACATATGAACCAACCGAAGGTAATCAGTTATGAGACTATGATGAAAGGCCATGCGGTATTTTGCG
GGATAATCATAAATGGTTTTCGGGACCGACATGGCGGCAGCTGGCCCCCTGTTGCACTGCCAGAACATGCCTCTGCTGCG
ATCCGGAATGCGCAGGCATCAGGTGAGGGACTGACCCATGACCTGTGTATAGACAACTGGAAATCCTTTGTTGGATTCAA
ATTTGGCTGCTTTATGCCACTCAGCCTAGATAGTGATTTGACCATGTATCTCAAAGACAAGGCATTGGCTGCACTGAAGA
ATGAGTGGGATTCAGTTTACCCGAAAGAATACCTCCGTTATAACCCACCTAGAGGGACAGAGTCAAGGCGATTGGTAGAG
GTATTCCTGAATGACTCCAGCTTTGATCCTTATAACATGATAATGTACGTGGTGAATGGCTCCTACCTTAAAGACCCTGA
GTTTAACCTCTCATACAGCCTAAAAGAGAAGGAGATAAAGGAGACAGGGCGGTTGTTTGCCAAAATGACCTATAAGATGC
GGGCCTGTCAGGTAATCGCTGAAAATCTGATATCGAATGGTGTTGGGAAGTATTTCCGAGACAATGGGATGGCAAAGGAC
GAGCATGACCTAACAAAAGCCCTTCACACCCTGGCAGTCTCAGGTGTTCCCAAAAACAACAAAGATAACCACCGAGGTGG
GCCTCCCAGAAGGACAACAAACCGAGGGGTGAGATCAAGCCAAGGCACCAAAACACAAGATAGAGACAAGGTTCAAGGGG
GACCTATGTACAACTATTTGCGATGCCAACCGATCAGCCCTGATCAGGGTGAGTCATACGAGACTGTTAGTGCATTCATC
ACCGCTGACCTTAAGAAGTATTGCCTGAATTGGAGATACGAGACAATCAGCATATTTGCACAGAGGCTGAATGAAATATA
TGGACTACCATCCTTCTTTCAATGGTTACACAGGATATTGGAAAAATCCGTACTCTACGTCAGTGACCCACATTGTCCTC
CCGATCTAGATAATCATATCCCTCTGGACAGTGTCCCCAATGCCCAAATATTCATCAAGTACCCAATGGGCGGAATAGAA
GGTTATTGCCAAAAACTATGGACAATCAGCACTATACCATACTTGTATCTGGCAGCCTATGAGAGCGGAGTAAGAATCGC
CTCACTGGTGCAGGGTGACAATCAGACAATCGCAGTGACAAAAAGAGTTCCAAGTTCTTGGCCTTATTCACTAAAAAAGA
GGGAGGCCTCCAAGGCCGCTCAAAATTACTTCGTAGTCTTAAGGCAAAGATTGCACGATGTAGGTCATCACTTAAAGGCT
AATGAGACCATAGTATCTTCTCACTTTTTTGTATATTCCAAAGGGATTTATTATGACGGCCTGCTAGTCTCACAATCACT
AAAGAGCATCGCCAGATGTGTCTTCTGGTCCGAGACTATAGTGGATGAAACCAGAGCGGCGTGCAGTAATATTGCAACAA
CTGTCGCTAAGAGTATAGAGAGGGGTTATGATAGGTACCTTGCATATTCTTTGAATATCCTCAAGATTTTCCAACAGATC
CTTATATCCCTTAACTTCACTATTAACACAACAATGACTCAGGATGTCGTGGCACCGATCATCGAGAACGGTGATTTGCT
GATAAGGATGGCACTCTTGCCAGCACCCATCGGGGGTCTCAATTATCTTAACATGAGCAGGTTATTTGTGAGAAATATCG
GTGACCCGGTCACCTCCTCTATAGCCGACCTGAAGAGGATGATAGATGCCGGGCTAATGCCAGAAGAAACATTGCATCAA
GTGATGACCCAGACCCCGGGAGAATCATCCTACCTAGATTGGGCAAGTGACCCTTATTCTGCCAACCTACCCTGCGTACA
GAGTATCACTCGCCTTCTCAAAAACATCACTGCACGATATATTTTAATCAGCAGCCCAAACCCGATGCTGAAAGGGTTAT
TTCATGAGGGGAGTAGAGATGAAGACGAGGAGCTTGCAAGTTTCCTAATGGATCGGCATATAATTGTTCCAAGAGCTGCA
CATGAAATCTTAGACCATAGTATAACCGGAGCAAGAGAAGCTATAGCCGGGATGTTGGACACCACCAAGGGTCTGATTAG
AACAAGTATGAAACGGGGCGGCCTCACCCCTCGAGTCTTAGCCCGCCTTTCCAATTATGATTATGAACAATTCCGATCCG
GGATAACACTATTAACAAAGAAAGGGCAGTGTTATCTCATTGACAAGGACTCGTGCTCGGTGCAGCTCGCTATAGCTCTG
AGGGGCCACATGTGGGCTAAGTTGGCTCGCGGGAGACCAATCTATGGGTTGGAGGTGCCTGATGTATTAGAATCGATGAA
CGGCTACCTTATCAAACGCCACGAGTCGTGTGCTATCTGTGAAACGGGCTCAAGTCACTACGGATGGTTTTTCGTCCCTG
CAGGGTGCCAGCTTGACGATGTATCTAGAGAGACTTCGGCTCTTCGTGTACCTTATGTCGGATCAACAACTGAGGAAAGG
ACAGACATGAAACTTGCATTTGTTAGGTCTCCAAGTAGATCCCTCAAATCAGCAGTTAGAATTGCAACAGTTTACTCATG
GGCTTACGGGGATGATGAGAAATCATGGAGTGAAGCCTGGATGCTAGCTAGGCAGAGAGCCAATATCACCTTAGATGAAT
TGAGAATGATCACTCCAGTCTCCACATCCACCAACTTAGCCCACCGGTTGAGGGATCGGAGTACCCAGGTGAAATACTCG
GGGACATCCCTTGTGAGGGTTGCAAGATACACAACCATCTCCAATGATAACTTGTCGTTTGTGATATCTGAGAAAAAAGT
GGATACCAACTTCATTTATCAGCAAGGGATGTTGCTTGGTCTTGGGATCCTTGAGAACCTCTTTAGGCTAGAGGCCACCA
CCGGAGTATCCAACACAGTGCTACACCTGCACGTGGAAACAGAATGTTGTGTTGTACCTATGGTGGATCACCCAAGGATA
CCGAGTCTCCGTAATATAAAAGTTACGGATGAGCTATGCACAAACCCTTTGATCTACGACAGGTCCCCCATCATAGAGCA
CGATGCAACCCGGCTATATTCACAGAGCCACAGGAGACATTTGGTGGAGTTTGTTACCTGGTCAACAAGCCAGCTTTACC
ATATACTGGCTAAGTCTACAGCAATGTCCATGATTGAATTGATCACGAGATTCGAGAAAGATCACATGAATGAAATAGCC
GCCCTGATTGGCGATGACGACATCAACAGCTTCATCACAGAATTTTTGCTAGTGGAGCCTAGATTATTTATAGTTTACCT
TGGTCAGTGTGCTGCCATCAATTGGGCCTTTGATATACATTATCATCGGCCCTCGGGCAAGTACCAGATGGGGGAACTTC
TCTACTCTCTGCTCTCTCGGATGAGCAAAGGAGTATATAAGATCTTTACTAATGCTTTGAGCCACCCCAAAGTTTACAAG
AAATTTTGGCGAAGTGGCATCATTGAGCCGATTCATGGCCCATCCTTGGATACACAGAATTTACATGTCACTGTCTGTGA
CATGATATATGGGTCCTATGTCACCTATTTGGATCTTTTGCTGAATGATGAGCTAGATGATTACCCGTATTTGCTCTGCG
AGAGTGATGAGGACGTGGTCACAGACAGGTTCGACAACATTCAAGCCAAACATCTCTGTGTATTGGCCGATGTATATTGC
AGCTCCAAGAGGTGTCCTTCAATAATCGGGATGTCTCCTATAGAAAAATGTACCATTCTCACACATTACATCAAGGGAGA
ATCAGTACAATCCCCGTCTGGGACCTCATGGAACACTGATCCCCTTGTAGTAGATCATTACTCATGCTCTCTGACCTACC
TTCGCCGCGGTTCCATCAAACAAATCAGGTTGAGGGTGGATCCTGGGTTTGTATTCGAGGCGTTGACAGACGTCGACTTT
AAACAACCTCGCAAAGCTAAGTTAGATATATCGGTCGTTGGGTTGACTGATTTCTCTCCCCCTTACGACAACGTCGGTGA
TTTTTTAGGGACTATCAACACATTGAGGCACGATCTGCCTGTCACCGGAACCGGGGTCTCGAACTATGAAGTCCACGCTT
ATCGTAGAATTGGCCTGAATTCATCAGCATGTTATAAAGCCGTAGAGATCTCCACGTTAATCAAGCCATCCTTAGAAGTC
GGAGAGCATGGATTGTTCTTAGGAGAAGGTTCCGGTTCAATGCTGGCTGCGTACAAAGAAGTTCTTAAATTAGCAAATTG
TTACTACAACAGCGGAGTAACAGCGGAGGGCAGAGCCGGACAGAGGGAAATATCTCCCTATCCTTCAGAGATGAGCCTAG
TAGAGAATCAAATGGGGATAGAGCGGAGTGTTAAAGTGCTGTTCAACGGGAAACCTGAAGTAACTTGGGTGGGGACCACA
GATTGCTACAAGTACATAATCAGTAACATCCAAACCTCTAGTCTGGGTTTCATACATTCAGATATTGAGACGCTCCCAAC
CAAAGATGCTGTTGAGAAATTGGAGGAATTTGCCTCTATCCTATCCTTATCCTTGATTTTGGGGAAAATCGGCTCTATTA
CAGTTGTCAAAATTATGCCCATTAGCGGGGATTTTACCCAAGGCTTCATAGCCTATGCCATCCAATATTTTAGGGAGAGC
CTGCTTGCCTATCCGAGATATAGTAACTTCATCTCGACTGAGTGTTACCTTATTATGATAGGATTAAAGGCCAATCGATT
GATAAACCCAGAAGCCATTAAGCAAAGCATAATCAGAGCGGGGGTCAGGACTGCACCAGGACTTGTGAGCCATGTATTAT
CAGAGAAACAAAAAGGTTGTATTCAATCTTTCTTGGGTGATCCTTATATCCAAGGAGACTTCAATAAGCACCTTAAATCT
CTAACCTCTATTGAGAAAATCCTGGTAAATTGTGGTCTCTCGATCAATGGCATAAAAATCTGTAGAGATCTAATCCACCA
TGATATCGCCTCCGGTCCAGACGGCCTTATGAGCTCTACAATTATTTTATATAGGGAATTGGCTCATTTCAAAGATAATA
TAAGGAGTCAGCACGGAATGTTCCACCCCTACCCGGTACTGGCCAACAGCAGGCAACGTGAATTAATCCTTCGAATAGCC
AAGAAATTCTGGGGGTATGTCTTGCTATATTCTGATGACCCGGCACTAATCAGACAAACAATCAAGAACTTGAAACGGAA
TCATCTAACCTTTGACTTACATAGTAACCCATTTATTAAAGGGCTATCCAAGGCTGAGAAACTGCTGGTGCGGACGAGTT
CACTAAGAAGAGAATGGTTGTTCACTCTCGAAACGAAAGAAGTAAAAGAGTGGTTCAAATTGGTAGGTTACAGTGCACTC
ATCAGAGGCTAGTCAGCTATGCATCTGCCCCCTTCTCCTCCGCCATGAGACCCCACTGGCGATCCAGAAGATTAAAGAAA
ACTACATATTGGATAAGTATCTATTCCCAGCTTTGTCTGGT
>MF443342.1/goat/China/2014-04-01
ACCAAACAAAGTTGGGTAAGGATAGATCTTATAATAACTATGGACTGGCAAACTTAGGAGTAAAGATCCTACTGTCGGGG
GGAGGAGGAGGAGCAAGATCCTTGATCATGGCGACTCTCCTTAAAAGCTTAGCATTGTTCAAAAGGAACAAAGACAAAGC
GCCGACAGCATCAGGTTCAGGAGGGGCCATCCGGGGGATTAAGAATGTTATCATAGTCCCGATTCCCGGAGACTCGTCCA
TCACTACCCGTTCAAGACTGCTCGACAGGCTTGTCAGATTGGCCGGAGATCCTGACATCAACGGGTCAAAGCTGACCGGG
GTGATGATCAGCATGTTATCCTTGTTCGTAGAGTCACCCGGGCAATTGATACAGCGAATCACAGATGATCCGGATGTTAG
TATCCGCCTTGTTGAGGTAGTTCAAAGTACTAGGTCCCAGTCCGGGTTGACCTTTGCATCACGTGGTGCTGATTTAGACA
ACGAGGCAGACATGTATTTTTCAACTGAGGGGCCCTCGAGTGGAGGTAAGAAAAGGATCAACTGGTTTGAGAACAGAGAA
ATAATAGACATAGAGGTGCAGGATCCAGAAGAGTTCAATATGTTGTTAGCCTCCATACTAGCACAAGTCTGGATCCTTCT
GGCCAAGGCTGTTACGGCACCAGATACGGCAGCTGACTCAGAACTGAGAAGGTGGGTTAAATACACACAACAAAGGAGAG
TGATTGGGGAATTTCGCCTTGACAAGGGGTGGCTGGACGCAGTCCGCAACAGAATTGCAGAAGATCTATCACTCCGGCGG
TTCATGGTATCTCTCATACTTGACATCAAGAGGACCCCAGGCAACAAGCCAAGGATTGCAGAAATGATCTGCGACATTGA
CAACTATATTGTCGAAGCAGGACTCGCCAGTTTCATCCTTACTATCAAATTTGGTATCGAAACCATGTATCCTGCATTAG
GGCTCCACGAGTTTGCCGGAGAATTGTCCACTATTGAGTCCTTGATGAACTTGTATCAACAGCTAGGAGAGGTTGCACCC
TACATGGTAATTCTAGAGAATTCAATTCAGAACAAGTTTAGTGCAGGAGCTTATCCCCTCCTCTGGAGCTATGCGATGGG
TGTCGGAGTCGAGCTGGAGAACTCAATGGGGGGCTTGAACTTTGGCAGGTCATATTTTGACCCTGCCTATTTTCGTCTCG
GACAGGAGATGGTCAGAAGATCTGCAGGAAAGGTCAGCTCTGTGATTGCGGCTGAGCTCGGCATCACAGCAGAGGAAGCT
AAACTAGTCTCGGAAATCGCCTCGCAGGCTGGGGACGAAAGAACCGCCAGAGGGACTGGGCCTCGACAGGCGCAGGTTTC
CTTCCTTCAGCACCAAACAGGAGGGGGAGAGTCGTCCGCACCAGCGACCAGAGAAGGGGTCAAAGCTGCGATCCCAAACG
GAGCTGAAGAAAGGGACAGAAAGCAAACACGCCCAGGAAGGCCCAGAGGAGAGACCTCCGGCCAACTGCTCCTGGACATC
ATGCCAGAGGATGAGATCTTGCGAGAGTCTGGTCAAAACCCTCGTGAGGCTCAAAGATCGGCCGAGGCACTCTTCAGGCT
GCAGGCCATGGCCAAGATTCTGGAGGACCAGGAGGAGGGAGAAGACAACAGTCAGGTCTACAACGACAAGGATCTCCTCG
GCTAAGCAGACGCACCCTCTGTCGAAATCAGTGACAAGACATCTCCTACCAGTATTATAAAAAACTTAGGACCCAGGTCC
AAGCAAGCACACATCGACACTCCAACCAGTCGAGCGGAGACCACCGATGGCAGAAGAACAAGCATACCATGTCAACAAGG
GGCTGGAATGTATCAAGTCTCTCAAAGCCTCACCCCCGGATCTATCCACCATCAGAGATACCATCGAGAGCTGGAGAGAG
GGGCTTAGCCCCTCGGGCTGTGCAACACCGAACCCTGATACGTCCGAGGGAGATCATCAGAATATCAACCAATCATGCTC
ACCAGCAATCGGACCAAACAAAGTCTACTTGTCTCCTGAAGATAATCTCGGACTTAGAGAGATCACTGGCAACGACTGTG
AGGCTGGGCTCGGAGGGGTCCAGAGAGAAGGATCCAACTCTCAAGTACAGCGTTACCATGTTTATAGTCACGGGGGTGAA
GAGATTGAAGGACTCGAGGATGCTGACTCTCTCGTGGTTCAAGCAGATCCTCCAGTTGCTAACGTCTTCAATGGAGGAGA
GGATGGATCTGACGACAGCGATGTGGACTCTGGCCCAGATGATCCCGGCAGAGATACTCTATATGACCGGGGATCTGTTG
CCGGCAATGGTATCGCTAGGTCCACAGATGTCGAAAAACTAGAAGGTGCTGATATTCAAGAAGTTCTTAACTCCCAGAAA
GGCAAAGGAGGAAGATTCCAGGGCGGGAAAACCTTGCGAGTCCCGGAAATACCCGATGTCAAGCACTCCAGACCATCAGC
CCAATCAATTAAAAAGGGCACAGACGGGAACTCAGTCTCATCTGGAACGGTGATAGAGTGTTTATCGATAAGTGGTGCAA
CCCAAACTGTGCCAGAGTCAAGATGGGAGTCATCAGAGCAAAATGCGTCTGTGGGGAGTGTCCTCAAGTCTGCGAGGAGT
GCAAAGACGATCCAGGGGTCGACACAAGAATCTGGTACCATAGCATCACTGACTCAGCCTAAAGAGAATGACTCCGAGTA
TGAGTATGAGGATGACCTATTTACAGAGATTCAGGACATCCGTGCAAGCATTGCCAAGATCCATGATGACAATAAAACTA
TCCTCTCAAAGCTTGATTCTATACTGTTATTGAAAGGGGAAGTCGACACTATCAAGAAACAAATCAGCAAGCAGAATATA
AGTATATCCACCATTGAGGGCCATCTCTCCAGTATAATGATAGCCATCCCTGGCTTTGGGAAGGACATCAAGGACCCAAC
ATCCGAAGTCGAGTTGAACCCAGATCTAAGACCTATAATAAGCCGTGACTCTGGCAGAGCTCTCGCGGAGGTCCTCAAGA
AACCCGCTGTGGATAGGTCTCAGAAAATTGGAACCAAAGCCAACTCCAGCTCAAAGGGTCAGCTTCTTAAGGATCTCCAG
CTAAAACCTGTCGACAAGCAGGCAAGCTCTGCAATCGGGTTTGTCCCGTCCGACCATGAATCATCCAGAAATGTCATCCG
CTCCATAATCAAGTCGAGCAAGCTAAATATTGATCACAAGGACTATCTTCTAGATTTACTAAATGATGTGAAAGGCTCCA
AGGATCTTAAGGAATTTCACAAGATGCTAACAGCAATTCTCGCCAAGCACCCGTAACACATCCTCCAGTCATCATCTCAT
ACTCGACTAAAAACATCCTTTCAATCAGGCTATTACAAAAAACTTAGGAGCAAGGGCAACTGAGCTTCGCAGACAGGATG
ACCGAGATCTACGACTTCGATAAATCAGCATGGGATGTCAAAGGGTCAATTGCCCGCATAGAACCCACCACCTACCACGA
CGGCCGACTGATACCCCAGGTGAGGGTCATCGATCCTGGTCTGGGAGACAGAAAAGATGAGTGCTTTATGTACCTGTTTC
TCCTAGGAGTGATTGAGGATAACGACCCCCTGTCTCCCCCCGTCGGAAGAACCTTTGGCTCTCTACCTCTAGGGGTTGGT
AGGTCAACTGCCAAGCCAGAAGAACTACTAAGGGAGGCCACAGAATTAGATATAGTGGTGAGGCGCACTGCAGGAGTAAA
TGAGAAACTGGTATTTTACAACAACACTCCGCTGTCCTTGTTAACGCCCTGGAAGAAAGTTCTGACAACCGGAAGTGTGT
TTAGCGCTAACCAGGTTTGCAATGCAGTCAACCTAGTCCCGCTTGATACTCCCCAGAGATTCAGGGTTGTGTACATGAGC
ATAACTAGATTATCAGACAATGGTTACTATAGTGTGCCCAGAAGAATGCTGGAGTTCCGCTCGGCCAATGCAGTAGCCTT
CAACATCTTGGTTACACTAAGAATTGAAAATGGCACAAACCCTAGAAGATACATAGTCGGCTCATGGGAGAATTCAGAGG
TCACATTTATGGTACACGTGGGCAACTTTAGGAGAAAGAAGAACGAAGTATACTCTGCTGATTACTGCAAAATGAAGATT
GAAAAGATGGGTTTAGTTTTTGCCCTGGGTGGAATAGGCGGAACAAGTCTCCATATTAGAAGCACCGGGAAAATGAGCAA
AACCCTCCATGCACAGCTGGGGTTCAAGAAAATCTTATGTTACCCCCTAATGGATGTCAATGAGGATCTTAACCGATATC
TCTGGCGGGCAGAGTGCCGAATAGTCAAAATCCAAGCTGTCTTACAGCCATCAGTACCCCAAGAGTTCCGTGTCTACGAT
GATGTCATCATCAACGATGATCAAGGCTTGTTCAAGATCTTGTAGTTCATTTGCAAAGGAACGAACCCACCCCCAGGAAG
GGGCCCCACCCTCCCCCG-CCAAAAAACACACTCCAAGGCTCCCCGGCACAGCGCCAACACAGCTACTCCCGCGATGGAA
CGAGGTCGGCC-CCCGAACAAATCCGGTCCAGGGGGGGGGGCCCCCCCCCTGACCAACCGGGCGCCGACCGAGCAGGCCG
GCGAGAAGCCCCCAAGAGGCCCCGACGAAGACCGAGCACCCCATCCCCCC-AAAAACGTCCCCC-AACACGCCCGAGGCT
AGCCACCGGACACCCCCAGACCCGCCACCGGCGAGACAGAACCCCAAGGGGGGACCCTCCAAACCAAAGGAATCACCGGG
GTAGGCTCCGCCGAACCAGCACAGACCCGACCCAAGCAAGGCGGACCCCCAACACGAAACTGCCCAGCACACCCTACTCA
TCATCAAACAAAACTTAGGGGCCAAGTCCATACGAGAGGCCCTAGTCCGTCAGGCGGAGGGACGCAGAAAGGAAGGAGAC
ACGACCGTCCCAGAAGGAGGACACCCAACCACCGAAACGCCCGCCCCCAGGGAAGGAG--CCA-CCCCCACGCAGCGAAG
GAGCGGGTGGGAGACCTCGGGGAGGGCCCGACCGGGACCCGGGGGCCGGCGGCGCCGGCGGTGAGCAGGCCGGGCGCATA
CCTGACCCCACCGGAGGATCCGAGGAGGGCCCGACCCCGCGTGGACCAAACGGCAGGGAGCCCAACCCCACCAAAAAGAG
AGGCGAGGCCCCCCCTCCCTCCCCCCCCGCACACAACCCGCAGACAGACCGAGGGAGGGCCATCCCCCAGCGAGACAGGC
GGCTCCCTCGCAGCCGAGCCGCAGCTCCCCAGAACAGGACACCCCCGCACACCCCGAACACCCCCCCGCCCCCCGCCACC
GGGACAGGGGCTCCACCACCACAGACCGGAGCCACCGACAGCCAGCCAGAGGTCCCCTCCAGTCCCGCCCGGCGCCCCCC
CGAAGAGGCCCCGGCAAGGCCCCCCAGCCCGACGTCCCCCGCACGCACCGAAAGAAGGACCCGCCCGAGAACGTGCGGCA
CATCCATGCGCAAACATCATGACGCGGGTCGCAATTTTGACATTTCTGTTTCTTTTCCCAAATGTTGTTGCGTGTCAGAT
TCACTGGGGCAATCTATCCAAGATCGGGATTGTAGGAACAGGGAGTGCCAGCTACAAGGTGATGACTAGGCCAAGCCACC
AGACTCTGGTTATAAAGTTAATGCCAAATATAACGGCCATCGACAATTGTACAAAGTCAGAGATTGCAGAGTACAAGAGA
TTGCTGATCACAGTGTTAAAGCCTGTAGAGGATGCTCTGTCGGTGATAACCAAGAATGTAAGACCAATTCAAACTCTAAC
ACCTGGGCGTAGAACCCGCCGTTTTGCTGGAGCTGTTCTGGCCGGGGTAGCACTTGGAGTTGCGACAGCCGCTCAGATAA
CTGCAGGAGTCGCCCTTCATCAATCATTGATGAACTCCCAAGCAATTGAGAGTTTAAAAACCAGTCTTGAGATGTCGAAT
CAGGCAATAGAAGAAATCAGACTTGCAAATAAGGAGACCATACTGGCAGTACAGGGCGTCCAGGATTATATCAACAATGA
GCTCGTCCCTTCTGTTCATAGAATGTCATGCGAGCTGGTAGGTCACAAGCTCGGCCTCAAGCTCCTTAGGTACTACACCG
AGATCCTGTCCATATTCGGGCCCAGTCTTCGAGACCCGATATCTGCCGAAATATCAATCCAGGCACTTAGTTATGCATTA
GGCGGAGACATTAATAAAATCCTGGACAAGCTTGGGTATAGCGGTGGGGATTTCCTTGCCATCCTAGAAAGCAAGGGAAT
AAAGGCCCGGGTTACATATGTGGACACAAGAGATTACTTTATAATCCTTAGCATCGCCTACCCAACCTTATCTGAGATCA
AGGGAGTGATAGTTCACAAGATAGAAGCTATAACATACAACATTGGGGCACAGGAGTGGTATACTACTATCCCTAAATAT
GTAGCCACTCAGGGGTATCTGATATCGAACTTTGATGAGACGTCATGCGTATTCACTCCAGAGGGGACAGTTTGCAGCCA
GAATGCGTTGTACCCAATGAGCCCATTGCTTCAGGAATGTTTCAGGGGGTCAACAAAATCGTGCGCCAGAACCTTAGTTT
CAGGGACCATAAGTAATAGATTTATCCTATCAAAAGGGAACCTGATTGCAAATTGTGCGTCAGTTTTGTGCAAATGTTAC
ACAACAGAGACAGTTATCAGCCAAGATCCTGACAAACTACTAACTGTTGTAGCATCCGACAAGTGTCCTGTAGTTGAGGT
GGATGGAGTGACAATACAGGTCGGCAGTCGAGAGTATCCGGATTCTGTATACTTACACAAAATAGACTTAGGTCCAGCCA
TCTCCCTAGAAAAACTGGATGTAGGCACCAATTTAGGCAATGCAGTCACAAGACTGGAGAATGCAAAGGAGCTCCTAGAT
GCATCAGACCAAATACTGAAGACTGTTAAAGGGGTACCTTTCAGTGGGAATATGTACATAGCACTGGCAGCTTGCATAGG
AGTATCCCTGGGCCTTGTCACATTAATATGCTGCTGTAAGGGGAGGTGTAAGAACAAGGAAATCCCTATCTCCAAAATCA
ACCCAGGGCTCAAACCCGACCTGACCGGGACCTCAAAGTCGTACGTAAGATCACTGTAGTCAGAATCACCTGGATCATCT
GGCATCACACACATACATGCACGACACAGGCAGTCCGAGGACGCAAGAAACCCAGCCTCCGGTCACCCACCCGACCCCAC
TCCACGCTCCACCACACATTAGTCATCAAACAAAACTTAGGACGAAAGGTCAATCACCATGTCCGCACAAAGGGAGAGGA
TCAATGCCTTCTACAAAGACAATCCTCACAATAAGAACCATAGGGTGATCCTGGATAGAGAACGCTTGGTCATTGAAAGA
CCCTACATCTTGCTTGGAGTCCTGCTGGTAATGTTCCTGAGTCTAATCGGACTGCTGGCCATTGCAGGGATCAGGCTTCA
CCGGGCCACCGTTGGAACTTCAGAGATCCAGAGTCGGCTGAATACCAATATTAAGTTGACCGAATCTATTGATCACCAGA
CTAAGGATGTCTTAACTCCCCTTTTTAAAATCATTGGCGATGAAGTCGGCATCAGAATTCCACAGAAATTCAGTGATCTT
GTCAAGTTCATCTCCGATAAGATTAAATTCCTCAACCCTGATAGAGAGTATGATTTCAGAGATCTCCGGTGGTGTATGAA
TCCCCCCGAGAGAGTCAAAATTAATTTTGATCAGTTTTGTGAGTACAAGGCTGCGGTTAAGTCAATTGAACATATATTTG
AGTCACCACTCAACAAGTCAAAAAAGCTGCAATCTTTGACTCTCGGGCCCGGAACAGGCTGTCTAGGCAGGACAGTAACA
AGAGCCCATTTCTCAGAACTTACAATGACCTTAATGGACCTGGATCTAGAGATGAAGCACAACGTGTCCTCAGTGTTTAC
CGTAGTTGAAGAGGGATTATTCGGAAGAACATATACCGTCTGGAGATCCGATGCCAGGGATCCGAGCACCGATCTAGGTA
TCGGCCATTTTTTAAGAGTCTTCGAGATTGGACTGGTAAGAGATCTTGGGCTGGGTCCCCCTGTTTTTCATATGACCAAC
TATCTCACGGTGAACATGAGTGATGACTATCGGAGATGTCTTTTAGCGGTAGGGGAGTTGAAGTTGACAGCCCTATGCAC
CTCATCTGAGGCTGTGACACTGAGTGAGAGAGGAGTTCCAAGGAGGGAACCTCTTGTGGTTGTGATACTTAATCTAGCTG
GACCCACTCTAGGAGGAGAGCTATACAGTGTCTTGCCTACCTCTGATCTCATGGTGGAGAAACTCTATTTGTCTTCACAT
AGAGGGATCATCAAAGATGATGAGGCCAATTGGGTAGTGCCGTCTACCGATGTTCGTGATCTTCAGAATAAAGGTGAATG
TCTGGTGGAAGCATGCAAGACTCGACCTCCTTCATTTTGCAATGGCACAGGATCAGGCCCGTGGTCAGAAGGGAGAATCC
CTGCCTACGGGGTGATCAGGGTCAGTCTTGACTTAGCGAGTGACCCGGATGTAGTTATCACTTCAGTGTTTGGCCCACTG
ATACCTCACCTATCCGGCATGGATCTTTACAACAACCCGTTTTCAAAAGCTGTATGGTTGGCTGTACCACCTTATGAGCA
GTCATTTCTAGGAATGATAAATACAATTGGATTCCCTAACAGAGCAGAGGTTATGCCGCACATTTTGACCACAGAGATCA
GAGGCCCTCGGGGTCGTTGCCATGTTCCCATAGAATTGTCCCGCCGGGTTGATGACGATATCAAGATCGGGTCCAACATG
GTCATATTGCCGACGATGGACCTGAGGTATATTACAGCCACTTATGATGTTTCCAGGAGCGAGCATGCAATCGTGTACTA
TATCTATGACACGAGTCGCTCATCATCTTACTTCTACCCAGTTCGACTGAATTTCAAAGGCAATCCTCTCTCTTTGAGGA
TAGAGTGTTTCCCCTGGCGTCATAAGGTGTGGTGCTACCATGATTGTCTTATATACAACACCATAACAGGTGAAGAGGTC
CATACGAGAGGGCTGACCGGCATAGAGGTAACATGCAATCCAGTCTGAGCAGAGCTACGACCGTCACTCAGGCAGTCCCT
TGAGTCGCCACCGAGTCCAAGCAGCACAGCCTGGGACAATCAACGGCACAGCCCAGCCAACAATGTTATAAAAAACTTAG
GAGCCAGGGTTGTAGGGGCCATGGACTCTCTATCAGTCAATCAGGTCTTGTACCCTGAGGTTCATCTAGACAGCCCTATT
GTCACAAACAAACTAGTTGCCATCCTTGAGTACTCGGGTATCGACCATAACTATGTTCTTGAAGACCAGACTCTTGTCAA
GAATATTAGGTATAGGCTGGGGTGCGGTTTTTCAAATCAAATGATCATCAATAACAGGGGGGTGGGTGAAACAGTCAATT
CTAAACTTAAAAGTTACCCCCATAATCGTCATATCATATACCCGGATTGCAATAAGGAGTTGTTTTGTATCAAGGATAGC
TGCATATCTAAGAAGCTCTCGGAGCTATTCAAGAAGGGTAATTCCTTGTACTCTAAGATAAGTCACCAGGTACTGGATTG
TCTTAAGAGAGTCAATGGGAAATTAGGTCTGGGCACAGATCTTACCCATGGTCTGAAGGAGGGTATCCTTGACCTAGGGT
TGCACATGCATAGCTCTCAATGGTTCGAGACTTTCCTGTTCTGGTTCACTATCAAGACAGAGATGAGATCAATGATCAAA
GAACAGTCCCATATATGCCACAAGAGGAGGTATAACCCGACTTTTGTGTCGGGGGATGCATTCGAGGTGCTCGTATCGCG
AGACCTCGTTGTGATAATTGATAAGAATACCCAGTATGTCTTCTACTTAACATTTGAGCTGGTCCTTATGTATTGTGATG
TCATAGAGGGTAGACTTATGACGGAGACAGCCATGGCCATAGACCAGAGATATTCAGAACTTCTAAGCCGGGTCAGATAC
TTGTGGGATCTTATTGATGGGTTCTTCCCAACACTAGGCAACACCACATACCAAATTGTTGCTCTGCTTGAACCATTATC
GTTGGCTTATCTTCAACTTCAGGATGTCACTCTGGAGTTAAGAGGTGCTTTTTTAGACCATTGCTTCAAAGAACTCTATG
AGATACTGGAACATTGCGGCATTGACACAGCAGGCACTTACAATTCCATCACTGAAGGATTGGATTACGTATTCATCACC
CACGATATACATCTAACTGGGGAGATTTTTTCATTTTTCCGGAGTTTCGGACACCCCCGTCTAGAAGCAGTCACCGCTGC
GGAAAATGTCAGAAAACATATGAACCAACCGAAGGTAATCAGTTATGAGACTATGATGAAAGGCCATGCGGTATTTTGCG
GGATAATCATAAATGGTTTTCGGGACCGACATGGCGGCAGCTGGCCCCCTGTTGCACTGCCAGAACATGCCTCTGCTGCG
ATCCGGAATGCGCAGGCATCAGGTGAGGGACTGACCCATGACCTGTGTATAGACAACTGGAAATCCTTTGTTGGATTCAA
ATTTGGCTGCTTTATGCCACTCAGCCTAGATAGTGATTTGACCATGTATCTCAAAGACAAGGCATTGGCTGCACTGAAGA
ATGAGTGGGATTCAGTTTACCCGAAAGAATACCTCCGTTATAACCCACCTAGAGGGACAGAGTCAAGGCGATTGGTAGAG
GTATTCCTGAATGACTCCAGCTTTGATCCTTATAACATGATAATGTACGTGGTGAATGGCTCCTACCTTAAAGACCCTGA
GTTTAACCTCTCATACAGCCTAAAAGAGAAGGAGATAAAGGAGACAGGGCGGTTGTTTGCCAAAATGACCTATAAGATGC
GGGCCTGTCAGGTAATCGCTGAAAATCTGATATCGAATGGTGTTGGGAAGTATTTCCGAGACAATGGGATGGCAAAGGAC
GAGCATGACCTAACAAAAGCCCTTCACACCCTGGCAGTCTCAGGTGTTCCCAAAAACAACAAAGATAACCACCGAGGTGG
GCCTCCCAGAAGGACAACAAACCGAGGGGTGAGATCAAGCCAAGGCACCAAAACACAAGATAGAGACAAGGTTCAAGGGG
GACCTATGTACAACTATTTGCGATGCCAACCGATCAGCCCTGATCAGGGTGAGTCATACGAGACTGTTAGTGCATTCATC
ACCGCTGACCTTAAGAAGTATTGCCTGAATTGGAGATACGAGACAATCAGCATATTTGCACAGAGGCTGAATGAAATATA
TGGACTACCATCCTTCTTTCAATGGTTACACAGGATATTGGAAAAATCCGTACTCTACGTCAGTGACCCACATTGTCCTC
CCGATCTAGATAATCATATCCCTCTGGACAGTGTCCCCAATGCCCAAATATTCATCAAGTACCCAATGGGCGGAATAGAA
GGTTATTGCCAAAAACTATGGACAATCAGCACTATACCATACTTGTATCTGGCAGCCTATGAGAGCGGAGTAAGAATCGC
CTCACTGGTGCAGGGTGACAATCAGACAATCGCAGTGACAAAAAGAGTTCCAAGTTCTTGGCCTTATTCACTAAAAAAGA
GGGAGGCCTCCAAGGCCGCTCAAAATTACTTCGTAGTCTTAAGGCAAAGATTGCACGATGTAGGTCATCACTTAAAGGCT
AATGAGACCATAGTATCTTCTCACTTTTTTGTATATTCCAAAGGGATTTATTATGACGGCCTGCTAGTCTCACAATCACT
AAAGAGCATCGCCAGATGTGTCTTCTGGTCCGAGACTATAGTGGATGAAACCAGAGCGGCGTGCAGTAATATTGCAACAA
CTGTCGCTAAGAGTATAGAGAGGGGTTATGATAGGTACCTTGCATATTCTTTGAATATCCTCAAGATTTTCCAACAGATC
CTTATATCCCTTAACTTCACTATTAACACAACAATGACTCAGGATGTCGTGGCACCGATCATCGAGAACGGTGATTTGCT
GATAAGGATGGCACTCTTGCCAGCACCCATCGGGGGTCTCAATTATCTTAACATGAGCAGGTTATTTGTGAGAAATATCG
GTGACCCGGTCACCTCCTCTATAGCCGACCTGAAGAGGATGATAGATGCCGGGCTAATGCCAGAAGAAACATTGCATCAA
GTGATGACCCAGACCCCGGGAGAATCATCCTACCTAGATTGGGCAAGTGACCCTTATTCTGCCAACCTACCCTGCGTACA
GAGTATCACTCGCCTTCTCAAAAACATCACTGCACGATATATTTTAATCAGCAGCCCAAACCCGATGCTGAAAGGGTTAT
TTCATGAGGGGAGTAGAGATGAAGACGAGGAGCTTGCAAGTTTCCTAATGGATCGGCATATAATTGTTCCAAGAGCTGCA
CATGAAATCTTAGACCATAGTATAACCGGAGCAAGAGAAGCTATAGCCGGGATGTTGGACACCACCAAGGGTCTGATTAG
AACAAGTATGAAACGGGGCGGCCTCACCCCTCGAGTCTTAGCCCGCCTTTCCAATTATGATTATGAACAATTCCGATCCG
GGATAACACTATTAACAAAGAAAGGGCAGTGTTATCTCATTGACAAGGACTCGTGCTCGGTGCAGCTCGCTATAGCTCTG
AGGGGCCACATGTGGGCTAAGTTGGCTCGCGGGAGACCAATCTATGGGTTGGAGGTGCCTGATGTATTAGAATCGATGAA
CGGCTACCTTATCAAACGCCACGAGTCGTGTGCTATCTGTGAAACGGGCTCAAGTCACTACGGATGGTTTTTCGTCCCTG
CAGGGTGCCAGCTTGACGATGTATCTAGAGAGACTTCGGCTCTTCGTGTACCTTATGTCGGATCAACAACTGAGGAAAGG
ACAGACATGAAACTTGCATTTGTTAGGTCTCCAAGTAGATCCCTCAAATCAGCAGTTAGAATTGCAACAGTTTACTCATG
GGCTTACGGGGATGATGAGAAATCATGGAGTGAAGCCTGGATGCTAGCTAGGCAGAGAGCCAATATCACCTTAGATGAAT
TGAGAATGATCACTCCAGTCTCCACATCCACCAACTTAGCCCACCGGTTGAGGGATCGGAGTACCCAGGTGAAATACTCG
GGGACATCCCTTGTGAGGGTTGCAAGATACACAACCATCTCCAATGATAACTTGTCGTTTGTGATATCTGAGAAAAAAGT
GGATACCAACTTCATTTATCAGCAAGGGATGTTGCTTGGTCTTGGGATCCTTGAGAACCTCTTTAGGCTAGAGGCCACCA
CCGGAGTATCCAACACAGTGCTACACCTGCACGTGGAAACAGAATGTTGTGTTGTACCTATGGTGGATCACCCAAGGATA
CCGAGTCTCCGTAATATAAAAGTTACGGATGAGCTATGCACAAACCCTTTGATCTACGACAGGTCCCCCATCATAGAGCA
CGATGCAACCCGGCTATATTCACAGAGCCACAGGAGACATTTGGTGGAGTTTGTTACCTGGTCAACAAGCCAGCTTTACC
ATATACTGGCTAAGTCTACAGCAATGTCCATGATTGAATTGATCACGAGATTCGAGAAAGATCACATGAATGAAATAGCC
GCCCTGATTGGCGATGACGACATCAACAGCTTCATCACAGAATTTTTGCTAGTGGAGCCTAGATTATTTATAGTTTACCT
TGGTCAGTGTGCTGCCATCAATTGGGCCTTTGATATACATTATCATCGGCCCTCGGGCAAGTACCAGATGGGGGAACTTC
TCTACTCTCTGCTCTCTCGGATGAGCAAAGGAGTATATAAGATCTTTACTAATGCTTTGAGCCACCCCAAAGTTTACAAG
AAATTTTGGCGAAGTGGCATCATTGAGCCGATTCATGGCCCATCCTTGGATACACAGAATTTACATGTCACTGTCTGTGA
CATGATATATGGGTCCTATGTCACCTATTTGGATCTTTTGCTGAATGATGAGCTAGATGATTACCCGTATTTGCTCTGCG
AGAGTGATGAGGACGTGGTCACAGACAGGTTCGACAACATTCAAGCCAAACATCTCTGTGTATTGGCCGATGTATATTGC
AGCTCCAAGAGGTGTCCTTCAATAATCGGGATGTCTCCTATAGAAAAATGTACCATTCTCACACATTACATCAAGGGAGA
ATCAGTACAATCCCCGTCTGGGACCTCATGGAACACTGATCCCCTTGTAGTAGATCATTACTCATGCTCTCTGACCTACC
TTCGCCGCGGTTCCATCAAACAAATCAGGTTGAGGGTGGATCCTGGGTTTGTATTCGAGGCGTTGACAGACGTCGACTTT
AAACAACCTCGCAAAGCTAAGTTAGATATATCGGTCGTTGGGTTGACTGATTTCTCTCCCCCTTACGACAACGTCGGTGA
TTTTTTAGGGACTATCAACACATTGAGGCACGATCTGCCTGTCACCGGAACCGGGGTCTCGAACTATGAAGTCCACGCTT
ATCGTAGAATTGGCCTGAATTCATCAGCATGTTATAAAGCCGTAGAGATCTCCACGTTAATCAAGCCATCCTTAGAAGTC
GGAGAGCATGGATTGTTCTTAGGAGAAGGTTCCGGTTCAATGCTGGCTGCGTACAAAGAAGTTCTTAAATTAGCAAATTG
TTACTACAACAGCGGAGTAACAGCGGAGGGCAGAGCCGGACAGAGGGAAATATCTCCCTATCCTTCAGAGATGAGCCTAG
TAGAGAATCAAATGGGGATAGAGCGGAGTGTTAAAGTGCTGTTCAACGGGAAACCTGAAGTAACTTGGGTGGGGACCACA
GATTGCTACAAGTACATAATCAGTAACATCCAAACCTCTAGTCTGGGTTTCATACATTCAGATATTGAGACGCTCCCAAC
CAAAGATGCTGTTGAGAAATTGGAGGAATTTGCCTCTATCCTATCCTTATCCTTGATTTTGGGGAAAATCGGCTCTATTA
CAGTTGTCAAAATTATGCCCATTAGCGGGGATTTTACCCAAGGCTTCATAGCCTATGCCATCCAATATTTTAGGGAGAGC
CTGCTTGCCTATCCGAGATATAGTAACTTCATCTCGACTGAGTGTTACCTTATTATGATAGGATTAAAGGCCAATCGATT
GATAAACCCAGAAGCCATTAAGCAAAGCATAATCAGAGCGGGGGTCAGGACTGCACCAGGACTTGTGAGCCATGTACTAT
CAGAGAAACAAAAAGGTTGTATTCAATCTTTCTTGGGTGATCCTTATATCCAAGGAGACTTCAATAAGCACCTTAAATCT
CTAACCTCTATTGAGAAAATCCTGGTAAATTGTGGTCTCTCGATCAATGGCATAAAAATCTGTAGAGATCTAATCCACCA
TGATATCGCCTCCGGTCCAGACGGCCTTATGAGCTCTACAATTATTTTATATAGGGAATTGGCTCATTTCAAAGATAATA
TAAGGAGTCAGCACGGAATGTTCCACCCCTACCCGGTACTGGCCAACAGCAGGCAACGTGAATTAATCCTTCGAATAGCC
AAGAAATTCTGGGGGTATGTCTTGCTATATTCTGATGACCCGGCACTAATCAGACAAACAATCAAGAACTTGAAACGGAA
TCATCTAACCTTTGACTTACATAGTAACCCATTTATTAAAGGGCTATCCAAGGCTGAGAAACTGCTGGTGCGGACGAGTT
CACTAAGAAGAGAATGGTTGTTCACTCTCGAAACGAAAGAAGTAAAAGAGTGGTTCAAATTGGTAGGTTACAGTGCACTC
ATCAGAGGCTAGTCAGCTATGCATCTGCCCCCTTCTCCTCCGCCATGAGACCCCACTGGCGATCCAGAAGATTAAAGAAA
ACTACATATTGGATAAGTATCTATTCCCAGCTTTGTCTGGT
>KM091959.1/goat/China/2013-11-30
ACCAAACAAAGTTGGGTAAGGATCGATCTTATAATAACTATGGACTGGCAAACTTAGGAGTAAAGATCCTACTGTCGGGG
GGAGGAGGAGGAGCAAGATCTTTGATTATGGCGACTCTCCTTAAAAGCTTAGCATTGTTCAAAAGGAACAAAGACAAAGC
GCCGACAGCATCAGGTTCAGGAGGGGCCATCCGGGGGATTAAGAATGTTATCATAGTCCCGATTCCCGGAGACTCGTCCA
TCACTACCCGTTCAAGACTGCTCGACAGGCTTGTCAGATTGGCCGGAGATCCTGACATCAACGGGTCAAAGCTGACCGGG
GTGATGATCAGCATGTTATCCTTGTTCGTAGAGTCACCCGGGCAATTGATACAGCGAATCACAGATGATCCGGATGTTAG
TATCCGCCTTGTTGAGGTAGTTCAAAGTACTAGGTCCCAGTCCGGGTTGACCTTTGCATCACGTGGTGCTGATTTAGACA
ACGAGGCAGACATGTATTTTTCAACTGAGGGGCCCTCGAGTGGAGGTAAGAAAAGGATCAACTGGTTTGAGAACAGAGAA
ATAATAGACATAGAGGTGCAGGATCCAGAAGAGTTCAATATGTTGTTAGCCTCCATACTAGCACAAGTCTGGATCCTTCT
GGCCAAGGCTGTTACGGCACCAGATACGGCAGCTGACTCAGAACTGAGAAGGTGGGTTAAATACACACAACAAAGGAGAG
TGATTGGGGAATTTCGCCTTGACAAGGGGTGGCTGGACGCAGTCCGCAACAGAATTGCAGAAGATCTATCACTCCGGCGG
TTCATGGTATCTCTCATACTTGACATCAAGAGGACCCCAGGCAACAAGCCAAGGATTGCAGAAATGATCTGCGACATTGA
CAACTATATTGTCGAAGCAGGACTCGCCAGTTTCATCCTTACTATCAAATTTGGTATCGAAACCATGTATCCTGCATTAG
GGCTCCACGAGTTTGCCGGAGAATTGTCCACTATTGAGTCCTTGATGAACTTGTATCAACAGCTAGGAGAGGTTGCACCC
TACATGGTAATTCTAGAGAATTCAATTCAGAACAAGTTTAGTGCAGGAGCTTATCCCCTCCTCTGGAGCTATGCGATGGG
TGTCGGAGTCGAGCTGGAGAACTCAATGGGGGGCTTGAACTTTGGCAGGTCATATTTTGACCCTGCCTATTTTCGTCTCG
GACAGGAGATGGTCAGAAGATCTGCAGGAAAGGTCAGCTCTGTGATTGCGGCTGAGCTCGGCATCACAGCAGAGGAAGCT
AAACTAGTCTCGGAAATCGCCTCGCAGGCTGGGGACGAAAGAACCGCCAGAGGGACTGGGCCTCGACAGGCGCAGGTTTC
CTTCCTTCAGCACCAAACAGGAGGGGGAGAGTCGTCCGCACCAGCGACCAGAGAAGGGGTCAAAGCTGCGATCCCAAACG
GAGCTGAAGAAAGGGACAGAAAGCAAACACGCCCAGGAAGGCCCAGAGGAGAGACCTCCGGCCAACTGCTCCTGGACATC
ATGCCAGAGGATGAGATCTTGCGAGAGTCTGGTCAAAACCCTCGTGAGGCTCAAAGATCGGCCGAGGCACTCTTCAGGCT
GCAGGCCATGGCCAAGATTCTGGAGGACCAGGAGGAGGGAGAAGACAACAGTCAGGTCTACAACGACAAGGATCTCCTCG
GCTAAGCAGACGCACCCTCTGTCGAAATCAGTGACAAGACATCTCCTACCAGTATTATAAAAAACTTAGGACCCAGGTCC
AAGCAAGCACACATCGACACTCCAACCAGTCGAGCGGAGACCACCGATGGCAGAAGAACAAGCATACCATGTCAACAAGG
GGCTGGAATGTATCAAGTCTCTCAAAGCCTCACCCCCGGATCTATCCACCATCAGAGATACCATCGAGAGCTGGAGAGAG
GGGCTTAGCCCCTCGGGCCGTGCAACACCGAACCCTGATACGTCCGAGGGAGATCATCAGAATATCAACCAATCATGCTC
ACCAGCAATCGGACCAAACAAAGTCTACTTGTCTCCTGAAGATAATCTCGGATTTAGAGAGATCACTGGCAACGACTGTG
AGGCTGGGCTCGGAGGGGTCCAGAGAGAAGGATCCAACTCTCAAGTACAGCGTTACCATGTTTATAGTCACGGGGGTGAA
GAGATTGAAGGACTCGAGGATGCTGACTCTCTCGTGGTTCAAGCAGATCCTCCAGTTGCTAACGTCTTCAATGGAGGAGA
GGATGGATCTGACGACAGCGATGTGGACTCTGGCCCAGATGATCCCGGCAGAGATACTCTATATGACCGGGGATCTGTTG
CCGGCAATGGTATCGCTAGGTCCACAGATGTCGAAAAACTAGAAGGTGCTGATATTCAAGAAGTTCTTAACTCCCAGAAA
GGCAAAGGAGGAAGATTCCAGGGCGGGAAAACCTTGCGAGTCCCGGAAATACCCGATGTCAAGCACTCCAGACCATCAGC
CCAATCAATTAAAAAGGGCACAGACGGGAACTCAGTCTCATCTGGAACGGTGATAGAGTGTTTATCGATAAGTGGTGCAA
CCCAAACTGTGCCAGAGTCAAGATGGGAGTCATCAGAGCAAAATGCGTCTGTGGGGAGTGTCCTCAAGTCTGCGAGGAGT
GCAAAGACGATCCAGGGGTCGACACAAGAATCTGGTACCATAGCATCACTGACTCAGCCTAAAGAGAATGACTCCGAGTA
TGAGTATGAGGATGACCTATTTACAGAGATTCAGGACATCCGTGCAAGCATTGCCAAGATCCATGATGACAATAAAACTA
TCCTCTCAAAGCTTGATTCTATACTGTTATTGAAAGGGGAAGTCGACACTATCAAGAAACAAATCAGCAAGCAGAATATA
AGTATATCCACCATTGAGGGCCATCTCTCCAGTATAATGATAGCCATCCCTGGCTTTGGGAAGGACATCAAGGACCCAAC
ATCCGAAGTCGAGTTGAACCCAGATCTAAGACCTATAATAAGCCGTGACTCTGGCAGAGCTCTCGCGGAGGTCCTCAAGA
AACCCGCTGTGGATAGGTCTCAGAAAATTGGAACCAAAGCCAACTCCAGCTCAAAGGGTCAGCTTCTTAAGGATCTCCAG
CTAAAACCTGTCGACAAGCAGGCAAGCTCTGCAATCGGGTTTGTCCCGTCCGACCATGAATCATCCAGAAATGTCATCCG
CTCCATAATCAAGTCGAGCAAGCTAAATATTGATCACAAGGACTATCTTCTAGATTTACTAAATGATGTGAAAGGCTCCA
AGGATCTTAAGGAATTTCACAAGATGCTAACAGCAATTCTCGCCAAGCACCCGTAACACATCCTCCAGTCATCATCTCAT
ACTCGACTAAAAACATCCTTTCAATCAGGCTATTACAAAAAACTTAGGAGCAAGGGCAACTGAGCTTCGCAGACAGGATG
ACCGAGATCTACGACTTCGATAAATCAGCATGGGATGTCAAAGGGTCAATTGCCCGCATAGAACCCACCACCTACCACGA
CGGCCGACTGATACCCCAGGTGAGGGTCATCGATCCTGGTCTGGGAGACAGAAAAGATGAGTGCTTTATGTACCTGTTTC
TCCTAGGAGTGATTGAGGATAACGACCCCCTGTCTCCCCCCGTCGGAAGAACCTTTGGCTCTCTACCTCTAGGGGTTGGT
AGGTCAACTGCCAAGCCAGAAGAACTACTAAGGGAGGCCACAGAATTAGATATAGTGGTGAGGCGCACTGCAGGAGTAAA
TGAGAAACTGGTATTTTACAACAACACTCCGCTGTCCTTGTTAACGCCCTGGAAGAAAGTTCTGACAACCGGAAGTGTGT
TTAGCGCTAACCAGGTTTGCAATGCAGTCAACCTAGTCCCGCTTGATACTCCCCAGAGATTCAGGGTTGTGTACATGAGC
ATAACTAGATTATCAGACAATGGTTACTATAGTGTGCCCAGAAGAATGCTGGAGTTCCGCTCGGCCAATGCAGTAGCCTT
CAACATCTTGGTTACACTAAGAATTGAAAATGGCACAAACCCTAGAAGATACATAGTCGGCTCATGGGAGAATTCAGAGG
TCACATTTATGGTACACGTGGGCAACTTTAGGAGAAAGAAGAACGAAGTATACTCTGCTGATTACTGCAAAATGAAGATT
GAAAAGATGGGTTTAGTTTTTGCCCTGGGTGGAATAGGCGGAACAAGTCTCCATATTAGAAGCACCGGGAAAATGAGCAA
AACCCTCCATGCACAGCTGGGGTTCAAGAAAATCTTATGTTACCCCCTAATGGATGTCAATGAGGATCTTAACCGATATC
TCTGGCGGGCAGAGTGCCGAATAGTCAAAATCCAAGCTGTCTTACAGCCATCAGTACCCCAAGAGTTCCGTGTCTACGAT
GATGTCATCATCAACGATGATCAAGGCTTGTTCAAGATCTTGTAGTTCATTTGCAAAGGAACGAACCCACCCCCAGGAAG
GGGCCCCACCCTCCCCCG-CCAAAAAACACACTCCAAGGCTCCCCGGCACAGCGCCAACACAGCTACTCCCGCGATGGAA
CGAGGTCGGCC-CCCGAACAAATCCGGTCCAGGGGGGGGGGCCCCCCCCCTGACCAACCGGGCGCCGACCGAGCAGGCCG
GCGAGAAGCCCCCAAGAGGCCCCGACGAAGACCGAGCACCCCATCCCCCC-AAAAACGTCCCCC-AACACGCCCGAGGCT
AGCCACCGGACACCCCCAGACCCGCCACCGGCGAGACAGAACCCCAAGGGGGGACCCTCCAAACCAAAGGAATCACCGGG
GTAGGCTCCGCCGAACCAGCACAGACCCGACCCAAGCAAGGCGGACCCCCAACACGAAACTGCCCAGCACACCCTACTCA
TCATCAAACAAAACTTAGGGGCCAAGTCCATACGAGAGGCCCTAGTCCGTCAGGCGGAGGGACGCAGAAAGGAAGGAGAC
ACGACCGTCCCAGAAGGAGGACACCCAACCACCGAAACGCCCGCCCCCAGGGAAGGAG--CCA-CCCCCACGCAGCGAAG
GAGCGGGTGGGAGACCTCGGGGAGGGCCCGACCGGGACCCGGGGGCCGGCGGCGCCGGCGGTGAGCAGGCCGGGCGCATA
CCTGACCCCACCGGAGGATCCGAGGAGGGCCCGACCCCGCGTGGACCAAACGGCAGGGAGCCCAACCCCACCAAAAAAAG
AGGCGAGGCCCCCCCTCCCTCCCCCCCCGCACACAACCCGCAGACAGACCGAGGGAGGGCCATCCCCCAGCGAGACAGGC
GGCTCCCTCGCAGCCGAGCCGCAGCTCCCCAGAATAGGACACCCCCGCACACTCCGAACACCCCCTCGCCCCCCGCCACC
GGGACAGGGGCTCCACCACCACAGACCGGAGCCACCGACAGCCAGCCAGAGGTCCCCTCCAGTCCCGCCCGGCGCCCCCC
CGAAGAGGCCCCGGCAAGGCCCCCCAGCCCGACGTCCCCCGCACGCACCGAAAGAAGGACCCGCCCGAGAACGTGCGGCA
CATCCATGCGCAAACATCATGACGCGGGTCGCAATTTTGACATTTCTGTTTCTTTTCCCAAATGTTGTTGCGTGTCAGAT
TCACTGGGGCAATCTATCCAAGATCGGGATTGTAGGAACAGGGAGTGCCAGCTACAAGGTGATGACTAGGCCAAGCCACC
AGACTCTGGTTATAAAGTTAATGCCAAATATAACGGCCATCGACAATTGTACAAAGTCAGAGATTGCAGAGTACAAGAGA
TTGCTGATCACAGTGTTAAAGCCTGTAGAGGATGCTCTGTCGGTGATAACCAAGAATGTAAGACCAATTCAAACTCTAAC
ACCTGGGCGTAGAACCCGCCGTTTTGCTGGAGCTGTTCTGGCCGGGGTAGCACTTGGAGTTGCGACAGCCGCTCAGATAA
CTGCAGGAGTCGCCCTTCATCAATCATTGATGAACTCCCAAGCAATTGAGAGTTTAAAAACCAGTCTTGAGATGTCGAAT
CAGGCAATAGAAGAAATCAGACTTGCAAATAAGGAGACCATACTGGCAGTACAGGGCGTCCAGGATTATATCAACAATGA
GCTCGTCCCTTCTGTTCATAGAATGTCATGCGAGCTGGTAGGTCACAAGCTCGGCCTCAAGCTCCTTAGGTACTACACCG
AGATCCTGTCCATATTCGGGCCCAGTCTTCGAGACCCGATATCTGCCGAAATATCAATCCAGGCACTTAGTTATGCATTA
GGCGGAGACATTAATAAAATCCTGGACAAGCTTGGGTATAGCGGTGGGGATTTCCTTGCCATCCTAGAAAGCAAGGGAAT
AAAGGCCCGGGTTACATATGTGGACACAAGAGATTACTTTATAATCCTTAGCATCGCCTACCCAACCTTATCTGAGATCA
AGGGAGTGATAGTTCACAAGATAGAAGCTATAACATACAACATTGGGGCACAGGAGTGGTATACTACTATCCCTAAATAT
GTAGCCACTCAGGGGTATCTGATATCGAACTTTGATGAGACGTCATGCGTATTCACTCCAGAGGGGACAGTTTGCAGCCA
GAATGCGTTGTACCCAATGAGCCCATTGCTTCAGGAATGTTTCAGGGGGTCAACAAAATCGTGCGCCAGAACCTTAGTTT
CAGGGACCATAAGTAATAGATTTATCCTATCAAAAGGGAACCTGATTGCAAATTGTGCGTCAGTTTTGTGCAAATGTTAC
ACAACAGAGACAGTTATCAGCCAAGATCCTGACAAACTACTAACTGTTGTAGCATCCGACAAGTGTCCTGTAGTTGAGGT
GGATGGAGTGACAATACAGGTCGGCAGTCGAGAGTATCCGGATTCTGTATACTTACACAAAATAGACTTAGGTCCAGCCA
TCTCCCTAGAAAAACTGGATGTAGGCACCAATTTAGGCAATGCAGTCACAAGACTGGAGAATGCAAAGGAGCTCCTAGAT
GCATCAGACCAAATACTGAAGACTGTTAAAGGGGTACCTTTCAGTGGGAATATGTACATAGCACTGGCAGCTTGCATAGG
AGTATCCCTGGGCCTTGTCACATTAATATGCTGCTGTAAGGGGAGGTGTAAGAACAAGGAAATCCCTATCTCCAAAATCA
ACCCAGGGCTCAAACCCGACCTGACCGGGACCTCAAAGTCGTACGTAAGATCACTGTAGTCAGAATCACCTGGATCATCT
GGCATCACACACATACATGCACGACACAGGCAGTCCGAGGACGCAAGAAACCCAGCCTCCGGTCACCCACCCGACCCCAC
TCCACGCTCCACCACACATTAGTCATCAAACAAAACTTAGGACGAAAGGTCAATCACCATGTCCGCACAAAGGGAGAGGA
TCAATGCCTTCTACAAAGACAATCCTCACAATAAGAACCATAGGGTGATCCTGGATAGAGAACGCTTGGTCATTGAAAGA
CCCTACATCTTGCTTGGAGTCCTGCTGGTAATGTTCCTGAGTCTAATCGGACTGCTGGCCATTGCAGGGATCAGGCTTCA
CCGGGCCACCGTTGGAACTTCAGAGATCCAGAGTCGGCTGAATACCAATATTAAGTTGACCGAATCTATTGATCACCAGA
CTAAGGATGTCTTAACTCCCCTTTTTAAAATCATTGGCGATGAAGTCGGCATCAGAATTCCACAGAAATTCAGTGATCTT
GTCAAGTTCATCTCCGATAAGATTAAATTCCTCAACCCTGATAGAGAGTATGATTTCAGAGATCTCCGGTGGTGTATGAA
TCCCCCCGAGAGAGTCAAAATTAATTTTGATCAGTTTTGTGAGTACAAGGCTGCGGTTAAGTCAATTGAACATATATTTG
AGTCACCACTCAACAAGTCAAAAAAGCTGCAATCTTTGACTCTCGGGCCCGGAACAGGCTGTCTAGGCAGGACAGTAACA
AGAGCCCATTTCTCAGAACTTACAATGACCTTAATGGACCTGGATCTAGAGATGAAGCACAACGTGTCCTCAGTGTTTAC
CGTAGTTGAAGAGGGATTATTCGGAAGAACATATACCGTCTGGAGATCCGATGCCAGGGATCCGAGCACCGATCTAGGTA
TCGGCCATTTTTTAAGAGTCTTCGAGATTGGACTGGTAAGAGATCTTGGGCTGGGTCCCCCTGTTTTTCATATGACCAAC
TATCTCACGGTGAACATGAGTGATGACTATCGGAGATGTCTTTTAGCGGTAGGGGAGTTGAAGTTGACAGCCCTATGCAC
CTCATCTGAGACTGTGACACTGAGTGAGAGAGGAGTTCCAAGGAGGGAACCTCTTGTGGTTGTGATACTTAATCTAGCTG
GACCCACTCTAGGGGGAGAGCTATACAGTGTCTTGCCTACCTCTGATCTCATGGTGGAGAAACTCTATTTGTCTTCACAT
AGAGGGATCATCAAAGATGATGAGGCCAATTGGGTAGTGCCGTCTACCGATGTTCGTGATCTTCAGAACAAAGGTGAATG
TCTGGTGGAAGCATGCAAGACTCGACCTCCTTCATTTTGCAATGGCACAGGATCAGGCCCGTGGTCAGAAGGGAGAATCC
CTGCCTACGGGGTGATCAGGGTCAGTCTTGACTTAGCGAGTGACCCGGATGTAGTTATCACTTCAGTGTTTGGCCCACTG
ATACCTCACCCATCCGGCATGGATCTTTACAACAACCCGTTTTCAAAAGCTGTATGGTTGGCTGTACCACCTTATGAGCA
GTCATTTCTAGGAATGATAAATACAATTGGATTCCCTAACAGAGCAGAGGTTATGCCGCACATTTTGACCACAGAGATCA
GAGGCCCTCGGGGTCGTTGCCATGTTCCCATAGAATTGTCCCGCCGGGTTGATGACGATATCAAGATCGGGTCCAACATG
GTCATATTGCCGACGATGGACCTGAGGTATATTACAGCCACTTATGATGTTTCCAGGAGCGAGCATGCAATCGTGTACTA
TATCTATGACACGAGTCGCTCATCATCTTACTTCTACCCAGTTCGACTGAATTTCAAAGGCAATCCTCTCTCTTTGAGGA
TAGAGTGTTTCCCCTGGCGTCATAAGGTGTGGTGCTACCATGATTGTCTTATATACAACACCATAACAGGTGAAGAGGTC
CATACGAGAGGGCTGACCGGCATAGAGGTAACATGCAATCCAGTCTGAGCAGAGCTACGACCGTCACTCAGGCAGTCCCT
TGAGTCGCCACCGAGTCCAAGCAGCACAGCCTGGGACAATCAACGGCACAGCCCAGCCAACAATGTTATAAAAAACTTAG
GAGCCAGGGTTGTAGGGGCCATGGACTCTCTATCAGTCAATCAGGTCTTGTACCCTGAGGTTCATCTAGACAGCCCTATT
GTCACAAACAAACTAGTTGCCATCCTTGAGTACTCGGGTATCGACCATAACTATGTTCTTGAAGACCAGACTCTTGTCAA
GAATATTAGGTATAGGCTGGGGTGCGGTTTTTCAAATCAAATGATCATCAATAACAGGGGGGTGGGTGAAACAGTCAATT
CTAAACTTAAAAGTTACCCCCATAATCGTCATATCATATACCCGGATTGCAATAAGGAGTTGTTTTGTATCAAGGATAGC
TGCATATCTAAGAAGCTCTCGGAGCTATTCAAGAAGGGTAATTCCTTGTACTCTAAGATAAGTCACCAGGTACTGGATTG
TCTTAAGAGAGTCAATGGGAAATTAGGTCTGGGCACAGATCTTACCCATGGTCTGAAGGAGGGTATCCTTGACCTAGGGT
TGCACATGCATAGCTCTCAATGGTTCGAGACTTTCCTGTTCTGGTTCACTATCAAGACAGAGATGAGATCAATGATCAAA
GAACAGTCCCATATATGCCACAAGAGGAGGTATAACCCGACTTTTGTGTCGGGGGATGCATTCGAGGTGCTCGTATCGCG
AGACCTCGTTGTGATAATTGATAAGAATACCCAGTATGTCTTCTACTTAACATTTGAGCTGGTCCTTATGTATTGTGATG
TCATAGAGGGTAGACTTATGACGGAGACAGCCATGGCCATAGACCAGAGATATTCAGAACTTCTAAGCCGGGTCAGATAC
TTGTGGGATCTTATTGATGGGTTCTTCCCAACACTAGGCAACACCACATACCAAATTGTTGCTCTGCTTGAACCATTATC
GTTGGCTTATCTTCAACTTCAGGATGTCACTCTGGAGTTAAGAGGTGCTTTTTTAGACCATTGCTTCAAAGAACTCTATG
AGATACTGGAACATTGCGGCATTGACACAGCAGGCACTTACAATTCCATCACTGAAGGATTGGATTACGTATTCATCACC
CACGATATACATCTAACTGGGGAGATTTTTTCATTTTTCCGGAGTTTCGGACACCCCCGTCTAGAAGCAGTCACCGCTGC
GGAAAATGTCAGAAAACATATGAACCAACCGAAGGTAATCAGTTATGAGACTATGATGAAAGGCCATGCGGTATTTTGCG
GGATAATCATAAATGGTTTTCGGGACCGACATGGCGGCAGCTGGCCCCCTGTTGCACTGCCAGAACATGCCTCTGCTGCG
ATCCGGAATGCGCAGGCATCAGGTGAGGGACTGACCCATGACCTGTGTATAGACAACTGGAAATCCTTTGTTGGATTCAA
ATTTGGCTGCTTTATGCCACTCAGCCTAGATAGTGATTTGACCATGTATCTCAAAGACAAGGCATTGGCTGCACTGAAGA
ATGAGTGGGATTCAGTTTACCCGAAAGAATACCTCCGTTATAACCCACCTAGAGGGACAGAGTCAAGGCGATTGGTCGAG
GTATTCCTGAATGACTCCAGCTTTGATCCTTATAACATGATAATGTACGTGGTGAATGGCTCCTACCTTAAAGACCCTGA
GTTTAACCTCTCATACAGCCTAAAAGAGAAGGAGATAAAGGAGACAGGGCGGTTGTTTGCCAAAATGACCTATAAGATGC
GGGCCTGTCAGGTAATCGCTGAAAATCTGATATCGAATGGTGTTGGGAAGTATTTCCGAGACAATGGGATGGCAAAGGAC
GAGCATGACCTAACAAAAGCCCTTCACACCCTGGCAGTCTCAGGTGTTCCCAAAAACAACAAAGATAACCACCGAGGTGG
GCCTCCCAGAAGGACAACAAACCGAGGGGTGAGATCAAGCCAAGGCACCAAAACACAAGATAGAGACAAGGTTCAAGGGG
GACCTATGTACAACTATTTGCGATGCCAACCGATCAGCCCTGATCAGGGTGAGTCATACGAGACTGTTAGTGCATTCATC
ACCGCTGACCTTAAGAAGTATTGCCTGAATTGGAGATACGAGACAATCAGCATATTTGCACAGAGGCTGAATGAAATATA
TGGACTACCATCCTTCTTTCAATGGTTACACAGGATATTGGAAAAATCCGTACTCTACGTCAGTGACCCACATTGTCCTC
CCGATCTAGATAATCATATCCCTCTGGACAGTGTCCCTAATGCCCAAATATTCATCAAGTACCCAATGGGCGGAATAGAA
GGTTATTGCCAAAAACTATGGACAATCAGCACTATACCATACTTGTATCTGGCAGCCTATGAGAGCGGAGTAAGAATCGC
CTCACTGGTGCAGGGTGACAATCAGACAATCGCAGTGACAAAAAGAGTTCCAAGTTCTTGGCCTTATTCACTAAAAAAGA
GGGAGGCCTCCAAGGCCGCTCAAAATTACTTCGTAGTCTTAAGGCAAAGATTGCACGATGTAGGTCATCACTTAAAGGCT
AATGAGACCATAGTATCTTCTCACTTTTTTGTATATTCCAAAGGGATTTATTATGACGGCCTGCTAGTCTCACAATCACT
AAAGAGCATCGCCAGATGTGTCTTCTGGTCCGAGACTATAGTGGATGAAACCAGAGCGGCGTGCAGTAATATTGCAACAA
CTGTCGCTAAGAGTATAGAGAGGGGTTATGATAGGTACCTTGCATATTCTTTGAATATCCTCAAGATTTTCCAACAGATC
CTTATATCCCTTAACTTCACTATTAACACAACAATGACTCAGGATGTCGTGGCACCGATCATCGAGAACGGTGATTTGCT
GATAAGGATGGCACTCTTGCCAGCACCCATCGGGGGTCTCAATTATCTTAACATGAGCAGGTTATTTGTGAGAAATATCG
GTGACCCGGTCACCTCCTCTATAGCCGACCTGAAGAGGATGATAGATGCCGGGCTAATGCCAGAAGAAACATTGCATCAA
GTGATGACCCAGACCCCGGGAGAATCATCCTACCTAGATTGGGCAAGTGACCCTTATTCTGCCAACCTACCCTGCGTACA
GAGTATCACTCGCCTTCTCAAAAACATCACTGCACGATATATTTTAATCAGCAGCCCAAACCCGATGCTGAAAGGGTTAT
TTCATGAGGGGAGTAGAGATGAAGACGAGGAGCTTGCAAGTTTCCTAATGGATCGGCATATAATTGTTCCAAGAGCTGCA
CATGAAATCTTAGACCATAGTATAACCGGAGCAAGAGAAGCTATAGCCGGGATGTTGGACACCACCAAGGGTCTGATTAG
AACAAGTATGAAACGGGGCGGCCTCACCCCTCGAGTCTTAGCCCGCCTTTCCAATTATGATTATGAACAATTCCGATCCG
GGATAACACTATTAACAAAGAAAGGGCAGTGTTATCTCATTGACAAGGACTCGTGCTCGGTGCAGCTCGCTATAGCTCTG
AGGGGCCACATGTGGGCTAAGTTGGCTCGCGGGAGACCAATCTATGGGTTGGAGGTGCCTGATGTATTAGAATCGATGAA
CGGCTACCTTATCAAACGCCACGAGTCGTGTGCTATCTGTGAAACGGGCTCAAGTCACTACGGATGGTTTTTCGTCCCTG
CAGGGTGCCAGCTTGACGATGTATCTAGAGAGACTTCGGCTCTTCGTGTACCTTATGTCGGATCAACAACTGAGGAAAGG
ACAGACATGAAACTTGCATTTGTTAGGTCTCCAAGTAGATCCCTCAAATCAGCAGTTAGAATTGCAACAGTTTACTCATG
GGCTTACGGGGATGATGAGAAATCATGGAGTGAAGCCTGGATGCTAGCTAGGCAGAGAGCCAATATCACCTTAGATGAAT
TGAGAATGATCACTCCAGTCTCCACATCCACCAACTTAGCCCACCGGTTGAGGGATCGGAGTACCCAGGTGAAATACTCG
GGGACATCCCTTGTGAGGGTTGCAAGATACACAACCATCTCCAATGATAACTTGTCGTTTGTGATATCTGAGAAAAAAGT
GGATACCAACTTCATTTATCAGCAAGGGATGTTGCTTGGTCTTGGGATCCTTGAGAACCTCTTTAGGCTAGAGGCCACCA
CCGGAGTATCCAACACAGTGCTACACCTGCACGTGGAAACAGAATGTTGTGTTGTACCTATGGTGGATCACCCAAGGATA
CCGAGTCTCCGTAATATAAAAGTTACGGATGAGCTATGCACAAACCCTTTGATCTACGACAGGTCCCCCATCATAGAGCA
CGATGCAACCCGGCTATATTCACAGAGCCACAGGAGACATTTGGTGGAGTTTGTTACCTGGTCAACAAGCCAGCTTTACC
ATATACTGGCTAAGTCTACAGCAATGTCCATGATTGAATTGATCACGAGATTCGAGAAAGATCACATGAATGAAATAGCC
GCCCTGATTGGCGATGACGACATCAACAGCTTCATCACAGAATTTTTGCTAGTGGAGCCTAGATTATTTATAGTTTACCT
TGGTCAGTGTGCTGCCATCAATTGGGCCTTTGATATACATTATCATCGGCCCTCGGGCAAGTACCAGATGGGGGAACTTC
TCTACTCTCTGCTCTCTCGGATGAGCAAAGGAGTATATAAGATCTTTACTAATGCTTTGAGCCACCCCAAAGTTTACAAG
AAATTTTGGCGAAGTGGCATCATTGAGCCGATTCATGGCCCATCCTTGGATACACAGAATTTACATGTCACTGTCTGTGA
CATGATATATGGGTCCTATGTCACCTATTTGGATCTTTTGCTGAATGATGAGCTAGATGATTACCCGTATTTGCTCTGCG
AGAGTGATGAGGACGTGGTCACAGACAGGTTCGACAACATTCAAGCCAAACATCTCTGTGTATTGGCCGATGTATATTGC
AGCTCCAAGAGGTGTCCTTCAATAATCGGGATGTCTCCTATAGAAAAATGTACCATTCTCACACATTACATCAAGGGAGA
ATCAGTACAATCCCCGTCTGGGACCTCATGGAACACTGATCCCCTTGTAGTAGATCATTACTCATGCTCTCTGACCTACC
TTCGCCGCGGTTCCATCAAACAAATCAGGTTGAGGGTGGATCCTGGGTTTGTATTCGAGGCGTTGACAGACGTCGACTTT
AAACAACCTCGCAAAGCTAAGTTAGATATATCGGTCGTTGGGTTGACTGATTTCTCTCCCCCTTACGACAACGTCGGTGA
TTTTTTAGGGACTATCAACACATTGAGGCACGATCTGCCTGTCACCGGAACCGGGGTCTCGAACTATGAAGTCCACGCTT
ATCGTAGAATTGGCCTGAATTCATCAGCATGTTATAAAGCCGTAGAGATCTCCACGTTAATCAAGCCATCCTTAGAAGTC
GGAGAGCATGGATTGTTCTTAGGAGAAGGTTCCGGTTCAATGCTGGCTGCGTACAAAGAAGTTCTTAAATTAGCAAATTG
TTACTACAACAGCGGAGTAACAGCGGAGGGCAGAGCCGGACAGAGGGAAATATCTCCCTATCCTTCAGAGATGAGCCTAG
TAGAGAATCAAATGGGGATAGAGCGGAGTGTTAAAGTGCTGTTCAACGGGAAACCTGAAGTAACTTGGGTGGGGACCACA
GATTGCTACAAGTACATAATCAGTAACATCCAAACCTCTAGTCTGGGTTTCATACATTCAGATATTGAGACGCTCCCAAC
CAAAGATGCTGTTGAGAAATTGGAGGAATTTGCCTCTATCCTATCCTTATCCTTGATTTTGGGGAAAATCGGCTCTATTA
CAGTTGTCAAAATTATGCCCATTAGCGGGGATTTTACCCAAGGCTTCATAGCCTATGCCATCCAATATTTTAGGGAGAGC
CTGCTTGCCTATCCGAGATATAGTAACTTCATCTCGACTGAGTGTTACCTTATTATGATAGGATTAAAGGCCAATCGATT
GATAAACCCAGAAGCCATTAAGCAAAGCATAATCAGAGCGGGGGTCAGGACTGCACCAGGACTTGTGAGCCATGTATTAT
CAGAGAAACAAAAAGGTTGTATTCAATCTTTCTTGGGTGATCCTTATATCCAAGGAGACTTCAATAAGCACCTTAAATCT
CTAACCTCTATTGAGAAAATCCTGGTAAATTGTGGTCTCTCGATCAATGGCATAAAAATCTGTAGAGATCTAATCCACCA
TGATATCGCCTCCGGTCCAGACGGCCTTATGAGCTCTACAATTATTTTATATAGGGAATTGGCTCATTTCAAAGATAATA
TAAGGAGTCAGCACGGAATGTTCCACCCCTACCCGGTACTGGCCAACAGCAGGCAACGTGAATTAATCCTTCGAATAGCC
AAGAAATTCTGGGGGTATGTCTTGCTATATTCTGATGACCCGGCACTAATCAGACAAACAATCAAGAACTTGAAACGGAA
TCATCTAACCTTTGACTTACATAGTAACCCATTTATTAAAGGGCTATCCAAGGCTGAGAAACTGCTGGTGCGGACGAGTT
CACTAAGAAGAGAATGGTTGTTCACTCTCGAAACGAAAGAAGTAAAAGAGTGGTTCAAATTGGTAGGTTACAGTGCACTC
ATCAGAGGCTAGTCAGCTATGCATCTGCCCCCTTCTCCTCCGCCATGAGACCCCACTGGCGATCCAGAAGATTAAAGAAA
ACTACATATTGGATAAGTATCTATTCCCAGCTTTGTCTGGT
>MF443353.1/goat/China/2014-03-30
ACCAAACAAAGTTGGGTAAGGATAGATCTTATAATAACTATGGACTGGCAAACTTAGGAGTAAAGATCCTACTGTCGGGG
GGAGGAGGAGGAGCAAGATCTTTGATTATGGCGACTCTCCTTAAAAGCTTAGCATTGTTCAAAAGGAACAAAGACAAAGC
GCCGACAGCATCAGGTTCAGGAGGGGCCATCCGGGGGATTAAGAATGTTATCATAGTCCCGATTCCCGGAGACTCGTCCA
TCACTACCCGTTCAAGACTGCTCGACAGGCTTGTCAGATTGGCCGGAGATCCTGACATCAACGGGTCAAAGCTGACCGGG
GTGATGATCAGCATGTTATCCTTGTTCGTAGAGTCACCCGGGCAATTGATACAGCGAATCACAGATGATCCGGATGTTAG
TATCCGCCTTGTTGAGGTAGTTCAAAGTACTAGGTCCCAGTCCGGGTTGACCTTTGCATCACGTGGTGCTGATTTAGACA
ACGAGGCAGACATGTATTTTTCAACTGAGGGGCCCTCGAGTGGAGGTAAGAAAAGGATCAACTGGTTTGAGAACAGAGAA
ATAATAGACATAGAGGTGCAGGATCCAGAAGAGTTCAATATGTTGTTAGCCTCCATACTAGCACAAGTCTGGATCCTTCT
GGCCAAGGCTGTTACGGCACCAGATACGGCAGCTGACTCAGAACTGAGAAGGTGGGTTAAATACACACAACAAAGGAGAG
TGATTGGGGAATTTCGCCTTGACAAGGGGTGGCTGGACGCAGTCCGCAACAGAATTGCAGAAGATCTATCACTCCGGCGG
TTCATGGTATCTCTCATACTTGACATCAAGAGGACCCCAGGCAACAAGCCAAGGATTGCAGAAATGATCTGCGACATTGA
CAACTATATTGTCGAAGCAGGACTCGCCAGTTTCATCCTTACTATCAAATTTGGTATCGAAACCATGTATCCTGCATTAG
GGCTCCACGAGTTTGCCGGAGAATTGTCCACTATTGAGTCCTTGATGAACTTGTATCAACAGCTAGGAGAGGTTGCACCC
TACATGGTAATTCTAGAGAATTCAATTCAGAACAAGTTTAGTGCAGGAGCTTATCCCCTCCTCTGGAGCTATGCGATGGG
TGTCGGAGTCGAGCTGGAGAACTCAATGGGGGGCTTGAACTTTGGCAGGTCATATTTTGACCCTGCCTATTTTCGTCTCG
GACAGGAGATGGTCAGAAGATCTGCAGGAAAGGTCAGCTCTGTGATTGCGGCTGAGCTCGGCATCACAGCAGAGGAAGCT
AAACTAGTCTCGGAAATCGCCTCGCAGGCTGGGGACGAAAGAACCGCCAGAGGGACTGGGCCTCGACAGGCGCAGGTTTC
CTTCCTTCAGCACCAAACAGGAGGGGGAGAGTCGTCCGCACCAGCGACCAGAGAAGGGGTCAAAGCTGCGATCCCAAACG
GAGCTGAAGAAAGGGACAGAAAGCAAACACGCCCAGGAAGGCCCAGAGGAGAGACCTCCGGCCAACTGCTCCTGGACATC
ATGCCAGAGGATGAGATCTTGCGAGAGTCTGGTCAAAACCCTCGTGAGGCTCAAAGATCGGCCGAGGCACTCTTCAGGCT
GCAGGCCATGGCCAAGATTCTGGAGGACCAGGAGGAGGGAGAAGACAACAGTCAGGTCTACAACGACAAGGATCTCCTCG
GCTAAGCAGACGCACCCTCTGTCGAAATCAGTGACAAGACATCTCTTACCAGTATTATAAAAAACTTAGGACCCAGGTCC
AAGCAAGCACACATCGACACTCCAACCAGTCGAGCGGAGACCACCGATGGCAGAAGAACAAGCATACCATGTCAACAAGG
GGCTGGAATGTATCAAGTCTCTCAAAGCCTCACCCCCGGATCTATCCACCATCAGAGATACCATCGAGAGCTGGAGAGAG
GGGCTTAGCCCCTCGGGCCGTGCAACACCGAACCCTGATACGTCCGAGGGAGATCATCAGAATATCAACCAATCATGCTC
ACCAGCAATCGGACCAAACAAAGTCTACTTGTCTCCTGAAGATAATCTCGGATTTAGAGAGATCACTGGCAACGACTGTG
AGGCTGGGCTCGGAGGGGTCCAGAGAGAAGGATCCAACTCTCAAGTACAGCGTTACCATGTTTATAGTCACGGGGGTGAA
GAGATTGAAGGACTCGAGGATGCTGACTCTCTCGTGGTTCAAGCAGATCCTCCAGTTGCTAACGTCTTCAATGGAGGAGA
GGATGGATCTGACGACAGCGATGTGGACTCTGGCCCAGATGATCCCGGCAGAGATACTCTATATGACCGGGGATCTGTTG
CCGGCAATGGTATCGCTAGGTCCACAGATGTCGAAAAACTAGAAGGTGCTGATATTCAAGAAGTTCTTAACTCCCAGAAA
GGCAAAGGAGGAAGATTCCAGGGCGGGAAAACCTTGCGAGTCCCGGAAATACCCGATGTCAAGCACTCCAGACCATCAGC
CCAATCAATTAAAAAGGGCACAGACGGGAACTCAGTCTCATCTGGAACGGTGATAGAGTGTTTATCGATAAGTGGTGCAA
CCCAAACTGTGCCAGAGTCAAGATGGGAGTCATCAGAGCAAAATGCGTCTGTGGGGAGTGTCCTCAAGTCTGCGAGGAGT
GCAAAGACGATCCAGGGGTCGACACAAGAATCTGGTACCATAGCATCACTGACTCAGCCTAAAGAGAATGACTCCGAGTA
TGAGTATGAGGATGACCTATTTACAGAGATTCAGGACATCCGTGCAAGCATTGCCAAGATCCATGATGACAATAAAACTA
TCCTCTCAAAGCTTGATTCTATACTGTTATTGAAAGGGGAAGTCGACACTATCAAGAAACAAATCAGCAAGCAGAATATA
AGTATATCCACCATTGAGGGCCATCTCTCCAGTATAATGATAGCCATCCCTGGCTTTGGGAAGGACATCAAGGACCCAAC
ATCCGAAGTCGAGTTGAACCCAGATCTAAGACCTATAATAAGCCGTGACTCTGGCAGAGCTCTCGCGGAGGTCCTCAAGA
AACCCGCTGTGGATAGGTCTCAGAAAATTGGAACCAAAGCCAACTCCAGCTCAAAGGGTCAGCTTCTTAAGGATCTCCAG
CTAAAACCTGTCGACAAGCAGGCAAGCTCTGCAATCGGGTTTGTCCCGTCCGACCATGAATCATCCAGAAATGTCATCCG
CTCCATAATCAAGTCGAGCAAGCTAAATATTGATCACAAGGACTATCTTCTAGATTTACTAAATGATGTGAAAGGCTCCA
AGGATCTTAAGGAATTTCACAAGATGCTAACAGCAATTCTCGCCAAGCACCCGTAACACATCCTCCAGTCATCATCTCAT
ACTCGACTAAAAACATCCTTTCAATCAGGCTATTACAAAAAACTTAGGAGCAAGGGCAACTGAGCTTCGCAGACAGGATG
ACCGAGATCTACGACTTCGATAAATCAGCATGGGATGTCAAAGGGTCAATTGCCCGCATAGAACCCACCACCTACCACGA
CGGCCGACTGATACCCCAGGTGAGGGTCATCGATCCTGGTCTGGGAGACAGAAAAGATGAGTGCTTTATGTACCTGTTTC
TCCTAGGAGTGATTGAGGATAACGACCCCCTGTCTCCCCCCGTCGGAAGAACCTTTGGCTCTCTACCTCTAGGGGTTGGT
AGGTCAACTGCCAAGCCAGAAGAACTACTAAGGGAGGCCACAGAATTAGATATAGTGGTGAGGCGCACTGCAGGAGTAAA
TGAGAAACTGGTATTTTACAACAACACTCCGCTGTCCTTGTTAACGCCCTGGAAGAAAGTTCTGACAACCGGAAGTGTGT
TTAGCGCTAACCAGGTTTGCAATGCAGTCAACCTAGTCCCGCTTGATACTCCCCAGAGATTCAGGGTTGTGTACATGAGC
ATAACTAGATTATCAGACAATGGTTACTATAGTGTGCCCAGAAGAATGCTGGAGTTCCGCTCGGCCAATGCAGTAGCCTT
CAACATCTTGGTTACACTAAGAATTGAAAATGGCACAAACCCTAGAAGATACATAGTCGGCTCATGGGAGAATTCAGAGG
TCACATTTATGGTACACGTGGGCAACTTTAGGAGAAAGAAGAACGAAGTATACTCTGCTGATTACTGCAAAATGAAGATT
GAAAAGATGGGTTTAGTTTTTGCCCTGGGTGGAATAGGCGGAACAAGTCTCCATATTAGAAGCACCGGGAAAATGAGCAA
AACCCTCCATGCACAGCTGGGGTTCAAGAAAATCTTATGTTACCCCCTAATGGATGTCAATGAGGATCTTAACCGATATC
TCTGGCGGGCAGAGTGCCGAATAGTCAAAATCCAWGCTGTCTTACAGCCATCAGTACCCCAAGAGTTCCGTGTCTACGAT
GATGTCATCATCAACGATGATCAAGGCTTGTTCAAGATCTTGTAGTTCATTTGCAAAGGAACGAACCCACCCCCAGGAAG
GGGCCCCACCCTCCCCCG-CCCAAAAACACACTCCAAGGCTCCCCGGCACAGCGCCAACACAGCTACTCCCGCGATGGAA
CGAGGTCGGCC-CCCGAACAAATCCGGTCCAGGGGGGGGGGCCCCCCCCCTGACCAACCGGGCGCCGACCGAGCAGGCCG
GCGAGAAGCCCCCAAGAGGCCCCGACGAAGACCGAGCACCCCATCCCCCC-AAAAACGTCCCCC-AACACGCCCGAGGCT
AGCCACCGGACACCCCCAGACCCGCCACCGGCGAGACAGAACCCCAAGGGGGRACCCTYCARACTAAAGGAATCACCGGG
GTAGGCTCCGCCGAACCAGCACAGACCCGACCCAAGCAAGGCGGACCCCCAACACGAAACTGCCCAGCACACCCTACTCA
TCATCAAACAAAACTTAGGGGCCAAGTCCATACGAGAGGCCCTAGTCCGTCAGGCGGAGGGACGCAGAAAGGAAGGAGAC
ACGACCGTCCCAGAAGGAGGACACCCAACCACCGAAACGCCCGCCCCCAGGGAAGGAG--CCA-CCCCCACGCAGCGAAG
GAGCGGGTGGGAGACCTCGGGGAGGGCCCGACCGGGACCCGGGGGCCGGCGGCGCCGGCGGTGAGCAGGCCGGGCGCATA
CCTGACCCCACCGGAGGATCCGAGGAGGGCCCGACCCCGCGTGGACCAAACGGCAGGGAGCCCAACCCCACCAAAAAAAG
AGGCGAGGCCCCCCCTCCCTCCCCCCCCGCACACAACCCGCAGACAGACCGAGGGAGGGCCATCCCCCAGCGAGACAGGC
GGCTCCCTCGCAGCCGAGCCGCAGCTCCCCAGAATAGGACACCCCCGCACACTCCGAACACCCCCTCGCCCCCCGCCACC
GGGACAGGGGCTCCACCACCACAGACCGGAGCCACCGACAGCCAGCCAGAGGTCCCCTCCAGTCCCGCCCGGCGCCCCCC
CGAAGAGGCCCCGGCAAGGCCCCCCAGCCCGACGTCCCCCGCACGCACCGAAAGAAGGACCCGCCCGAGAACGTGCGGCA
CATCCATGCGCAAACATCATGACGCGGGTCGCAATTTTGACATTTCTGTTTCTTTTCCCAAATGTTGTTGCGTGTCAGAT
TCACTGGGGCAATCTATCCAAGATCGGGATTGTAGGAACAGGGAGTGCCAGCTACAAGGTGATGACTAGGCCAAGCCACC
AGACTCTGGTTATAAAGTTAATGCCAAATATAACGGCCATCGACAATTGTACAAAGTCAGAGATTGCAGAGTACAAGAGA
TTGCTGATCACAGTGTTAAAGCCTGTAGAGGATGCTCTGTCGGTGATAACCAAGAATGTAAGACCAATTCAAACTCTAAC
ACCTGGGCGTAGAACCCGCCGTTTTGCTGGAGCTGTTCTGGCCGGGGTAGCACTTGGAGTTGCGACAGCCGCTCAGATAA
CTGCAGGAGTCGCCCTTCATCAATCATTGATGAACTCCCAAGCAATTGAGAGTTTAAAAACCAGTCTTGAGATGTCGAAT
CAGGCAATAGAAGAAATCAGACTTGCAAATAAGGAGACCATACTGGCAGTACAGGGCGTCCAGGATTATATCAACAATGA
GCTCGTCCCTTCTGTTTATAGAATGTCATGCGAGCTGGTAGGTCACAAGCTCGGCCTCAAGCTCCTTAGGTACTACACCG
AGATCCTGTCCATATTCGGGCCCAGTCTTCGAGACCCGATATCTGCCGAAATATCAATCCAGGCACTTAGTTATGCATTA
GGCGGAGACATTAATAAAATCCTGGACAAGCTTGGGTATAGCGGTGGGGATTTCCTTGCCATCCTAGAAAGCAAGGGAAT
AAAGGCCCGGGTTACATATGTGGACACAAGAGATTACTTTATAATCCTTAGCATCGCCTACCCAACCTTATCTGAGATCA
AGGGAGTGATAGTTCACAAGATAGAAGCTATAACATACAACATTGGGGCACAGGAGTGGTATACTACTATCCCTAAATAT
GTAGCCACTCAGGGGTATCTGATATCGAACTTTGATGAGACGTCATGCGTATTCACTCCAGAGGGGACAGTTTGCAGCCA
GAATGCGTTGTACCCAATGAGCCCATTGCTTCAGGAATGTTTCAGGGGGTCAACAAAATCGTGCGCCAGAACCTTAGTTT
CAGGGACCATAAGTAATAGATTTATCCTATCAAAAGGGAACCTGATTGCAAATTGTGCGTCAGTTTTGTGCAAATGTTAC
ACAACAGAGACAGTTATCAGCCAAGATCCTGACAAACTACTAACTGTTGTAGCATCCGACAAGTGTCCTGTAGTTGAGGT
GGATGGAGTGACAATACAGGTCGGCAGTCGAGAGTATCCGGATTCTGTATACTTACACAAAATAGACTTAGGTCCAGCCA
TCTCCCTAGAAAAACTGGATGTAGGCACCAATTTAGGCAATGCAGTCACAAGACTGGAGAATGCAAAGGAGCTCCTAGAT
GCATCAGACCAAATACTGAAGACTGTTAAAGGGGTACCTTTCAGTGGGAATATGTACATAGCACTGGCAGCTTGCATAGG
AGTATCCCTGGGCCTTGTCACATTAATATGCTGCTGTAAGGGGAGGTGTAAGAACAAGGAAATCCCTATCTCCAAAATCA
ACCCAGGGCTCAAACCCGACCTGACCGGGACCTCAAAGTCGTACGTAAGATCACTGTAGTCAGAATCACCTGGATCATCT
GGCATCGCACACATACATGCACGACACAGGCAGTTCGAGGACGCAAGAAACCCAGCCTCCGGTCACCCACCCGACCCCAC
TCCACGCTCCACCACACATTAGTCATCAAACAAAACTTAGGACGAAAGGTCAATCACCATGTCCGCACAAAGGGAGAGGA
TCAATGCCTTCTACAAAGACAATCCTCACAATAAGAACCATAGGGTGATCCTGGATAGAGAACGCTTGGTCATTGAAAGA
CCCTACATCTTGCTTGGAGTCCTGCTGGTAATGTTCCTGAGTCTAATCGGACTGCTGGCCATTGCAGGGATCAGGCTTCA
CCGGGCCACCGTTGGAACTTCAGAGATCCAGAGTCGGCTGAATACCAATATTAAGTTGACCGAATCTATTGATCACCAGA
CTAAGGATGTCTTAACTCCCCTTTTTAAAATCATTGGCGATGAAGTCGGCATCAGAATTCCACAGAAATTCAGTGATCTT
GTCAAGTTCATCTCCGATAAGATTAAATTCCTCAACCCTGATAGAGAGTATGATTTCAGAGATCTCCGGTGGTGTATGAA
TCCCCCCGAGAGAGTCAAAATTAATTTTGATCAGTTTTGTGAGTACAAGGCTGCGGTTAAGTCAATTGAACATATATTTG
AGTCACCACTCAACAAGTCAAAAAAGCTGCAATCTTTGACTCTCGGGCCCGGAACAGGCTGTCTAGGCAGGACAGTAACA
AGAGCCCATTTCTCAGAACTTACAATGACCTTAATGGACCTGGATCTAGAGATGAAGCACAACGTGTCCTCAGTGTTTAC
CGTAGTTGAAGAGGGATTATTCGGAAGAACATATACCGTCTGGAGATCCGATGCCAGGGATCCGAGCACCGATCTAGGTA
TCGGCCATTTTTTAAGAGTCTTCGAGATTGGACTGGTAAGAGATCTTGGGCTGGGTCCCCCTGTTTTTCATATGACCAAC
TATCTCACGGTGAACATGAGTGATGACTATCGGAGATGTCTTTTAGCGGTAGGGGAGTTGAAGTTGACAGCCCTATGCAC
CTCATCTGAGACTGTGACACTGAGTGAGAGAGGAGTTCCAAGGAGGGAACCTCTTGTGGTTGTGATACTTAATCTAGCTG
GACCCACTCTAGGGGGAGAGCTATACAGTGTCTTGCCTACCTCTGATCTCATGGTGGAGAAACTCTATTTGTCTTCACAT
AGAGGGATCATCAAAGATGATGAGGCCAATTGGGTAGTGCCGTCTACCGATGTTCGTGATCTTCAGAACAAAGGTGAATG
TCTGGTGGAAGCATGCAAGACTCGACCTCCTTCATTTTGCAATGGCACAGGATCAGGCCCGTGGTCAGAAGGGAGAATCC
CTGCCTACGGGGTGATCAGGGTCAGTCTTGACTTAGCGAGTGACCCGGATGTAGTTATCACTTCAGTGTTTGGCCCACTG
ATACCTCACCTATCCGGCATGGATCTTTACAACAACCCGTTTTCAAAAGCTGTATGGTTGGCTGTACCACCTTATGAGCA
GTCATTTCTAGGAATGATAAATACAATTGGATTCCCTAACAGAGCAGAGGTTATGCCGCACATTTTGACCACAGAGATCA
GAGGCCCTCGGGGTCGTTGCCATGTTCCCATAGAATTGTCCCGCCGGGTTGATGACGATATCAAGATCGGGTCCAACATG
GTCATATTGCCGACGATGGACCTGAGGTATATTACAGCCACTTATGATGTTTCCAGGAGCGAGCATGCAATCGTGTACTA
TATCTATGACACGAGTCGCTCATCATCTTACTTCTACCCAGTTCGACTGAATTTCAAAGGCAATCCTCTCTCTTTGAGGA
TAGAGTGTTTCCCCTGGCGTCATAAGGTGTGGTGCTACCATGATTGTCTTATATACAACACCATAACAGGTGAAGAGGTC
CATACGAGAGGGCTGACCGGCATAGAGGTAACATGCAATCCAGTCTGAGCAGAGCTACGACCGTCACTCAGGCAGTCCCT
TGAGTCGCCACCGAGTCCAAGCAGCACAGCCTGGGACAATCAACGGCACAGCCCAGCCAACAATGTTATAAAAAACTTAG
GAGCCAGGGTTGTAGGGGCCATGGACTCTCTATCAGTCAATCAGGTCTTGTACCCTGAGGTTCATCTAGACAGCCCTATT
GTCACAAACAAACTAGTTGCCATCCTTGAGTACTCGGGTATCGACCATAACTATGTTCTTGAAGACCAGACTCTTGTCAA
GAATATTAGGTATAGGCTGGGGTGCGGTTTTTCAAATCAAATGATCATCAATAACAGGGGGGTGGGTGAAACAGTCAATT
CTAAACTTAAAAGTTACCCCCATAATCGTCATATCATATACCCGGATTGCAATAAGGAGTTGTTTTGTATCAAGGATAGC
TGCATATCTAAGAAGCTCTCGGAGCTATTCAAGAAGGGTAATTCCTTGTACTCTAAGATAAGTCACCAGGTACTGGATTG
TCTTAAGAGAGTCAATGGGAAATTAGGTCTGGGCACAGATCTTACCCATGGTCTGAAGGAGGGTATCCTTGACCTAGGGT
TGCACATGCATAGCTCTCAATGGTTCGAGACTTTCCTGTTCTGGTTCACTATCAAGACAGAGATGAGATCAATGATCAAA
GAACAGTCCCATATATGCCACAAGAGGAGGTATAACCCGACTTTTGTGTCGGGGGATGCATTCGAGGTGCTCGTATCGCG
AGACCTCGTTGTGATAATTGATAAGAATACCCAGTATGTCTTCTACTTAACATTTGAGCTGGTCCTTATGTATTGTGATG
TCATAGAGGGTAGACTTATGACGGAGACAGCCATGGCCATAGACCAGAGATATTCAGAACTTCTAAGCCGGGTCAGATAC
TTGTGGGATCTTATTGATGGGTTCTTCCCAACACTAGGCAACACCACATACCAAATTGTTGCTCTGCTTGAACCATTATC
GTTGGCTTATCTTCAACTTCAGGATGTCACTCTGGAGTTAAGAGGTGCTTTTTTAGACCATTGCTTCAAAGAACTCTATG
AGATACTGGAACATTGCGGCATTGACACAGCAGGCACTTACAATTCCATCACTGAAGGATTGGATTACGTATTCATCACC
CACGATATACATCTAACTGGGGAGATTTTTTCATTTTTCCGGAGTTTCGGACACCCCCGTCTAGAAGCAGTCACCGCTGC
GGAAAATGTCAGAAAACATATGAACCAACCGAAGGTAATCAGTTATGAGACTATGATGAAAGGCCATGCGGTATTTTGCG
GGATAATCATAAATGGTTTTCGGGACCGACATGGCGGCAGCTGGCCCCCTGTTGCACTGCCAGAACATGCCTCTGCTGCG
ATCCGGAATGCGCAGGCATCAGGTGAGGGACTGACCCATGACCTGTGTATAGACAACTGGAAATCCTTTGTTGGATTCAA
ATTTGGCTGCTTTATGCCACTCAGCCTAGATAGTGATTTGACCATGTATCTCAAAGACAAGGCATTGGCTGCACTGAAGA
ATGAGTGGGATTCAGTTTACCCGAAAGAATACCTCCGTTATAACCCACCTAGAGGGACAGAGTCAAGGCGATTGGTAGAG
GTATTCCTGAATGACTCCAGCTTTGATCCTTATAACATGATAATGTACGTGGTGAATGGCTCCTACCTTAAAGACCCTGA
GTTTAACCTCTCATACAGCCTAAAAGAGAAGGAGATAAAGGAGACAGGGCGGTTGTTTGCCAAAATGACCTATAAGATGC
GGGCCTGTCAGGTAATCGCTGAAAATCTGATATCGAATGGTGTTGGGAAGTATTTCCGAGACAATGGGATGGCAAAGGAC
GAGCATGACCTAACAAAAGCCCTTCACACCCTGGCAGTCTCAGGTGTTCCCAAAAACAACAAAGATAACCACCGAGGTGG
[truncated: 911,810 more chars]
